# Supplementary material for: Amplicon-based DNA sequencing to characterize Duffy antigen polymorphisms and analysis of Duffy blood system and glucose-6-phosphate dehydrogenase deficiency in Mauritania
Source: PLoS Negl Trop Dis. 2025 Dec 26;19(12):e0013882. doi: 10.1371/journal.pntd.0013882 (PMC12768377; doi:10.1371/journal.pntd.0013882)
Supplement: S1 File — This file is derived from concatenated variant calling files (.vcf) for all individual. Each line corresponds to a genomic position at 11 selected loci on ACKR1 gene (RefSeq: NG_011626.3) for all individual. Sample: sample name. CHROM: reference genome on which sequence reads have been aligned on. POS: SNP position on the reference genome. REF: reference base at the position. ALT: alternate base at the position. QUAL: Phred-scaled quality score. GT: genotype with the allele values 0 for the reference allele (what is in the REF field) and 1 for the first allele listed in ALT so that 0_0 refers to samples homozygous reference, 0_1 refers to samples heterozygous (carrying one copy of each of the REF and ALT allele) and 1_1 refers to sample homozygous alternate. Phred-scaled genotype likelihoods rounded to the closest integer (PL) were given for all genotypes. The PL values of the most likely genotype (assigned in the GT field) is set to 0 in the Phred scale. Genotype: GT field modification to improve readability. Depth: read depth at this position. Run: identification of the sequencing run in which the sample was sequenced. All other information contained in the variant calling file are in the INFO field. (XLSX) [file pntd.0013882.s004.xlsx]

## Sheet: AllSamplesSNPofInterest_run1
Sample	CHROM	POS	REF	ALT	QUAL	GT	Proba_AA_ref	Proba_AB	Proba_BB_alt	Proba_multi1	Proba_multi2	Proba_multi3	Genotype	Depth	Run	INFO
100	NG_011626.3	5879	T	ref	283.236	0_0	0	NA	NA	NA	NA	NA	homozygous_ref	556	1	DP=556;SGB=-0.379885;RPB=1;MQB=1;MQSB=0.99995;BQB=1;MQ0F=0;AF1=0;AC1=0;DP4=454,7,1,0;MQ=44;FQ=-281.989;PV4=1,1,1,1
100	NG_011626.3	5881	T	ref	283.236	0_0	0	NA	NA	NA	NA	NA	homozygous_ref	560	1	DP=560;VDB=7.56729e-10;SGB=-0.693127;RPB=0.998782;MQB=0.999744;MQSB=0.999941;BQB=0.339645;MQ0F=0;AF1=0;AC1=0;DP4=416,7,32,1;MQ=44;FQ=-281.989;PV4=0.454368,0.49536,1,0.202055
100	NG_011626.3	6552	G	A	134.008	0_1	164	0	156	NA	NA	NA	heterozygous	47	1	DP=47;VDB=2.62865e-10;SGB=-0.692562;RPB=0.395849;MQB=1;BQB=0.179194;MQ0F=0;AF1=0.5;AC1=1;DP4=22,0,22,0;MQ=44;FQ=128.377;PV4=1,1,1,0.399886
100	NG_011626.3	6572	G	ref	149.995	0_0	0	NA	NA	NA	NA	NA	homozygous_ref	43	1	DP=43;MQSB=1;MQ0F=0;AF1=0;AC1=0;DP4=38,2,0,0;MQ=44;FQ=-146.987
100	NG_011626.3	6692	C	ref	152.995	0_0	0	NA	NA	NA	NA	NA	homozygous_ref	44	1	DP=44;MQ0F=0;AF1=0;AC1=0;DP4=0,41,0,0;MQ=44;FQ=-149.987
100	NG_011626.3	6693	G	ref	158.995	0_0	0	NA	NA	NA	NA	NA	homozygous_ref	45	1	DP=45;MQ0F=0;AF1=0;AC1=0;DP4=0,43,0,0;MQ=44;FQ=-155.987
100	NG_011626.3	6714	G	ref	167.996	0_0	0	NA	NA	NA	NA	NA	homozygous_ref	47	1	DP=47;MQ0F=0;AF1=0;AC1=0;DP4=0,46,0,0;MQ=44;FQ=-164.987
100	NG_011626.3	6725	G	ref	164.996	0_0	0	NA	NA	NA	NA	NA	homozygous_ref	47	1	DP=47;MQ0F=0;AF1=0;AC1=0;DP4=0,45,0,0;MQ=44;FQ=-161.987
100	NG_011626.3	6822	G	ref	189.996	0_0	0	NA	NA	NA	NA	NA	homozygous_ref	54	1	DP=54;MQ0F=0;AF1=0;AC1=0;DP4=0,53,0,0;MQ=44;FQ=-186.988
100	NG_011626.3	6834	G	ref	192.996	0_0	0	NA	NA	NA	NA	NA	homozygous_ref	54	1	DP=54;MQ0F=0;AF1=0;AC1=0;DP4=0,54,0,0;MQ=44;FQ=-189.988
100	NG_011626.3	6835	G	ref	186.996	0_0	0	NA	NA	NA	NA	NA	homozygous_ref	54	1	DP=54;MQ0F=0;AF1=0;AC1=0;DP4=0,52,0,0;MQ=44;FQ=-183.988
101	NG_011626.3	5879	T	ref	283.236	0_0	0	NA	NA	NA	NA	NA	homozygous_ref	3303	1	DP=3303;VDB=0.06;SGB=-0.453602;RPB=0.919878;MQB=1;MQSB=1;BQB=0.310852;MQ0F=0;AF1=0;AC1=0;DP4=1953,19,2,0;MQ=44;FQ=-281.989;PV4=1,0.0399342,1,1
101	NG_011626.3	5881	T	C	221.999	1_1	255	255	0	NA	NA	NA	homozygous_alt	3303	1	DP=3303;VDB=0;SGB=-0.693147;RPB=0.493768;MQB=1;MQSB=1;BQB=0.748642;MQ0F=0;AF1=1;AC1=2;DP4=75,0,1875,19;MQ=44;FQ=-281.989;PV4=1,1,1,0.247592
101	NG_011626.3	6552	G	A	221.999	1_1	255	255	0	NA	NA	NA	homozygous_alt	412	1	DP=412;VDB=0;SGB=-0.693147;RPB=0.797331;MQB=1;BQB=0.844304;MQ0F=0;AF1=1;AC1=2;DP4=11,0,389,0;MQ=44;FQ=-281.989;PV4=1,1,1,1
101	NG_011626.3	6572	G	ref	283.236	0_0	0	NA	NA	NA	NA	NA	homozygous_ref	488	1	DP=488;SGB=-0.379885;RPB=1;MQB=1;MQSB=1;BQB=1;MQ0F=0;AF1=0;AC1=0;DP4=382,82,0,1;MQ=44;FQ=-281.989;PV4=0.178495,0.121305,1,0.0361394
101	NG_011626.3	6692	C	ref	283.236	0_0	0	NA	NA	NA	NA	NA	homozygous_ref	367	1	DP=367;MQ0F=0;AF1=0;AC1=0;DP4=0,355,0,0;MQ=44;FQ=-281.989
101	NG_011626.3	6693	G	ref	283.236	0_0	0	NA	NA	NA	NA	NA	homozygous_ref	368	1	DP=368;MQ0F=0;AF1=0;AC1=0;DP4=0,364,0,0;MQ=44;FQ=-281.989
101	NG_011626.3	6714	G	ref	283.236	0_0	0	NA	NA	NA	NA	NA	homozygous_ref	375	1	DP=375;MQ0F=0;AF1=0;AC1=0;DP4=0,372,0,0;MQ=44;FQ=-281.989
101	NG_011626.3	6725	G	ref	283.236	0_0	0	NA	NA	NA	NA	NA	homozygous_ref	381	1	DP=381;SGB=-0.379885;RPB=1;MQB=1;BQB=1;MQ0F=0;AF1=0;AC1=0;DP4=0,373,0,1;MQ=44;FQ=-281.989;PV4=1,0.475284,1,1
101	NG_011626.3	6822	G	ref	283.236	0_0	0	NA	NA	NA	NA	NA	homozygous_ref	417	1	DP=417;VDB=0.02;SGB=-0.453602;RPB=0.680387;MQB=0.997579;BQB=0.863196;MQ0F=0;AF1=0;AC1=0;DP4=0,413,0,2;MQ=44;FQ=-281.989;PV4=1,1,1,1
101	NG_011626.3	6834	G	ref	283.236	0_0	0	NA	NA	NA	NA	NA	homozygous_ref	420	1	DP=420;MQ0F=0;AF1=0;AC1=0;DP4=0,408,0,0;MQ=44;FQ=-281.989
101	NG_011626.3	6835	G	ref	283.236	0_0	0	NA	NA	NA	NA	NA	homozygous_ref	420	1	DP=420;SGB=-0.379885;RPB=1;MQB=1;BQB=1;MQ0F=0;AF1=0;AC1=0;DP4=0,412,0,1;MQ=44;FQ=-281.989;PV4=1,0.478027,1,1
102	NG_011626.3	5879	T	ref	283.236	0_0	0	NA	NA	NA	NA	NA	homozygous_ref	4930	1	DP=4930;VDB=0.00227637;SGB=-0.636426;RPB=0.690076;MQB=1;MQSB=1;BQB=0.81803;MQ0F=0;AF1=0;AC1=0;DP4=2934,14,7,0;MQ=44;FQ=-281.989;PV4=1,0.0896061,1,1
102	NG_011626.3	5881	T	ref	283.236	0_0	0	NA	NA	NA	NA	NA	homozygous_ref	4974	1	DP=4974;VDB=1.60949e-35;SGB=-0.693147;RPB=0.945424;MQB=1;MQSB=1;BQB=0.999158;MQ0F=0;AF1=0;AC1=0;DP4=2827,16,98,1;MQ=44;FQ=-281.989;PV4=0.44207,1,1,0.000799776
102	NG_011626.3	6552	G	A	184.009	0_1	214	0	216	NA	NA	NA	heterozygous	412	1	DP=412;VDB=0;SGB=-0.693147;RPB=0.999382;MQB=1;BQB=0.949612;MQ0F=0;AF1=0.5;AC1=1;DP4=215,0,191,0;MQ=44;FQ=184.893;PV4=1,0.384394,1,1
102	NG_011626.3	6572	G	ref	283.236	0_0	0	NA	NA	NA	NA	NA	homozygous_ref	512	1	DP=512;MQSB=1;MQ0F=0;AF1=0;AC1=0;DP4=400,106,0,0;MQ=44;FQ=-281.989
102	NG_011626.3	6692	C	ref	283.236	0_0	0	NA	NA	NA	NA	NA	homozygous_ref	376	1	DP=376;MQ0F=0;AF1=0;AC1=0;DP4=0,367,0,0;MQ=44;FQ=-281.989
102	NG_011626.3	6693	G	ref	283.236	0_0	0	NA	NA	NA	NA	NA	homozygous_ref	376	1	DP=376;MQ0F=0;AF1=0;AC1=0;DP4=0,369,0,0;MQ=44;FQ=-281.989
102	NG_011626.3	6714	G	ref	283.236	0_0	0	NA	NA	NA	NA	NA	homozygous_ref	382	1	DP=382;SGB=-0.379885;RPB=1;MQB=1;BQB=1;MQ0F=0;AF1=0;AC1=0;DP4=0,378,0,1;MQ=44;FQ=-281.989;PV4=1,1,1,1
102	NG_011626.3	6725	G	ref	283.236	0_0	0	NA	NA	NA	NA	NA	homozygous_ref	387	1	DP=387;MQ0F=0;AF1=0;AC1=0;DP4=0,383,0,0;MQ=44;FQ=-281.989
102	NG_011626.3	6822	G	ref	283.236	0_0	0	NA	NA	NA	NA	NA	homozygous_ref	405	1	DP=405;SGB=-0.379885;RPB=1;MQB=1;BQB=1;MQ0F=0;AF1=0;AC1=0;DP4=0,402,0,1;MQ=44;FQ=-281.989;PV4=1,1,1,1
102	NG_011626.3	6834	G	ref	283.236	0_0	0	NA	NA	NA	NA	NA	homozygous_ref	409	1	DP=409;MQ0F=0;AF1=0;AC1=0;DP4=0,402,0,0;MQ=44;FQ=-281.989
102	NG_011626.3	6835	G	ref	283.236	0_0	0	NA	NA	NA	NA	NA	homozygous_ref	409	1	DP=409;MQ0F=0;AF1=0;AC1=0;DP4=0,400,0,0;MQ=44;FQ=-281.989
103	NG_011626.3	5879	T	ref	283.236	0_0	0	NA	NA	NA	NA	NA	homozygous_ref	1731	1	DP=1731;SGB=-0.379885;RPB=1;MQB=1;MQSB=1;BQB=1;MQ0F=0;AF1=0;AC1=0;DP4=1029,5,1,0;MQ=44;FQ=-281.989;PV4=1,1,1,1
103	NG_011626.3	5881	T	ref	283.236	0_0	0	NA	NA	NA	NA	NA	homozygous_ref	1744	1	DP=1744;VDB=2.00482e-10;SGB=-0.692067;RPB=0.144134;MQB=1;MQSB=1;BQB=0.99627;MQ0F=0;AF1=0;AC1=0;DP4=1006,5,20,0;MQ=44;FQ=-281.989;PV4=1,1,1,1
103	NG_011626.3	6552	G	ref	214.006	0_0	0	NA	NA	NA	NA	NA	homozygous_ref	177	1	DP=177;VDB=2.90049e-06;SGB=-0.683931;RPB=0.450325;MQB=1;BQB=0.318108;MQ0F=0;AF1=0;AC1=0;DP4=162,0,13,0;MQ=44;FQ=-250.989;PV4=1,0.342346,1,0.23871
103	NG_011626.3	6572	G	ref	283.236	0_0	0	NA	NA	NA	NA	NA	homozygous_ref	216	1	DP=216;MQSB=1;MQ0F=0;AF1=0;AC1=0;DP4=170,43,0,0;MQ=44;FQ=-281.989
103	NG_011626.3	6692	C	ref	283.236	0_0	0	NA	NA	NA	NA	NA	homozygous_ref	155	1	DP=155;MQ0F=0;AF1=0;AC1=0;DP4=0,154,0,0;MQ=44;FQ=-281.989
103	NG_011626.3	6693	G	ref	283.236	0_0	0	NA	NA	NA	NA	NA	homozygous_ref	156	1	DP=156;MQ0F=0;AF1=0;AC1=0;DP4=0,154,0,0;MQ=44;FQ=-281.989
103	NG_011626.3	6714	G	ref	283.236	0_0	0	NA	NA	NA	NA	NA	homozygous_ref	159	1	DP=159;MQ0F=0;AF1=0;AC1=0;DP4=0,157,0,0;MQ=44;FQ=-281.989
103	NG_011626.3	6725	G	ref	283.236	0_0	0	NA	NA	NA	NA	NA	homozygous_ref	161	1	DP=161;SGB=-0.379885;RPB=1;MQB=1;BQB=1;MQ0F=0;AF1=0;AC1=0;DP4=0,158,0,1;MQ=44;FQ=-281.989;PV4=1,0.0105847,1,1
103	NG_011626.3	6822	G	ref	283.236	0_0	0	NA	NA	NA	NA	NA	homozygous_ref	179	1	DP=179;MQ0F=0;AF1=0;AC1=0;DP4=0,176,0,0;MQ=44;FQ=-281.989
103	NG_011626.3	6834	G	ref	283.236	0_0	0	NA	NA	NA	NA	NA	homozygous_ref	179	1	DP=179;MQ0F=0;AF1=0;AC1=0;DP4=0,174,0,0;MQ=44;FQ=-281.989
103	NG_011626.3	6835	G	ref	283.236	0_0	0	NA	NA	NA	NA	NA	homozygous_ref	179	1	DP=179;MQ0F=0;AF1=0;AC1=0;DP4=0,178,0,0;MQ=44;FQ=-281.989
104	NG_011626.3	5879	T	ref	283.236	0_0	0	NA	NA	NA	NA	NA	homozygous_ref	10009	1	DP=10009;VDB=0.000637039;SGB=-0.651104;RPB=0.75903;MQB=1;MQSB=1;BQB=0.30731;MQ0F=0;AF1=0;AC1=0;DP4=6747,9,8,0;MQ=44;FQ=-281.989;PV4=1,0.0968918,1,1
104	NG_011626.3	5881	T	ref	283.236	0_0	0	NA	NA	NA	NA	NA	homozygous_ref	10008	1	DP=10008;VDB=0;SGB=-0.693147;RPB=0.116967;MQB=0.999983;MQSB=1;BQB=0.0966812;MQ0F=0;AF1=0;AC1=0;DP4=6256,10,468,1;MQ=44;FQ=-281.989;PV4=0.548233,1,1,0.429017
104	NG_011626.3	6552	G	A	188.009	0_1	218	0	216	NA	NA	NA	heterozygous	1810	1	DP=1810;VDB=0;SGB=-0.693147;RPB=0.946752;MQB=1;BQB=0.317134;MQ0F=0;AF1=0.5;AC1=1;DP4=850,0,933,0;MQ=44;FQ=186.893;PV4=1,1,1,1
104	NG_011626.3	6572	G	ref	283.236	0_0	0	NA	NA	NA	NA	NA	homozygous_ref	2148	1	DP=2148;SGB=-0.379885;RPB=1;MQB=1;MQSB=1;BQB=1;MQ0F=0;AF1=0;AC1=0;DP4=1707,378,0,1;MQ=44;FQ=-281.989;PV4=0.181687,0.00450992,1,0.0258202
104	NG_011626.3	6692	C	ref	283.236	0_0	0	NA	NA	NA	NA	NA	homozygous_ref	1591	1	DP=1591;VDB=0.000764841;SGB=-0.636426;RPB=0.386294;MQB=1;BQB=0.0294118;MQ0F=0;AF1=0;AC1=0;DP4=0,1550,0,7;MQ=44;FQ=-281.989;PV4=1,0.000620337,1,1
104	NG_011626.3	6693	G	ref	283.236	0_0	0	NA	NA	NA	NA	NA	homozygous_ref	1594	1	DP=1594;MQ0F=0;AF1=0;AC1=0;DP4=0,1576,0,0;MQ=44;FQ=-281.989
104	NG_011626.3	6714	G	ref	283.236	0_0	0	NA	NA	NA	NA	NA	homozygous_ref	1636	1	DP=1636;SGB=-0.379885;RPB=1;MQB=1;BQB=1;MQ0F=0;AF1=0;AC1=0;DP4=0,1620,0,1;MQ=44;FQ=-281.989;PV4=1,0.21134,1,1
104	NG_011626.3	6725	G	ref	283.236	0_0	0	NA	NA	NA	NA	NA	homozygous_ref	1655	1	DP=1655;VDB=0.0516381;SGB=-0.556411;RPB=0.0533321;MQB=1;BQB=0.0331188;MQ0F=0;AF1=0;AC1=0;DP4=0,1621,0,4;MQ=44;FQ=-281.989;PV4=1,6.32762e-08,1,1
104	NG_011626.3	6822	G	ref	283.236	0_0	0	NA	NA	NA	NA	NA	homozygous_ref	1798	1	DP=1798;SGB=-0.379885;RPB=1;MQB=1;BQB=1;MQ0F=0;AF1=0;AC1=0;DP4=0,1771,0,1;MQ=44;FQ=-281.989;PV4=1,1.05724e-10,1,1.10863e-32
104	NG_011626.3	6834	G	ref	283.236	0_0	0	NA	NA	NA	NA	NA	homozygous_ref	1806	1	DP=1806;VDB=0.82;SGB=-0.453602;RPB=0.832104;MQB=0.998866;BQB=0.723766;MQ0F=0;AF1=0;AC1=0;DP4=0,1763,0,2;MQ=44;FQ=-281.989;PV4=1,0.332461,1,2.34336e-08
104	NG_011626.3	6835	G	ref	283.236	0_0	0	NA	NA	NA	NA	NA	homozygous_ref	1807	1	DP=1807;VDB=0.5;SGB=-0.453602;RPB=0.031427;MQB=0.998868;BQB=0.67214;MQ0F=0;AF1=0;AC1=0;DP4=0,1766,0,2;MQ=44;FQ=-281.989;PV4=1,0.0124702,1,1.51525e-06
105	NG_011626.3	5879	T	ref	283.236	0_0	0	NA	NA	NA	NA	NA	homozygous_ref	9996	1	DP=9996;VDB=7.10746e-12;SGB=-0.692831;RPB=0.254131;MQB=1;MQSB=1;BQB=0.213734;MQ0F=0;AF1=0;AC1=0;DP4=9822,1,24,0;MQ=44;FQ=-281.989;PV4=1,1,1,1
105	NG_011626.3	5881	T	ref	283.236	0_0	0	NA	NA	NA	NA	NA	homozygous_ref	9997	1	DP=9997;VDB=0;SGB=-0.693147;RPB=0.0391481;MQB=0.999992;MQSB=0.999898;BQB=0.820411;MQ0F=0;AF1=0;AC1=0;DP4=9298,2,488,0;MQ=44;FQ=-281.989;PV4=1,1,1,1
105	NG_011626.3	6552	G	A	194.009	0_1	224	0	200	NA	NA	NA	heterozygous	4735	1	DP=4735;VDB=0;SGB=-0.693147;RPB=0.304058;MQB=1;BQB=0.684676;MQ0F=0;AF1=0.5;AC1=1;DP4=2182,0,2435,0;MQ=44;FQ=173;PV4=1,0.260815,1,0.0264458
105	NG_011626.3	6572	G	ref	283.236	0_0	0	NA	NA	NA	NA	NA	homozygous_ref	5454	1	DP=5454;VDB=0.143164;SGB=-0.662043;RPB=0.633074;MQB=1;MQSB=1;BQB=0.640736;MQ0F=0;AF1=0;AC1=0;DP4=4419,864,8,1;MQ=44;FQ=-281.989;PV4=1,0.0839908,1,1
105	NG_011626.3	6692	C	ref	283.236	0_0	0	NA	NA	NA	NA	NA	homozygous_ref	4356	1	DP=4356;VDB=0.0320192;SGB=-0.556411;RPB=0.751125;MQB=1;BQB=0.216414;MQ0F=0;AF1=0;AC1=0;DP4=0,4289,0,4;MQ=44;FQ=-281.989;PV4=1,0.0159744,1,1
105	NG_011626.3	6693	G	ref	283.236	0_0	0	NA	NA	NA	NA	NA	homozygous_ref	4365	1	DP=4365;VDB=0.00127738;SGB=-0.662043;RPB=0.978312;MQB=1;BQB=0.00609841;MQ0F=0;AF1=0;AC1=0;DP4=0,4318,0,9;MQ=44;FQ=-281.989;PV4=1,5.83198e-05,1,1
105	NG_011626.3	6714	G	ref	283.236	0_0	0	NA	NA	NA	NA	NA	homozygous_ref	4452	1	DP=4452;VDB=0.0665622;SGB=-0.556411;RPB=0.278752;MQB=1;BQB=0.0211223;MQ0F=0;AF1=0;AC1=0;DP4=0,4410,0,4;MQ=44;FQ=-281.989;PV4=1,7.76949e-05,1,1
105	NG_011626.3	6725	G	A	134.008	0_1	164	0	225	NA	NA	NA	heterozygous	4492	1	DP=4492;VDB=0;SGB=-0.693147;RPB=0.992482;MQB=1;BQB=1.40563e-23;MQ0F=0;AF1=0.5;AC1=1;DP4=0,2478,0,1866;MQ=44;FQ=137.016;PV4=1,1.8454e-20,1,1
105	NG_011626.3	6822	G	ref	283.236	0_0	0	NA	NA	NA	NA	NA	homozygous_ref	4825	1	DP=4825;VDB=0.364656;SGB=-0.651104;RPB=0.219053;MQB=0.830367;BQB=0.731044;MQ0F=0;AF1=0;AC1=0;DP4=0,4751,0,8;MQ=44;FQ=-281.989;PV4=1,0.00322182,0,0.000155176
105	NG_011626.3	6834	G	ref	283.236	0_0	0	NA	NA	NA	NA	NA	homozygous_ref	4839	1	DP=4839;VDB=0.292464;SGB=-0.511536;RPB=0.702289;MQB=1;BQB=0.249616;MQ0F=0;AF1=0;AC1=0;DP4=0,4732,0,3;MQ=44;FQ=-281.989;PV4=1,2.69703e-07,1,0.0150329
105	NG_011626.3	6835	G	ref	283.236	0_0	0	NA	NA	NA	NA	NA	homozygous_ref	4843	1	DP=4843;VDB=0.323459;SGB=-0.616816;RPB=0.144271;MQB=0.780071;BQB=0.0933657;MQ0F=0;AF1=0;AC1=0;DP4=0,4742,0,6;MQ=44;FQ=-281.989;PV4=1,1.44339e-08,0,0.000427814
106	NG_011626.3	5879	T	ref	283.236	0_0	0	NA	NA	NA	NA	NA	homozygous_ref	6444	1	DP=6444;VDB=0.0269737;SGB=-0.616816;RPB=0.743006;MQB=1;MQSB=1;BQB=0.947003;MQ0F=0;AF1=0;AC1=0;DP4=4617,27,6,0;MQ=44;FQ=-281.989;PV4=1,0.47146,1,1
106	NG_011626.3	5881	T	ref	283.236	0_0	0	NA	NA	NA	NA	NA	homozygous_ref	6511	1	DP=6511;VDB=0;SGB=-0.693147;RPB=0.944874;MQB=1;MQSB=1;BQB=0.511158;MQ0F=0;AF1=0;AC1=0;DP4=4351,23,233,1;MQ=44;FQ=-281.989;PV4=1,1,1,1
106	NG_011626.3	6552	G	A	221.999	1_1	255	255	0	NA	NA	NA	homozygous_alt	1267	1	DP=1267;VDB=0;SGB=-0.693147;RPB=0.996608;MQB=1;BQB=0.561608;MQ0F=0;AF1=1;AC1=2;DP4=3,0,1211,0;MQ=44;FQ=-281.989;PV4=1,1,1,1
106	NG_011626.3	6572	G	ref	283.236	0_0	0	NA	NA	NA	NA	NA	homozygous_ref	1263	1	DP=1263;VDB=0.00923447;SGB=-0.590765;RPB=0.610269;MQB=1;MQSB=1;BQB=0.360799;MQ0F=0;AF1=0;AC1=0;DP4=1133,90,5,0;MQ=44;FQ=-281.989;PV4=1,0.0270716,1,1
106	NG_011626.3	6692	C	ref	283.236	0_0	0	NA	NA	NA	NA	NA	homozygous_ref	1003	1	DP=1003;MQ0F=0;AF1=0;AC1=0;DP4=0,954,0,0;MQ=44;FQ=-281.989
106	NG_011626.3	6693	G	ref	283.236	0_0	0	NA	NA	NA	NA	NA	homozygous_ref	1011	1	DP=1011;MQ0F=0;AF1=0;AC1=0;DP4=0,982,0,0;MQ=44;FQ=-281.989
106	NG_011626.3	6714	G	ref	283.236	0_0	0	NA	NA	NA	NA	NA	homozygous_ref	1055	1	DP=1055;MQ0F=0;AF1=0;AC1=0;DP4=0,1044,0,0;MQ=44;FQ=-281.989
106	NG_011626.3	6725	G	ref	283.236	0_0	0	NA	NA	NA	NA	NA	homozygous_ref	1091	1	DP=1091;VDB=0.38;SGB=-0.453602;RPB=0.752161;MQB=1;BQB=0.524496;MQ0F=0;AF1=0;AC1=0;DP4=0,1041,0,2;MQ=44;FQ=-281.989;PV4=1,1,1,1
106	NG_011626.3	6822	G	ref	283.236	0_0	0	NA	NA	NA	NA	NA	homozygous_ref	1349	1	DP=1349;SGB=-0.379885;RPB=1;MQB=1;BQB=1;MQ0F=0;AF1=0;AC1=0;DP4=0,1288,0,1;MQ=44;FQ=-281.989;PV4=1,0.486697,1,1
106	NG_011626.3	6834	G	ref	283.236	0_0	0	NA	NA	NA	NA	NA	homozygous_ref	1357	1	DP=1357;VDB=0.14;SGB=-0.453602;RPB=0.151235;MQB=0.996142;BQB=0.0459105;MQ0F=0;AF1=0;AC1=0;DP4=0,1296,0,2;MQ=44;FQ=-281.989;PV4=1,1.46189e-07,1,0.326811
106	NG_011626.3	6835	G	ref	283.236	0_0	0	NA	NA	NA	NA	NA	homozygous_ref	1358	1	DP=1358;VDB=0.0284856;SGB=-0.590765;RPB=0.0245104;MQB=0.749912;BQB=0.00138443;MQ0F=0;AF1=0;AC1=0;DP4=0,1311,0,5;MQ=44;FQ=-281.989;PV4=1,8.40008e-14,7.85622e-20,0.193042
107	NG_011626.3	5879	T	ref	283.236	0_0	0	NA	NA	NA	NA	NA	homozygous_ref	1323	1	DP=1323;MQSB=1;MQ0F=0;AF1=0;AC1=0;DP4=833,1,0,0;MQ=44;FQ=-281.989
107	NG_011626.3	5881	T	C	225.009	0_1	255	0	248	NA	NA	NA	heterozygous	1329	1	DP=1329;VDB=0;SGB=-0.693147;RPB=0.722113;MQB=1;MQSB=1;BQB=0.000139446;MQ0F=0;AF1=0.5;AC1=1;DP4=364,1,469,0;MQ=44;FQ=220.227;PV4=0.43765,1,1,1
107	NG_011626.3	6552	G	A	169.009	0_1	199	0	196	NA	NA	NA	heterozygous	207	1	DP=207;VDB=4.54765e-39;SGB=-0.693147;RPB=0.998349;MQB=1;BQB=0.601382;MQ0F=0;AF1=0.5;AC1=1;DP4=98,0,99,0;MQ=44;FQ=167.252;PV4=1,1,1,1
107	NG_011626.3	6572	G	ref	283.236	0_0	0	NA	NA	NA	NA	NA	homozygous_ref	238	1	DP=238;VDB=0.1;SGB=-0.453602;RPB=0.722944;MQB=1;MQSB=1;BQB=0.935065;MQ0F=0;AF1=0;AC1=0;DP4=195,36,2,0;MQ=44;FQ=-281.989;PV4=1,0.415866,1,1
107	NG_011626.3	6692	C	ref	283.236	0_0	0	NA	NA	NA	NA	NA	homozygous_ref	171	1	DP=171;SGB=-0.379885;RPB=1;MQB=1;BQB=1;MQ0F=0;AF1=0;AC1=0;DP4=0,164,0,1;MQ=44;FQ=-281.989;PV4=1,1,1,1
107	NG_011626.3	6693	G	ref	283.236	0_0	0	NA	NA	NA	NA	NA	homozygous_ref	172	1	DP=172;MQ0F=0;AF1=0;AC1=0;DP4=0,172,0,0;MQ=44;FQ=-281.989
107	NG_011626.3	6714	G	ref	283.236	0_0	0	NA	NA	NA	NA	NA	homozygous_ref	178	1	DP=178;SGB=-0.379885;RPB=1;MQB=1;BQB=1;MQ0F=0;AF1=0;AC1=0;DP4=0,171,0,1;MQ=44;FQ=-281.989;PV4=1,4.32054e-05,1,1
107	NG_011626.3	6725	G	ref	283.236	0_0	0	NA	NA	NA	NA	NA	homozygous_ref	181	1	DP=181;VDB=0.42;SGB=-0.453602;RPB=0.497143;MQB=1;BQB=0.642857;MQ0F=0;AF1=0;AC1=0;DP4=0,175,0,2;MQ=44;FQ=-281.989;PV4=1,0.427479,1,1
107	NG_011626.3	6822	G	ref	283.236	0_0	0	NA	NA	NA	NA	NA	homozygous_ref	202	1	DP=202;MQ0F=0;AF1=0;AC1=0;DP4=0,201,0,0;MQ=44;FQ=-281.989
107	NG_011626.3	6834	G	ref	283.236	0_0	0	NA	NA	NA	NA	NA	homozygous_ref	203	1	DP=203;MQ0F=0;AF1=0;AC1=0;DP4=0,199,0,0;MQ=44;FQ=-281.989
107	NG_011626.3	6835	G	ref	283.236	0_0	0	NA	NA	NA	NA	NA	homozygous_ref	203	1	DP=203;MQ0F=0;AF1=0;AC1=0;DP4=0,197,0,0;MQ=44;FQ=-281.989
108	NG_011626.3	5879	T	ref	283.236	0_0	0	NA	NA	NA	NA	NA	homozygous_ref	656	1	DP=656;VDB=0.02;SGB=-0.453602;RPB=0.838068;MQB=1;BQB=0.394886;MQ0F=0;AF1=0;AC1=0;DP4=528,0,2,0;MQ=44;FQ=-281.989;PV4=1,0.251812,1,1
108	NG_011626.3	5881	T	C	221.999	1_1	255	255	0	NA	NA	NA	homozygous_alt	656	1	DP=656;VDB=0;SGB=-0.693147;RPB=0.915632;MQB=1;MQSB=1;BQB=0.997256;MQ0F=0;AF1=1;AC1=2;DP4=35,1,491,1;MQ=44;FQ=-281.989;PV4=0.131835,1,1,1
108	NG_011626.3	6552	G	A	112.998	1_1	146	95	0	NA	NA	NA	homozygous_alt	84	1	DP=84;VDB=6.97389e-30;SGB=-0.693147;RPB=0.95932;MQB=1;BQB=0.699919;MQ0F=0;AF1=1;AC1=2;DP4=5,0,75,0;MQ=44;FQ=-121.987;PV4=1,0.463704,1,0.204307
108	NG_011626.3	6572	G	ref	207.996	0_0	0	NA	NA	NA	NA	NA	homozygous_ref	72	1	DP=72;SGB=-0.379885;RPB=1;MQB=1;MQSB=1;BQB=1;MQ0F=0;AF1=0;AC1=0;DP4=67,1,1,0;MQ=44;FQ=-204.988;PV4=1,0.404609,1,1
108	NG_011626.3	6692	C	ref	183.996	0_0	0	NA	NA	NA	NA	NA	homozygous_ref	55	1	DP=55;MQ0F=0;AF1=0;AC1=0;DP4=0,51,0,0;MQ=44;FQ=-180.988
108	NG_011626.3	6693	G	ref	195.996	0_0	0	NA	NA	NA	NA	NA	homozygous_ref	56	1	DP=56;MQ0F=0;AF1=0;AC1=0;DP4=0,55,0,0;MQ=44;FQ=-192.988
108	NG_011626.3	6714	G	ref	219.993	0_0	0	NA	NA	NA	NA	NA	homozygous_ref	63	1	DP=63;MQ0F=0;AF1=0;AC1=0;DP4=0,63,0,0;MQ=44;FQ=-216.988
108	NG_011626.3	6725	G	ref	216.992	0_0	0	NA	NA	NA	NA	NA	homozygous_ref	66	1	DP=66;MQ0F=0;AF1=0;AC1=0;DP4=0,62,0,0;MQ=44;FQ=-213.988
108	NG_011626.3	6822	G	ref	263.973	0_0	0	NA	NA	NA	NA	NA	homozygous_ref	89	1	DP=89;MQ0F=0;AF1=0;AC1=0;DP4=0,85,0,0;MQ=44;FQ=-281.989
108	NG_011626.3	6834	G	ref	269.872	0_0	0	NA	NA	NA	NA	NA	homozygous_ref	91	1	DP=91;MQ0F=0;AF1=0;AC1=0;DP4=0,88,0,0;MQ=44;FQ=-281.989
108	NG_011626.3	6835	G	ref	269.872	0_0	0	NA	NA	NA	NA	NA	homozygous_ref	91	1	DP=91;MQ0F=0;AF1=0;AC1=0;DP4=0,88,0,0;MQ=44;FQ=-281.989
109	NG_011626.3	5879	T	ref	283.236	0_0	0	NA	NA	NA	NA	NA	homozygous_ref	9999	1	DP=9999;VDB=7.10301e-08;SGB=-0.683931;RPB=0.845022;MQB=1;MQSB=1;BQB=0.896918;MQ0F=0;AF1=0;AC1=0;DP4=9814,8,13,0;MQ=44;FQ=-281.989;PV4=1,1,1,1
109	NG_011626.3	5881	T	ref	283.236	0_0	0	NA	NA	NA	NA	NA	homozygous_ref	9998	1	DP=9998;VDB=0;SGB=-0.693147;RPB=0.231964;MQB=0.999992;MQSB=1;BQB=0.551755;MQ0F=0;AF1=0;AC1=0;DP4=9251,9,503,0;MQ=44;FQ=-281.989;PV4=1,1,1,1
109	NG_011626.3	6552	G	A	187.009	0_1	217	0	159	NA	NA	NA	heterozygous	7225	1	DP=7225;VDB=0;SGB=-0.693147;RPB=0.983629;MQB=0.999991;BQB=0.483227;MQ0F=0;AF1=0.5;AC1=1;DP4=3133,0,3836,0;MQ=44;FQ=132.016;PV4=1,1,1,0.289131
109	NG_011626.3	6572	G	ref	283.236	0_0	0	NA	NA	NA	NA	NA	homozygous_ref	8539	1	DP=8539;VDB=0.227355;SGB=-0.688148;RPB=0.44172;MQB=1;MQSB=0.999957;BQB=0.43961;MQ0F=0;AF1=0;AC1=0;DP4=6673,1571,13,2;MQ=44;FQ=-281.989;PV4=0.750719,0.0450085,1,0.237261
109	NG_011626.3	6692	C	ref	283.236	0_0	0	NA	NA	NA	NA	NA	homozygous_ref	6624	1	DP=6624;VDB=0.000636268;SGB=-0.662043;RPB=0.971434;MQB=1;BQB=0.111599;MQ0F=0;AF1=0;AC1=0;DP4=0,6501,0,9;MQ=44;FQ=-281.989;PV4=1,0.0269569,1,1
109	NG_011626.3	6693	G	ref	283.236	0_0	0	NA	NA	NA	NA	NA	homozygous_ref	6633	1	DP=6633;VDB=0.00379611;SGB=-0.662043;RPB=0.317954;MQB=1;BQB=0.000114533;MQ0F=0;AF1=0;AC1=0;DP4=0,6538,0,9;MQ=44;FQ=-281.989;PV4=1,2.44303e-16,1,1
109	NG_011626.3	6714	G	ref	283.236	0_0	0	NA	NA	NA	NA	NA	homozygous_ref	6798	1	DP=6798;VDB=0.178985;SGB=-0.590765;RPB=0.99864;MQB=1;BQB=0.0840329;MQ0F=0;AF1=0;AC1=0;DP4=0,6723,0,5;MQ=44;FQ=-281.989;PV4=1,0.0735761,1,1
109	NG_011626.3	6725	G	ref	283.236	0_0	0	NA	NA	NA	NA	NA	homozygous_ref	6874	1	DP=6874;VDB=0.000107797;SGB=-0.670168;RPB=0.413435;MQB=1;BQB=0.0852749;MQ0F=0;AF1=0;AC1=0;DP4=0,6748,0,10;MQ=44;FQ=-281.989;PV4=1,0.0381256,1,1
109	NG_011626.3	6822	G	ref	283.236	0_0	0	NA	NA	NA	NA	NA	homozygous_ref	7456	1	DP=7456;VDB=1.60474e-06;SGB=-0.683931;RPB=0.940358;MQB=0.999956;BQB=0.876387;MQ0F=0;AF1=0;AC1=0;DP4=0,7331,0,13;MQ=44;FQ=-281.989;PV4=1,0.0145371,1,1
109	NG_011626.3	6834	G	ref	283.236	0_0	0	NA	NA	NA	NA	NA	homozygous_ref	7472	1	DP=7472;VDB=1.41021e-06;SGB=-0.676189;RPB=0.799154;MQB=0.999969;BQB=0.612058;MQ0F=0;AF1=0;AC1=0;DP4=0,7314,0,11;MQ=44;FQ=-281.989;PV4=1,0.0259612,1,1
109	NG_011626.3	6835	G	ref	283.236	0_0	0	NA	NA	NA	NA	NA	homozygous_ref	7479	1	DP=7479;VDB=7.24828e-05;SGB=-0.670168;RPB=0.858708;MQB=0.999986;BQB=0.998603;MQ0F=0;AF1=0;AC1=0;DP4=0,7308,0,10;MQ=44;FQ=-281.989;PV4=1,1,1,1
10	NG_011626.3	5879	T	ref	59.9942	0_0	0	NA	NA	NA	NA	NA	homozygous_ref	13	1	DP=13;MQ0F=0;AF1=0;AC1=0;DP4=10,0,0,0;MQ=44;FQ=-56.9861
10	NG_011626.3	5881	T	C	131.008	0_1	161	0	41	NA	NA	NA	heterozygous	13	1	DP=13;VDB=3.36789e-05;SGB=-0.651104;RPB=0.125;MQB=1;BQB=0.625;MQ0F=0;AF1=0.50002;AC1=1;DP4=2,0,8,0;MQ=44;FQ=14.1838;PV4=1,1,1,1
10	NG_011626.3	6552	G	A	5.46383	1_1	34	3	0	NA	NA	NA	homozygous_alt	1	1	DP=1;SGB=-0.379885;MQ0F=0;AF1=1;AC1=2;DP4=0,0,1,0;MQ=44;FQ=-29.9918
10	NG_011626.3	6572	G	ref	32.9952	0_0	0	NA	NA	NA	NA	NA	homozygous_ref	1	1	DP=1;MQ0F=0;AF1=0;AC1=0;DP4=1,0,0,0;MQ=44;FQ=-29.991
10	NG_011626.3	6822	G	ref	32.9954	0_0	0	NA	NA	NA	NA	NA	homozygous_ref	1	1	DP=1;MQ0F=0;AF1=0;AC1=0;DP4=0,1,0,0;MQ=44;FQ=-29.9908
10	NG_011626.3	6834	G	ref	32.9954	0_0	0	NA	NA	NA	NA	NA	homozygous_ref	1	1	DP=1;MQ0F=0;AF1=0;AC1=0;DP4=0,1,0,0;MQ=44;FQ=-29.9908
10	NG_011626.3	6835	G	ref	32.9954	0_0	0	NA	NA	NA	NA	NA	homozygous_ref	1	1	DP=1;MQ0F=0;AF1=0;AC1=0;DP4=0,1,0,0;MQ=44;FQ=-29.9908
110	NG_011626.3	5879	T	ref	283.236	0_0	0	NA	NA	NA	NA	NA	homozygous_ref	2480	1	DP=2480;VDB=0.00215942;SGB=-0.590765;RPB=0.859736;MQB=0.999997;MQSB=0.999997;BQB=0.997222;MQ0F=0;AF1=0;AC1=0;DP4=1477,5,5,0;MQ=44;FQ=-281.989;PV4=1,0.378149,1,1
110	NG_011626.3	5881	T	C	221.999	1_1	255	255	0	NA	NA	NA	homozygous_alt	2480	1	DP=2480;VDB=0;SGB=-0.693147;RPB=0.136341;MQB=0.952228;MQSB=0.999996;BQB=0.0282898;MQ0F=0;AF1=1;AC1=2;DP4=30,0,1441,6;MQ=44;FQ=-281.989;PV4=1,1,1,1
110	NG_011626.3	6552	G	A	221.999	1_1	255	255	0	NA	NA	NA	homozygous_alt	500	1	DP=500;VDB=0;SGB=-0.693147;RPB=0.9996;MQB=1;BQB=0.70397;MQ0F=0;AF1=1;AC1=2;DP4=7,0,482,0;MQ=44;FQ=-281.989;PV4=1,0.237205,1,0.306228
110	NG_011626.3	6572	G	ref	283.236	0_0	0	NA	NA	NA	NA	NA	homozygous_ref	591	1	DP=591;MQSB=1;MQ0F=0;AF1=0;AC1=0;DP4=476,103,0,0;MQ=44;FQ=-281.989
110	NG_011626.3	6692	C	ref	283.236	0_0	0	NA	NA	NA	NA	NA	homozygous_ref	450	1	DP=450;MQ0F=0;AF1=0;AC1=0;DP4=0,441,0,0;MQ=44;FQ=-281.989
110	NG_011626.3	6693	G	ref	283.236	0_0	0	NA	NA	NA	NA	NA	homozygous_ref	450	1	DP=450;MQ0F=0;AF1=0;AC1=0;DP4=0,445,0,0;MQ=44;FQ=-281.989
110	NG_011626.3	6714	G	ref	283.236	0_0	0	NA	NA	NA	NA	NA	homozygous_ref	464	1	DP=464;VDB=0.06;SGB=-0.453602;RPB=0.964758;MQB=1;BQB=0.064978;MQ0F=0;AF1=0;AC1=0;DP4=0,454,0,2;MQ=44;FQ=-281.989;PV4=1,3.93383e-06,1,1
110	NG_011626.3	6725	G	ref	283.236	0_0	0	NA	NA	NA	NA	NA	homozygous_ref	471	1	DP=471;SGB=-0.379885;RPB=1;MQB=1;BQB=1;MQ0F=0;AF1=0;AC1=0;DP4=0,463,0,1;MQ=44;FQ=-281.989;PV4=1,1,1,1
110	NG_011626.3	6822	G	ref	283.236	0_0	0	NA	NA	NA	NA	NA	homozygous_ref	505	1	DP=505;VDB=0.44;SGB=-0.453602;RPB=0.42449;MQB=0.997959;BQB=0.697959;MQ0F=0;AF1=0;AC1=0;DP4=0,490,0,2;MQ=44;FQ=-281.989;PV4=1,0.0145671,1,1
110	NG_011626.3	6834	G	ref	283.236	0_0	0	NA	NA	NA	NA	NA	homozygous_ref	506	1	DP=506;VDB=0.0312982;SGB=-0.511536;RPB=0.628572;MQB=1;BQB=0.994284;MQ0F=0;AF1=0;AC1=0;DP4=0,493,0,3;MQ=44;FQ=-281.989;PV4=1,1,1,1
110	NG_011626.3	6835	G	ref	283.236	0_0	0	NA	NA	NA	NA	NA	homozygous_ref	506	1	DP=506;MQ0F=0;AF1=0;AC1=0;DP4=0,495,0,0;MQ=44;FQ=-281.989
111	NG_011626.3	5879	T	ref	283.236	0_0	0	NA	NA	NA	NA	NA	homozygous_ref	235	1	DP=235;SGB=-0.379885;RPB=1;MQB=1;MQSB=1;BQB=1;MQ0F=0;AF1=0;AC1=0;DP4=144,1,1,0;MQ=44;FQ=-281.989;PV4=1,0.16033,1,1
111	NG_011626.3	5881	T	C	103.004	1_1	136	31	0	NA	NA	NA	homozygous_alt	234	1	DP=234;VDB=0;SGB=-0.693147;RPB=0.550065;MQB=1;MQSB=1;BQB=0.443845;MQ0F=0;AF1=1;AC1=2;DP4=17,1,126,0;MQ=44;FQ=-57.9861;PV4=0.125,1,1,1
111	NG_011626.3	6552	G	A	125.999	1_1	159	41	0	NA	NA	NA	homozygous_alt	37	1	DP=37;VDB=2.05918e-15;SGB=-0.693136;RPB=0.6;MQB=1;BQB=0.742857;MQ0F=0;AF1=1;AC1=2;DP4=2,0,35,0;MQ=44;FQ=-67.9862;PV4=1,0.297317,1,0.407447
111	NG_011626.3	6572	G	ref	146.995	0_0	0	NA	NA	NA	NA	NA	homozygous_ref	40	1	DP=40;MQSB=1;MQ0F=0;AF1=0;AC1=0;DP4=36,3,0,0;MQ=44;FQ=-143.987
111	NG_011626.3	6692	C	ref	113.995	0_0	0	NA	NA	NA	NA	NA	homozygous_ref	28	1	DP=28;MQ0F=0;AF1=0;AC1=0;DP4=0,28,0,0;MQ=44;FQ=-110.987
111	NG_011626.3	6693	G	ref	113.995	0_0	0	NA	NA	NA	NA	NA	homozygous_ref	28	1	DP=28;MQ0F=0;AF1=0;AC1=0;DP4=0,28,0,0;MQ=44;FQ=-110.987
111	NG_011626.3	6714	G	ref	113.995	0_0	0	NA	NA	NA	NA	NA	homozygous_ref	28	1	DP=28;MQ0F=0;AF1=0;AC1=0;DP4=0,28,0,0;MQ=44;FQ=-110.987
111	NG_011626.3	6725	G	ref	107.995	0_0	0	NA	NA	NA	NA	NA	homozygous_ref	28	1	DP=28;MQ0F=0;AF1=0;AC1=0;DP4=0,26,0,0;MQ=44;FQ=-104.987
111	NG_011626.3	6822	G	ref	137.995	0_0	0	NA	NA	NA	NA	NA	homozygous_ref	36	1	DP=36;MQ0F=0;AF1=0;AC1=0;DP4=0,36,0,0;MQ=44;FQ=-134.987
111	NG_011626.3	6834	G	ref	134.995	0_0	0	NA	NA	NA	NA	NA	homozygous_ref	37	1	DP=37;MQ0F=0;AF1=0;AC1=0;DP4=0,35,0,0;MQ=44;FQ=-131.987
111	NG_011626.3	6835	G	ref	137.995	0_0	0	NA	NA	NA	NA	NA	homozygous_ref	37	1	DP=37;MQ0F=0;AF1=0;AC1=0;DP4=0,36,0,0;MQ=44;FQ=-134.987
112	NG_011626.3	5879	T	ref	283.236	0_0	0	NA	NA	NA	NA	NA	homozygous_ref	1129	1	DP=1129;VDB=0.0058656;SGB=-0.556411;RPB=0.562833;MQB=1;MQSB=1;BQB=0.401793;MQ0F=0;AF1=0;AC1=0;DP4=673,3,4,0;MQ=44;FQ=-281.989;PV4=1,0.0708508,1,1
112	NG_011626.3	5881	T	C	221.999	1_1	255	255	0	NA	NA	NA	homozygous_alt	1129	1	DP=1129;VDB=0;SGB=-0.693147;RPB=0.948777;MQB=1;MQSB=1;BQB=0.338579;MQ0F=0;AF1=1;AC1=2;DP4=39,0,634,4;MQ=44;FQ=-281.989;PV4=1,1,1,0.361153
112	NG_011626.3	6552	G	A	176.998	1_1	210	144	0	NA	NA	NA	homozygous_alt	49	1	DP=49;VDB=2.8329e-21;SGB=-0.693147;MQ0F=0;AF1=1;AC1=2;DP4=0,0,48,0;MQ=44;FQ=-170.988
112	NG_011626.3	6572	G	ref	195.996	0_0	0	NA	NA	NA	NA	NA	homozygous_ref	55	1	DP=55;MQSB=1;MQ0F=0;AF1=0;AC1=0;DP4=47,8,0,0;MQ=44;FQ=-192.988
112	NG_011626.3	6692	C	ref	146.995	0_0	0	NA	NA	NA	NA	NA	homozygous_ref	39	1	DP=39;MQ0F=0;AF1=0;AC1=0;DP4=0,39,0,0;MQ=44;FQ=-143.987
112	NG_011626.3	6693	G	ref	143.995	0_0	0	NA	NA	NA	NA	NA	homozygous_ref	39	1	DP=39;MQ0F=0;AF1=0;AC1=0;DP4=0,38,0,0;MQ=44;FQ=-140.987
112	NG_011626.3	6714	G	ref	118.995	0_0	0	NA	NA	NA	NA	NA	homozygous_ref	41	1	DP=41;SGB=-0.379885;RPB=1;MQB=1;BQB=1;MQ0F=0;AF1=0;AC1=0;DP4=0,40,0,1;MQ=44;FQ=-115.987;PV4=1,0.373036,1,1
112	NG_011626.3	6725	G	ref	146.995	0_0	0	NA	NA	NA	NA	NA	homozygous_ref	44	1	DP=44;MQ0F=0;AF1=0;AC1=0;DP4=0,39,0,0;MQ=44;FQ=-143.987
112	NG_011626.3	6822	G	ref	161.996	0_0	0	NA	NA	NA	NA	NA	homozygous_ref	47	1	DP=47;MQ0F=0;AF1=0;AC1=0;DP4=0,44,0,0;MQ=44;FQ=-158.987
112	NG_011626.3	6834	G	ref	167.996	0_0	0	NA	NA	NA	NA	NA	homozygous_ref	47	1	DP=47;MQ0F=0;AF1=0;AC1=0;DP4=0,46,0,0;MQ=44;FQ=-164.987
112	NG_011626.3	6835	G	ref	170.996	0_0	0	NA	NA	NA	NA	NA	homozygous_ref	47	1	DP=47;MQ0F=0;AF1=0;AC1=0;DP4=0,47,0,0;MQ=44;FQ=-167.987
113	NG_011626.3	5879	T	ref	283.236	0_0	0	NA	NA	NA	NA	NA	homozygous_ref	10000	1	DP=10000;VDB=9.06695e-22;SGB=-0.693147;RPB=0.717819;MQB=0.999974;MQSB=0.999982;BQB=0.0128252;MQ0F=0;AF1=0;AC1=0;DP4=9815,32,46,0;MQ=44;FQ=-281.989;PV4=1,0.089476,1,1
113	NG_011626.3	5881	T	C	201.009	0_1	231	0	192	NA	NA	NA	heterozygous	10001	1	DP=10001;VDB=0;SGB=-0.693147;RPB=0.069904;MQB=0.999995;MQSB=0.999993;BQB=0.0230061;MQ0F=0;AF1=0.5;AC1=1;DP4=4672,16,5130,13;MQ=44;FQ=165.016;PV4=0.460035,1,1,1
113	NG_011626.3	6552	G	A	187.009	0_1	217	0	212	NA	NA	NA	heterozygous	4614	1	DP=4614;VDB=0;SGB=-0.693147;RPB=0.935396;MQB=1;BQB=0.0537957;MQ0F=0;AF1=0.5;AC1=1;DP4=2047,0,2434,0;MQ=44;FQ=183.824;PV4=1,0.0228764,1,1
113	NG_011626.3	6572	G	ref	283.236	0_0	0	NA	NA	NA	NA	NA	homozygous_ref	5461	1	DP=5461;VDB=0.36087;SGB=-0.686358;RPB=0.105664;MQB=1;MQSB=1;BQB=0.171995;MQ0F=0;AF1=0;AC1=0;DP4=4343,958,12,2;MQ=44;FQ=-281.989;PV4=1,0.0200238,1,1
113	NG_011626.3	6692	C	ref	283.236	0_0	0	NA	NA	NA	NA	NA	homozygous_ref	4341	1	DP=4341;VDB=0.000374601;SGB=-0.651104;RPB=0.168991;MQB=1;BQB=0.989327;MQ0F=0;AF1=0;AC1=0;DP4=0,4276,0,8;MQ=44;FQ=-281.989;PV4=1,1,1,1
113	NG_011626.3	6693	G	ref	283.236	0_0	0	NA	NA	NA	NA	NA	homozygous_ref	4346	1	DP=4346;VDB=0.00276675;SGB=-0.616816;RPB=0.147769;MQB=1;BQB=0.0423657;MQ0F=0;AF1=0;AC1=0;DP4=0,4290,0,6;MQ=44;FQ=-281.989;PV4=1,0.000375081,1,1
113	NG_011626.3	6714	G	ref	283.236	0_0	0	NA	NA	NA	NA	NA	homozygous_ref	4414	1	DP=4414;VDB=0.0248912;SGB=-0.616816;RPB=0.962296;MQB=1;BQB=0.315149;MQ0F=0;AF1=0;AC1=0;DP4=0,4368,0,6;MQ=44;FQ=-281.989;PV4=1,0.00822062,1,1
113	NG_011626.3	6725	G	ref	283.236	0_0	0	NA	NA	NA	NA	NA	homozygous_ref	4466	1	DP=4466;VDB=0;SGB=-0.693147;RPB=0.646359;MQB=0.999988;BQB=0.00221868;MQ0F=0;AF1=0;AC1=0;DP4=0,4227,0,151;MQ=44;FQ=-281.989;PV4=1,0.038572,1,1
113	NG_011626.3	6822	G	ref	283.236	0_0	0	NA	NA	NA	NA	NA	homozygous_ref	4760	1	DP=4760;VDB=0.000157031;SGB=-0.662043;RPB=0.881207;MQB=0.99999;BQB=0.306173;MQ0F=0;AF1=0;AC1=0;DP4=0,4680,0,9;MQ=44;FQ=-281.989;PV4=1,0.00356298,1,1
113	NG_011626.3	6834	G	ref	283.236	0_0	0	NA	NA	NA	NA	NA	homozygous_ref	4781	1	DP=4781;VDB=0.00497727;SGB=-0.651104;RPB=0.979439;MQB=0.999995;BQB=0.690271;MQ0F=0;AF1=0;AC1=0;DP4=0,4691,0,8;MQ=44;FQ=-281.989;PV4=1,0.00561922,1,1
113	NG_011626.3	6835	G	ref	283.236	0_0	0	NA	NA	NA	NA	NA	homozygous_ref	4784	1	DP=4784;VDB=0.228191;SGB=-0.511536;RPB=0.93699;MQB=0.999998;BQB=0.994144;MQ0F=0;AF1=0;AC1=0;DP4=0,4685,0,3;MQ=44;FQ=-281.989;PV4=1,1,1,1
114	NG_011626.3	5879	T	ref	283.236	0_0	0	NA	NA	NA	NA	NA	homozygous_ref	9994	1	DP=9994;VDB=8.23352e-10;SGB=-0.689466;RPB=0.997371;MQB=0.999999;MQSB=0.999999;BQB=0.28573;MQ0F=0;AF1=0;AC1=0;DP4=9734,9,16,0;MQ=44;FQ=-281.989;PV4=1,0.0819208,1,1
114	NG_011626.3	5881	T	ref	283.236	0_0	0	NA	NA	NA	NA	NA	homozygous_ref	9996	1	DP=9996;VDB=0;SGB=-0.693147;RPB=0.796898;MQB=0.999973;MQSB=0.999999;BQB=0.126515;MQ0F=0;AF1=0;AC1=0;DP4=9214,10,393,2;MQ=44;FQ=-281.989;PV4=0.0845993,1,1,0.316566
114	NG_011626.3	6552	G	A	221.999	1_1	255	255	0	NA	NA	NA	homozygous_alt	203	1	DP=203;VDB=0;SGB=-0.693147;RPB=1;MQB=1;BQB=1;MQ0F=0;AF1=1;AC1=2;DP4=1,0,195,0;MQ=44;FQ=-281.989;PV4=1,1,1,1
114	NG_011626.3	6572	G	ref	283.236	0_0	0	NA	NA	NA	NA	NA	homozygous_ref	197	1	DP=197;MQSB=1;MQ0F=0;AF1=0;AC1=0;DP4=178,11,0,0;MQ=44;FQ=-281.989
114	NG_011626.3	6572	GCCCCC	ref	229.548	0_0	0	NA	NA	NA	NA	NA	homozygous_ref	INDEL	1	INDEL;IDV=1;IMF=0.00507614;DP=197;VDB=2.54644e-36;SGB=-0.379885;MQSB=1;MQ0F=0;AF1=0;AC1=0;DP4=185,11,1,0;MQ=44;FQ=-289.528;PV4=1,1,1,1
114	NG_011626.3	6692	C	ref	283.236	0_0	0	NA	NA	NA	NA	NA	homozygous_ref	151	1	DP=151;MQ0F=0;AF1=0;AC1=0;DP4=0,144,0,0;MQ=44;FQ=-281.989
114	NG_011626.3	6693	G	ref	283.236	0_0	0	NA	NA	NA	NA	NA	homozygous_ref	151	1	DP=151;MQ0F=0;AF1=0;AC1=0;DP4=0,146,0,0;MQ=44;FQ=-281.989
114	NG_011626.3	6714	G	ref	283.236	0_0	0	NA	NA	NA	NA	NA	homozygous_ref	158	1	DP=158;MQ0F=0;AF1=0;AC1=0;DP4=0,158,0,0;MQ=44;FQ=-281.989
114	NG_011626.3	6725	G	ref	283.236	0_0	0	NA	NA	NA	NA	NA	homozygous_ref	164	1	DP=164;MQ0F=0;AF1=0;AC1=0;DP4=0,157,0,0;MQ=44;FQ=-281.989
114	NG_011626.3	6822	G	ref	283.236	0_0	0	NA	NA	NA	NA	NA	homozygous_ref	202	1	DP=202;MQ0F=0;AF1=0;AC1=0;DP4=0,193,0,0;MQ=44;FQ=-281.989
114	NG_011626.3	6834	G	ref	283.236	0_0	0	NA	NA	NA	NA	NA	homozygous_ref	205	1	DP=205;SGB=-0.379885;RPB=1;MQB=1;BQB=1;MQ0F=0;AF1=0;AC1=0;DP4=0,199,0,1;MQ=44;FQ=-281.989;PV4=1,2.26768e-05,1,1
114	NG_011626.3	6835	G	ref	283.236	0_0	0	NA	NA	NA	NA	NA	homozygous_ref	205	1	DP=205;MQ0F=0;AF1=0;AC1=0;DP4=0,199,0,0;MQ=44;FQ=-281.989
115	NG_011626.3	5879	T	ref	283.236	0_0	0	NA	NA	NA	NA	NA	homozygous_ref	9999	1	DP=9999;VDB=2.23233e-08;SGB=-0.693021;RPB=0.93747;MQB=1;MQSB=1;BQB=0.0961288;MQ0F=0;AF1=0;AC1=0;DP4=9826,21,27,0;MQ=44;FQ=-281.989;PV4=1,0.183839,1,8.44743e-17
115	NG_011626.3	5881	T	ref	283.236	0_0	0	NA	NA	NA	NA	NA	homozygous_ref	10000	1	DP=10000;VDB=0;SGB=-0.693147;RPB=0.987432;MQB=0.999995;MQSB=1;BQB=0.494504;MQ0F=0;AF1=0;AC1=0;DP4=9509,21,298,1;MQ=44;FQ=-281.989;PV4=0.493572,0.301289,1,1
115	NG_011626.3	6552	G	A	193.009	0_1	223	0	172	NA	NA	NA	heterozygous	1074	1	DP=1074;VDB=0;SGB=-0.693147;RPB=0.178436;MQB=1;BQB=0.969124;MQ0F=0;AF1=0.5;AC1=1;DP4=445,0,609,0;MQ=44;FQ=145.016;PV4=1,1,1,1
115	NG_011626.3	6572	G	ref	283.236	0_0	0	NA	NA	NA	NA	NA	homozygous_ref	1223	1	DP=1223;SGB=-0.379885;RPB=1;MQB=1;MQSB=1;BQB=1;MQ0F=0;AF1=0;AC1=0;DP4=1017,182,1,0;MQ=44;FQ=-281.989;PV4=1,0.0136623,1,0.122809
115	NG_011626.3	6692	C	ref	283.236	0_0	0	NA	NA	NA	NA	NA	homozygous_ref	942	1	DP=942;VDB=0.36;SGB=-0.453602;RPB=0.891422;MQB=1;BQB=0.82139;MQ0F=0;AF1=0;AC1=0;DP4=0,921,0,2;MQ=44;FQ=-281.989;PV4=1,1,1,1
115	NG_011626.3	6693	G	ref	283.236	0_0	0	NA	NA	NA	NA	NA	homozygous_ref	943	1	DP=943;SGB=-0.379885;RPB=1;MQB=1;BQB=1;MQ0F=0;AF1=0;AC1=0;DP4=0,930,0,1;MQ=44;FQ=-281.989;PV4=1,1,1,1
115	NG_011626.3	6714	G	ref	283.236	0_0	0	NA	NA	NA	NA	NA	homozygous_ref	959	1	DP=959;VDB=0.42;SGB=-0.453602;RPB=0.96308;MQB=1;BQB=0.363924;MQ0F=0;AF1=0;AC1=0;DP4=0,948,0,2;MQ=44;FQ=-281.989;PV4=1,0.0300345,1,1
115	NG_011626.3	6725	G	ref	283.236	0_0	0	NA	NA	NA	NA	NA	homozygous_ref	977	1	DP=977;VDB=0.0020015;SGB=-0.616816;RPB=0.235794;MQB=1;BQB=0.239072;MQ0F=0;AF1=0;AC1=0;DP4=0,952,0,6;MQ=44;FQ=-281.989;PV4=1,0.165671,1,1
115	NG_011626.3	6822	G	ref	283.236	0_0	0	NA	NA	NA	NA	NA	homozygous_ref	1082	1	DP=1082;VDB=0.172729;SGB=-0.511536;RPB=0.280481;MQB=0.999936;BQB=0.58819;MQ0F=0;AF1=0;AC1=0;DP4=0,1056,0,3;MQ=44;FQ=-281.989;PV4=1,0.0470214,1,1
115	NG_011626.3	6834	G	ref	283.236	0_0	0	NA	NA	NA	NA	NA	homozygous_ref	1087	1	DP=1087;SGB=-0.379885;RPB=1;MQB=1;BQB=1;MQ0F=0;AF1=0;AC1=0;DP4=0,1060,0,1;MQ=44;FQ=-281.989;PV4=1,1,1,1
115	NG_011626.3	6835	G	ref	283.236	0_0	0	NA	NA	NA	NA	NA	homozygous_ref	1088	1	DP=1088;VDB=0.267404;SGB=-0.511536;RPB=0.658567;MQB=0.999964;BQB=0.0448792;MQ0F=0;AF1=0;AC1=0;DP4=0,1056,0,3;MQ=44;FQ=-281.989;PV4=1,9.32144e-10,1,1
116	NG_011626.3	5879	T	ref	283.236	0_0	0	NA	NA	NA	NA	NA	homozygous_ref	9994	1	DP=9994;VDB=0.00254479;SGB=-0.686358;RPB=0.899922;MQB=1;MQSB=1;BQB=0.726592;MQ0F=0;AF1=0;AC1=0;DP4=9346,23,14,0;MQ=44;FQ=-281.989;PV4=1,0.0765951,1,0.0461106
116	NG_011626.3	5881	T	ref	262.889	0_0	0	NA	NA	NA	NA	NA	homozygous_ref	9993	1	DP=9993;VDB=0;SGB=-0.693147;RPB=0.765459;MQB=1;MQSB=1;BQB=1.05621e-05;MQ0F=0;AF1=0;AC1=0;DP4=8461,18,784,5;MQ=44;FQ=-259.989;PV4=0.0409261,1,1,0.466629
116	NG_011626.3	6552	G	A	169.009	0_1	199	0	213	NA	NA	NA	heterozygous	693	1	DP=693;VDB=0;SGB=-0.693147;RPB=0.858395;MQB=1;BQB=0.867754;MQ0F=0;AF1=0.5;AC1=1;DP4=318,0,329,0;MQ=44;FQ=171.847;PV4=1,0.294493,1,1
116	NG_011626.3	6572	G	ref	283.236	0_0	0	NA	NA	NA	NA	NA	homozygous_ref	659	1	DP=659;VDB=0.02;SGB=-0.453602;RPB=0.440989;MQB=1;MQSB=1;BQB=0.287879;MQ0F=0;AF1=0;AC1=0;DP4=600,27,2,0;MQ=44;FQ=-281.989;PV4=1,0.030239,1,1
116	NG_011626.3	6692	C	ref	283.236	0_0	0	NA	NA	NA	NA	NA	homozygous_ref	470	1	DP=470;MQ0F=0;AF1=0;AC1=0;DP4=0,428,0,0;MQ=44;FQ=-281.989
116	NG_011626.3	6693	G	ref	283.236	0_0	0	NA	NA	NA	NA	NA	homozygous_ref	479	1	DP=479;SGB=-0.379885;RPB=1;MQB=1;BQB=1;MQ0F=0;AF1=0;AC1=0;DP4=0,460,0,1;MQ=44;FQ=-281.989;PV4=1,0.00019023,1,1
116	NG_011626.3	6714	G	ref	283.236	0_0	0	NA	NA	NA	NA	NA	homozygous_ref	521	1	DP=521;SGB=-0.379885;RPB=1;MQB=1;BQB=1;MQ0F=0;AF1=0;AC1=0;DP4=0,514,0,1;MQ=44;FQ=-281.989;PV4=1,0.10443,1,1
116	NG_011626.3	6725	G	ref	283.236	0_0	0	NA	NA	NA	NA	NA	homozygous_ref	557	1	DP=557;SGB=-0.379885;RPB=1;MQB=1;BQB=1;MQ0F=0;AF1=0;AC1=0;DP4=0,534,0,1;MQ=44;FQ=-281.989;PV4=1,1,1,1
116	NG_011626.3	6822	G	ref	283.236	0_0	0	NA	NA	NA	NA	NA	homozygous_ref	719	1	DP=719;VDB=0.18;SGB=-0.453602;RPB=0.511662;MQB=0.502915;BQB=0.814869;MQ0F=0;AF1=0;AC1=0;DP4=0,686,0,2;MQ=44;FQ=-281.989;PV4=1,0.0119596,4.3454e-35,1
116	NG_011626.3	6834	G	ref	283.236	0_0	0	NA	NA	NA	NA	NA	homozygous_ref	728	1	DP=728;VDB=0.48;SGB=-0.453602;RPB=0.851744;MQB=0.997093;BQB=0.111192;MQ0F=0;AF1=0;AC1=0;DP4=0,688,0,2;MQ=44;FQ=-281.989;PV4=1,0.000192143,1,1
116	NG_011626.3	6835	G	ref	283.236	0_0	0	NA	NA	NA	NA	NA	homozygous_ref	728	1	DP=728;SGB=-0.379885;RPB=1;MQB=1;BQB=1;MQ0F=0;AF1=0;AC1=0;DP4=0,709,0,1;MQ=44;FQ=-281.989;PV4=1,0.0700395,1,1
117	NG_011626.3	5879	T	ref	283.236	0_0	0	NA	NA	NA	NA	NA	homozygous_ref	6911	1	DP=6911;VDB=0.00355444;SGB=-0.670168;RPB=0.894813;MQB=1;MQSB=1;BQB=0.132263;MQ0F=0;AF1=0;AC1=0;DP4=4122,42,9,1;MQ=44;FQ=-281.989;PV4=0.0984731,0.0155871,1,1
117	NG_011626.3	5881	T	C	221.999	1_1	255	255	0	NA	NA	NA	homozygous_alt	6911	1	DP=6911;VDB=0;SGB=-0.693147;RPB=0.704548;MQB=1;MQSB=1;BQB=0.225638;MQ0F=0;AF1=1;AC1=2;DP4=128,0,3993,43;MQ=44;FQ=-281.989;PV4=0.642561,1,1,0.131542
117	NG_011626.3	6552	G	A	221.999	1_1	255	255	0	NA	NA	NA	homozygous_alt	442	1	DP=442;VDB=0;SGB=-0.693147;RPB=0.998719;MQB=1;BQB=0.975139;MQ0F=0;AF1=1;AC1=2;DP4=9,0,417,0;MQ=44;FQ=-281.989;PV4=1,0.199619,1,1
117	NG_011626.3	6572	G	ref	283.236	0_0	0	NA	NA	NA	NA	NA	homozygous_ref	537	1	DP=537;SGB=-0.379885;RPB=1;MQB=1;MQSB=1;BQB=1;MQ0F=0;AF1=0;AC1=0;DP4=405,114,1,0;MQ=44;FQ=-281.989;PV4=1,0.458553,1,1
117	NG_011626.3	6692	C	ref	283.236	0_0	0	NA	NA	NA	NA	NA	homozygous_ref	409	1	DP=409;VDB=0.1;SGB=-0.453602;RPB=0.622475;MQB=1;BQB=0.544192;MQ0F=0;AF1=0;AC1=0;DP4=0,396,0,2;MQ=44;FQ=-281.989;PV4=1,0.319757,1,1
117	NG_011626.3	6693	G	ref	283.236	0_0	0	NA	NA	NA	NA	NA	homozygous_ref	409	1	DP=409;MQ0F=0;AF1=0;AC1=0;DP4=0,406,0,0;MQ=44;FQ=-281.989
117	NG_011626.3	6714	G	ref	283.236	0_0	0	NA	NA	NA	NA	NA	homozygous_ref	418	1	DP=418;MQ0F=0;AF1=0;AC1=0;DP4=0,415,0,0;MQ=44;FQ=-281.989
117	NG_011626.3	6725	G	ref	283.236	0_0	0	NA	NA	NA	NA	NA	homozygous_ref	424	1	DP=424;MQ0F=0;AF1=0;AC1=0;DP4=0,420,0,0;MQ=44;FQ=-281.989
117	NG_011626.3	6822	G	ref	283.236	0_0	0	NA	NA	NA	NA	NA	homozygous_ref	455	1	DP=455;SGB=-0.379885;RPB=1;MQB=1;BQB=1;MQ0F=0;AF1=0;AC1=0;DP4=0,450,0,1;MQ=44;FQ=-281.989;PV4=1,1.52067e-06,1,1
117	NG_011626.3	6834	G	ref	283.236	0_0	0	NA	NA	NA	NA	NA	homozygous_ref	457	1	DP=457;MQ0F=0;AF1=0;AC1=0;DP4=0,451,0,0;MQ=44;FQ=-281.989
117	NG_011626.3	6835	G	ref	283.236	0_0	0	NA	NA	NA	NA	NA	homozygous_ref	457	1	DP=457;SGB=-0.379885;RPB=1;MQB=1;BQB=1;MQ0F=0;AF1=0;AC1=0;DP4=0,448,0,1;MQ=44;FQ=-281.989;PV4=1,0.00592445,1,1
118	NG_011626.3	5879	T	ref	283.236	0_0	0	NA	NA	NA	NA	NA	homozygous_ref	883	1	DP=883;MQSB=1;MQ0F=0;AF1=0;AC1=0;DP4=531,2,0,0;MQ=44;FQ=-281.989
118	NG_011626.3	5881	T	C	221.999	1_1	255	255	0	NA	NA	NA	homozygous_alt	883	1	DP=883;VDB=0;SGB=-0.693147;RPB=0.875565;MQB=1;MQSB=1;BQB=0.994699;MQ0F=0;AF1=1;AC1=2;DP4=28,0,498,2;MQ=44;FQ=-281.989;PV4=1,1,1,0.377466
118	NG_011626.3	6552	G	A	131.264	1_1	164	15	0	NA	NA	NA	homozygous_alt	12	1	DP=12;VDB=3.04791e-07;SGB=-0.676189;RPB=1;MQB=1;BQB=1;MQ0F=0;AF1=1;AC1=2;DP4=1,0,11,0;MQ=44;FQ=-41.9862;PV4=1,1,1,1
118	NG_011626.3	6572	G	ref	77.9945	0_0	0	NA	NA	NA	NA	NA	homozygous_ref	16	1	DP=16;MQSB=1;MQ0F=0;AF1=0;AC1=0;DP4=12,4,0,0;MQ=44;FQ=-74.9863
118	NG_011626.3	6692	C	ref	59.9942	0_0	0	NA	NA	NA	NA	NA	homozygous_ref	10	1	DP=10;MQ0F=0;AF1=0;AC1=0;DP4=0,10,0,0;MQ=44;FQ=-56.9861
118	NG_011626.3	6693	G	ref	59.9942	0_0	0	NA	NA	NA	NA	NA	homozygous_ref	10	1	DP=10;MQ0F=0;AF1=0;AC1=0;DP4=0,10,0,0;MQ=44;FQ=-56.9861
118	NG_011626.3	6714	G	ref	59.9942	0_0	0	NA	NA	NA	NA	NA	homozygous_ref	10	1	DP=10;MQ0F=0;AF1=0;AC1=0;DP4=0,10,0,0;MQ=44;FQ=-56.9861
118	NG_011626.3	6725	G	ref	59.9942	0_0	0	NA	NA	NA	NA	NA	homozygous_ref	10	1	DP=10;MQ0F=0;AF1=0;AC1=0;DP4=0,10,0,0;MQ=44;FQ=-56.9861
118	NG_011626.3	6822	G	ref	62.9943	0_0	0	NA	NA	NA	NA	NA	homozygous_ref	11	1	DP=11;MQ0F=0;AF1=0;AC1=0;DP4=0,11,0,0;MQ=44;FQ=-59.9861
118	NG_011626.3	6834	G	ref	62.9943	0_0	0	NA	NA	NA	NA	NA	homozygous_ref	12	1	DP=12;MQ0F=0;AF1=0;AC1=0;DP4=0,11,0,0;MQ=44;FQ=-59.9861
118	NG_011626.3	6835	G	ref	65.9943	0_0	0	NA	NA	NA	NA	NA	homozygous_ref	12	1	DP=12;MQ0F=0;AF1=0;AC1=0;DP4=0,12,0,0;MQ=44;FQ=-62.9862
119	NG_011626.3	5879	T	ref	283.236	0_0	0	NA	NA	NA	NA	NA	homozygous_ref	8813	1	DP=8813;VDB=1.64321e-06;SGB=-0.670168;RPB=0.697904;MQB=1;MQSB=1;BQB=0.986523;MQ0F=0;AF1=0;AC1=0;DP4=5306,35,10,0;MQ=44;FQ=-281.989;PV4=1,1,1,1
119	NG_011626.3	5881	T	ref	283.236	0_0	0	NA	NA	NA	NA	NA	homozygous_ref	8881	1	DP=8881;VDB=0;SGB=-0.693147;RPB=0.456213;MQB=1;MQSB=1;BQB=0.998152;MQ0F=0;AF1=0;AC1=0;DP4=5132,32,143,3;MQ=44;FQ=-281.989;PV4=0.0703054,1,1,0.000872752
119	NG_011626.3	6552	G	A	221.999	1_1	255	255	0	NA	NA	NA	homozygous_alt	706	1	DP=706;VDB=0;SGB=-0.693147;RPB=0.941212;MQB=1;BQB=0.994739;MQ0F=0;AF1=1;AC1=2;DP4=26,0,658,0;MQ=44;FQ=-281.989;PV4=1,0.293778,1,0.194624
119	NG_011626.3	6572	G	ref	283.236	0_0	0	NA	NA	NA	NA	NA	homozygous_ref	854	1	DP=854;VDB=0.02;SGB=-0.453602;RPB=0.863855;MQB=1;MQSB=1;BQB=0.556626;MQ0F=0;AF1=0;AC1=0;DP4=667,163,2,0;MQ=44;FQ=-281.989;PV4=1,1,1,1
119	NG_011626.3	6692	C	ref	283.236	0_0	0	NA	NA	NA	NA	NA	homozygous_ref	646	1	DP=646;MQ0F=0;AF1=0;AC1=0;DP4=0,630,0,0;MQ=44;FQ=-281.989
119	NG_011626.3	6693	G	ref	283.236	0_0	0	NA	NA	NA	NA	NA	homozygous_ref	647	1	DP=647;MQ0F=0;AF1=0;AC1=0;DP4=0,642,0,0;MQ=44;FQ=-281.989
119	NG_011626.3	6714	G	ref	283.236	0_0	0	NA	NA	NA	NA	NA	homozygous_ref	661	1	DP=661;MQ0F=0;AF1=0;AC1=0;DP4=0,655,0,0;MQ=44;FQ=-281.989
119	NG_011626.3	6725	G	ref	283.236	0_0	0	NA	NA	NA	NA	NA	homozygous_ref	662	1	DP=662;MQ0F=0;AF1=0;AC1=0;DP4=0,648,0,0;MQ=44;FQ=-281.989
119	NG_011626.3	6822	G	ref	283.236	0_0	0	NA	NA	NA	NA	NA	homozygous_ref	724	1	DP=724;MQ0F=0;AF1=0;AC1=0;DP4=0,715,0,0;MQ=44;FQ=-281.989
119	NG_011626.3	6834	G	ref	283.236	0_0	0	NA	NA	NA	NA	NA	homozygous_ref	728	1	DP=728;SGB=-0.379885;RPB=1;MQB=1;BQB=1;MQ0F=0;AF1=0;AC1=0;DP4=0,709,0,1;MQ=44;FQ=-281.989;PV4=1,0.398104,1,1
119	NG_011626.3	6835	G	ref	283.236	0_0	0	NA	NA	NA	NA	NA	homozygous_ref	728	1	DP=728;MQ0F=0;AF1=0;AC1=0;DP4=0,712,0,0;MQ=44;FQ=-281.989
11	NG_011626.3	5879	T	ref	246.996	0_0	0	NA	NA	NA	NA	NA	homozygous_ref	116	1	DP=116;MQSB=1;MQ0F=0;AF1=0;AC1=0;DP4=71,1,0,0;MQ=44;FQ=-243.988
11	NG_011626.3	5881	T	C	182.009	0_1	212	0	204	NA	NA	NA	heterozygous	117	1	DP=117;VDB=4.193e-18;SGB=-0.693143;RPB=0.274388;MQB=1;BQB=0.305942;MQ0F=0;AF1=0.5;AC1=1;DP4=33,0,38,0;MQ=44;FQ=176.378;PV4=1,1,1,1
11	NG_011626.3	6552	G	A	140.007	1_1	173	30	0	NA	NA	NA	homozygous_alt	10	1	DP=10;VDB=6.06897e-06;SGB=-0.670168;MQ0F=0;AF1=1;AC1=2;DP4=0,0,10,0;MQ=44;FQ=-56.9861
11	NG_011626.3	6572	G	ref	56.9942	0_0	0	NA	NA	NA	NA	NA	homozygous_ref	11	1	DP=11;MQSB=1;MQ0F=0;AF1=0;AC1=0;DP4=8,1,0,0;MQ=44;FQ=-53.9861
11	NG_011626.3	6692	C	ref	47.9942	0_0	0	NA	NA	NA	NA	NA	homozygous_ref	7	1	DP=7;MQ0F=0;AF1=0;AC1=0;DP4=0,6,0,0;MQ=44;FQ=-44.9861
11	NG_011626.3	6693	G	ref	50.9942	0_0	0	NA	NA	NA	NA	NA	homozygous_ref	7	1	DP=7;MQ0F=0;AF1=0;AC1=0;DP4=0,7,0,0;MQ=44;FQ=-47.986
11	NG_011626.3	6714	G	ref	50.9942	0_0	0	NA	NA	NA	NA	NA	homozygous_ref	7	1	DP=7;MQ0F=0;AF1=0;AC1=0;DP4=0,7,0,0;MQ=44;FQ=-47.986
11	NG_011626.3	6725	G	ref	47.9942	0_0	0	NA	NA	NA	NA	NA	homozygous_ref	7	1	DP=7;MQ0F=0;AF1=0;AC1=0;DP4=0,6,0,0;MQ=44;FQ=-44.9861
11	NG_011626.3	6822	G	ref	53.9942	0_0	0	NA	NA	NA	NA	NA	homozygous_ref	10	1	DP=10;MQ0F=0;AF1=0;AC1=0;DP4=0,8,0,0;MQ=44;FQ=-50.986
11	NG_011626.3	6834	G	ref	59.9942	0_0	0	NA	NA	NA	NA	NA	homozygous_ref	10	1	DP=10;MQ0F=0;AF1=0;AC1=0;DP4=0,10,0,0;MQ=44;FQ=-56.9861
11	NG_011626.3	6835	G	ref	56.9942	0_0	0	NA	NA	NA	NA	NA	homozygous_ref	10	1	DP=10;MQ0F=0;AF1=0;AC1=0;DP4=0,9,0,0;MQ=44;FQ=-53.9861
120	NG_011626.3	5879	T	ref	283.236	0_0	0	NA	NA	NA	NA	NA	homozygous_ref	9944	1	DP=9944;VDB=1.05027e-05;SGB=-0.670168;RPB=0.695954;MQB=1;MQSB=0.999999;BQB=0.660813;MQ0F=0;AF1=0;AC1=0;DP4=5868,30,10,0;MQ=44;FQ=-281.989;PV4=1,0.0598849,1,1
120	NG_011626.3	5881	T	C	225.009	0_1	255	0	255	NA	NA	NA	heterozygous	9973	1	DP=9973;VDB=0;SGB=-0.693147;RPB=0.826719;MQB=0.999752;MQSB=0.999999;BQB=2.94801e-08;MQ0F=0;AF1=0.5;AC1=1;DP4=2968,14,2892,20;MQ=44;FQ=225.007;PV4=0.30448,1,1,0.338015
120	NG_011626.3	6552	G	A	221.999	1_1	255	255	0	NA	NA	NA	homozygous_alt	899	1	DP=899;VDB=0;SGB=-0.693147;RPB=0.732786;MQB=1;BQB=0.991599;MQ0F=0;AF1=1;AC1=2;DP4=17,0,861,0;MQ=44;FQ=-281.989;PV4=1,1,1,1
120	NG_011626.3	6572	G	ref	283.236	0_0	0	NA	NA	NA	NA	NA	homozygous_ref	1108	1	DP=1108;MQSB=1;MQ0F=0;AF1=0;AC1=0;DP4=857,219,0,0;MQ=44;FQ=-281.989
120	NG_011626.3	6692	C	ref	283.236	0_0	0	NA	NA	NA	NA	NA	homozygous_ref	816	1	DP=816;SGB=-0.379885;RPB=1;MQB=1;BQB=1;MQ0F=0;AF1=0;AC1=0;DP4=0,799,0,1;MQ=44;FQ=-281.989;PV4=1,1,1,1
120	NG_011626.3	6693	G	ref	283.236	0_0	0	NA	NA	NA	NA	NA	homozygous_ref	817	1	DP=817;MQ0F=0;AF1=0;AC1=0;DP4=0,808,0,0;MQ=44;FQ=-281.989
120	NG_011626.3	6714	G	ref	283.236	0_0	0	NA	NA	NA	NA	NA	homozygous_ref	834	1	DP=834;MQ0F=0;AF1=0;AC1=0;DP4=0,822,0,0;MQ=44;FQ=-281.989
120	NG_011626.3	6725	G	ref	283.236	0_0	0	NA	NA	NA	NA	NA	homozygous_ref	843	1	DP=843;MQ0F=0;AF1=0;AC1=0;DP4=0,825,0,0;MQ=44;FQ=-281.989
120	NG_011626.3	6822	G	ref	283.236	0_0	0	NA	NA	NA	NA	NA	homozygous_ref	900	1	DP=900;VDB=0.0221621;SGB=-0.511536;RPB=0.887685;MQB=0.999994;BQB=0.635292;MQ0F=0;AF1=0;AC1=0;DP4=0,883,0,3;MQ=44;FQ=-281.989;PV4=1,1,1,1
120	NG_011626.3	6834	G	ref	283.236	0_0	0	NA	NA	NA	NA	NA	homozygous_ref	901	1	DP=901;SGB=-0.379885;RPB=1;MQB=1;BQB=1;MQ0F=0;AF1=0;AC1=0;DP4=0,878,0,1;MQ=44;FQ=-281.989;PV4=1,0.365968,1,1
120	NG_011626.3	6835	G	ref	283.236	0_0	0	NA	NA	NA	NA	NA	homozygous_ref	901	1	DP=901;VDB=0.14;SGB=-0.453602;RPB=0.942568;MQB=0.997748;BQB=0.783221;MQ0F=0;AF1=0;AC1=0;DP4=0,888,0,2;MQ=44;FQ=-281.989;PV4=1,1,1,1
121	NG_011626.3	5879	T	ref	283.236	0_0	0	NA	NA	NA	NA	NA	homozygous_ref	351	1	DP=351;MQSB=1;MQ0F=0;AF1=0;AC1=0;DP4=203,2,0,0;MQ=44;FQ=-281.989
121	NG_011626.3	5881	T	C	221.999	1_1	255	219	0	NA	NA	NA	homozygous_alt	351	1	DP=351;VDB=0;SGB=-0.693147;RPB=0.141334;MQB=1;MQSB=1;BQB=0.0456622;MQ0F=0;AF1=1;AC1=2;DP4=17,0,185,2;MQ=44;FQ=-245.988;PV4=1,1,1,1
121	NG_011626.3	6552	G	A	84.9788	0_1	114	0	3	NA	NA	NA	heterozygous	63	1	DP=63;VDB=5.31544e-36;SGB=-0.693147;RPB=0.96614;MQB=1;BQB=0.171028;MQ0F=0;AF1=0.667194;AC1=1;DP4=8,0,54,0;MQ=44;FQ=-24.003;PV4=1,1,1,1
121	NG_011626.3	6572	G	ref	240.996	0_0	0	NA	NA	NA	NA	NA	homozygous_ref	73	1	DP=73;MQSB=1;MQ0F=0;AF1=0;AC1=0;DP4=57,13,0,0;MQ=44;FQ=-237.988
121	NG_011626.3	6692	C	ref	210.995	0_0	0	NA	NA	NA	NA	NA	homozygous_ref	61	1	DP=61;MQ0F=0;AF1=0;AC1=0;DP4=0,60,0,0;MQ=44;FQ=-207.988
121	NG_011626.3	6693	G	ref	213.995	0_0	0	NA	NA	NA	NA	NA	homozygous_ref	61	1	DP=61;MQ0F=0;AF1=0;AC1=0;DP4=0,61,0,0;MQ=44;FQ=-210.988
121	NG_011626.3	6714	G	ref	213.996	0_0	0	NA	NA	NA	NA	NA	homozygous_ref	62	1	DP=62;MQ0F=0;AF1=0;AC1=0;DP4=0,61,0,0;MQ=44;FQ=-210.988
121	NG_011626.3	6725	G	ref	137.995	0_0	0	NA	NA	NA	NA	NA	homozygous_ref	62	1	DP=62;VDB=0.1;SGB=-0.453602;RPB=0.517241;MQB=1;BQB=0.551724;MQ0F=0;AF1=0;AC1=0;DP4=0,58,0,2;MQ=44;FQ=-134.987;PV4=1,1,1,1
121	NG_011626.3	6822	G	ref	225.988	0_0	0	NA	NA	NA	NA	NA	homozygous_ref	66	1	DP=66;MQ0F=0;AF1=0;AC1=0;DP4=0,65,0,0;MQ=44;FQ=-222.988
121	NG_011626.3	6834	G	ref	222.994	0_0	0	NA	NA	NA	NA	NA	homozygous_ref	66	1	DP=66;MQ0F=0;AF1=0;AC1=0;DP4=0,64,0,0;MQ=44;FQ=-219.988
121	NG_011626.3	6835	G	ref	222.994	0_0	0	NA	NA	NA	NA	NA	homozygous_ref	66	1	DP=66;MQ0F=0;AF1=0;AC1=0;DP4=0,64,0,0;MQ=44;FQ=-219.988
122	NG_011626.3	5879	T	ref	283.236	0_0	0	NA	NA	NA	NA	NA	homozygous_ref	9018	1	DP=9018;VDB=1.10924e-05;SGB=-0.686358;RPB=0.258544;MQB=0.999999;MQSB=0.999999;BQB=0.0598253;MQ0F=0;AF1=0;AC1=0;DP4=6313,40,14,0;MQ=44;FQ=-281.989;PV4=1,0.0328576,1,1
122	NG_011626.3	5881	T	C	221.999	1_1	255	255	0	NA	NA	NA	homozygous_alt	9016	1	DP=9016;VDB=0;SGB=-0.693147;RPB=0.982554;MQB=1;MQSB=1;BQB=0.0120399;MQ0F=0;AF1=1;AC1=2;DP4=169,1,6099,47;MQ=44;FQ=-281.989;PV4=1,1,1,1
122	NG_011626.3	6552	G	A	221.999	1_1	255	255	0	NA	NA	NA	homozygous_alt	686	1	DP=686;VDB=0;SGB=-0.693147;RPB=0.957517;MQB=1;BQB=0.876714;MQ0F=0;AF1=1;AC1=2;DP4=3,0,653,0;MQ=44;FQ=-281.989;PV4=1,0.179218,1,0.327468
122	NG_011626.3	6572	G	ref	283.236	0_0	0	NA	NA	NA	NA	NA	homozygous_ref	737	1	DP=737;VDB=0.998469;SGB=-0.590765;RPB=0.960208;MQB=1;MQSB=1;BQB=0.39308;MQ0F=0;AF1=0;AC1=0;DP4=617,84,3,2;MQ=44;FQ=-281.989;PV4=0.114826,0.00688364,1,0.0429165
122	NG_011626.3	6692	C	ref	283.236	0_0	0	NA	NA	NA	NA	NA	homozygous_ref	608	1	DP=608;VDB=0.06;SGB=-0.453602;RPB=0.930172;MQB=1;BQB=0.365517;MQ0F=0;AF1=0;AC1=0;DP4=0,580,0,2;MQ=44;FQ=-281.989;PV4=1,0.0496793,1,1
122	NG_011626.3	6693	G	ref	283.236	0_0	0	NA	NA	NA	NA	NA	homozygous_ref	613	1	DP=613;VDB=0.0707707;SGB=-0.556411;RPB=0.991119;MQB=1;BQB=0.0076591;MQ0F=0;AF1=0;AC1=0;DP4=0,594,0,4;MQ=44;FQ=-281.989;PV4=1,1.15167e-08,1,1
122	NG_011626.3	6714	G	ref	283.236	0_0	0	NA	NA	NA	NA	NA	homozygous_ref	644	1	DP=644;MQ0F=0;AF1=0;AC1=0;DP4=0,638,0,0;MQ=44;FQ=-281.989
122	NG_011626.3	6725	G	ref	283.236	0_0	0	NA	NA	NA	NA	NA	homozygous_ref	655	1	DP=655;SGB=-0.379885;RPB=1;MQB=1;BQB=1;MQ0F=0;AF1=0;AC1=0;DP4=0,636,0,1;MQ=44;FQ=-281.989;PV4=1,1,1,1
122	NG_011626.3	6822	G	ref	283.236	0_0	0	NA	NA	NA	NA	NA	homozygous_ref	735	1	DP=735;MQ0F=0;AF1=0;AC1=0;DP4=0,719,0,0;MQ=44;FQ=-281.989
122	NG_011626.3	6834	G	ref	283.236	0_0	0	NA	NA	NA	NA	NA	homozygous_ref	740	1	DP=740;MQ0F=0;AF1=0;AC1=0;DP4=0,723,0,0;MQ=44;FQ=-281.989
122	NG_011626.3	6835	G	ref	283.236	0_0	0	NA	NA	NA	NA	NA	homozygous_ref	740	1	DP=740;VDB=0.92;SGB=-0.453602;RPB=0.335399;MQB=0.998623;BQB=0.0929752;MQ0F=0;AF1=0;AC1=0;DP4=0,726,0,2;MQ=44;FQ=-281.989;PV4=1,0.000124891,1,8.16894e-15
123	NG_011626.3	5879	T	ref	283.236	0_0	0	NA	NA	NA	NA	NA	homozygous_ref	10001	1	DP=10001;VDB=3.1541e-08;SGB=-0.688148;RPB=0.787014;MQB=1;MQSB=1;BQB=0.209989;MQ0F=0;AF1=0;AC1=0;DP4=9861,3,15,0;MQ=44;FQ=-281.989;PV4=1,0.163617,1,1
123	NG_011626.3	5881	T	C	221.999	1_1	255	255	0	NA	NA	NA	homozygous_alt	9999	1	DP=9999;VDB=0;SGB=-0.693147;RPB=0.803305;MQB=0.999991;MQSB=1;BQB=0.0641844;MQ0F=0;AF1=1;AC1=2;DP4=540,0,9300,4;MQ=44;FQ=-281.989;PV4=1,1,0.466065,0.351627
123	NG_011626.3	6552	G	A	221.999	1_1	255	255	0	NA	NA	NA	homozygous_alt	1711	1	DP=1711;VDB=0;SGB=-0.693147;RPB=0.81673;MQB=1;BQB=0.608705;MQ0F=0;AF1=1;AC1=2;DP4=51,0,1625,0;MQ=44;FQ=-281.989;PV4=1,0.232039,1,1
123	NG_011626.3	6572	G	ref	283.236	0_0	0	NA	NA	NA	NA	NA	homozygous_ref	2010	1	DP=2010;VDB=0.00363543;SGB=-0.590765;RPB=0.49705;MQB=1;MQSB=1;BQB=0.926605;MQ0F=0;AF1=0;AC1=0;DP4=1631,328,5,0;MQ=44;FQ=-281.989;PV4=0.597386,1,1,1
123	NG_011626.3	6692	C	ref	283.236	0_0	0	NA	NA	NA	NA	NA	homozygous_ref	1513	1	DP=1513;MQ0F=0;AF1=0;AC1=0;DP4=0,1488,0,0;MQ=44;FQ=-281.989
123	NG_011626.3	6693	G	ref	283.236	0_0	0	NA	NA	NA	NA	NA	homozygous_ref	1518	1	DP=1518;MQ0F=0;AF1=0;AC1=0;DP4=0,1498,0,0;MQ=44;FQ=-281.989
123	NG_011626.3	6714	G	ref	283.236	0_0	0	NA	NA	NA	NA	NA	homozygous_ref	1545	1	DP=1545;VDB=0.131948;SGB=-0.511536;RPB=0.82691;MQB=1;BQB=0.0559068;MQ0F=0;AF1=0;AC1=0;DP4=0,1534,0,3;MQ=44;FQ=-281.989;PV4=1,0.00726393,1,1
123	NG_011626.3	6725	G	ref	283.236	0_0	0	NA	NA	NA	NA	NA	homozygous_ref	1561	1	DP=1561;VDB=0.00184301;SGB=-0.616816;RPB=0.766873;MQB=1;BQB=0.974565;MQ0F=0;AF1=0;AC1=0;DP4=0,1526,0,6;MQ=44;FQ=-281.989;PV4=1,1,1,1
123	NG_011626.3	6822	G	ref	283.236	0_0	0	NA	NA	NA	NA	NA	homozygous_ref	1702	1	DP=1702;VDB=0.0221621;SGB=-0.556411;RPB=0.996188;MQB=0.999998;BQB=0.678497;MQ0F=0;AF1=0;AC1=0;DP4=0,1672,0,4;MQ=44;FQ=-281.989;PV4=1,0.139356,1,1
123	NG_011626.3	6834	G	ref	283.236	0_0	0	NA	NA	NA	NA	NA	homozygous_ref	1711	1	DP=1711;VDB=0.22;SGB=-0.453602;RPB=0.375075;MQB=1;BQB=0.0362493;MQ0F=0;AF1=0;AC1=0;DP4=0,1669,0,2;MQ=44;FQ=-281.989;PV4=1,4.14764e-10,1,1
123	NG_011626.3	6835	G	ref	283.236	0_0	0	NA	NA	NA	NA	NA	homozygous_ref	1711	1	DP=1711;VDB=0.0156122;SGB=-0.556411;RPB=0.836179;MQB=0.999998;BQB=0.771615;MQ0F=0;AF1=0;AC1=0;DP4=0,1674,0,4;MQ=44;FQ=-281.989;PV4=1,0.104006,1,1
124	NG_011626.3	5879	T	ref	283.236	0_0	0	NA	NA	NA	NA	NA	homozygous_ref	3578	1	DP=3578;VDB=0.00851301;SGB=-0.662043;RPB=0.173636;MQB=1;MQSB=1;BQB=0.512451;MQ0F=0;AF1=0;AC1=0;DP4=2804,28,9,0;MQ=44;FQ=-281.989;PV4=1,0.0598823,1,0.0110826
124	NG_011626.3	5881	T	ref	283.236	0_0	0	NA	NA	NA	NA	NA	homozygous_ref	3626	1	DP=3626;VDB=5.15678e-43;SGB=-0.693147;RPB=0.976936;MQB=1;MQSB=1;BQB=0.642441;MQ0F=0;AF1=0;AC1=0;DP4=2629,28,133,0;MQ=44;FQ=-281.989;PV4=0.641793,1,1,1
124	NG_011626.3	6552	G	A	182.009	0_1	212	0	201	NA	NA	NA	heterozygous	285	1	DP=285;VDB=0;SGB=-0.693147;RPB=0.68696;MQB=1;BQB=0.687451;MQ0F=0;AF1=0.5;AC1=1;DP4=125,0,135,0;MQ=44;FQ=173.685;PV4=1,1,1,1
124	NG_011626.3	6572	G	ref	283.236	0_0	0	NA	NA	NA	NA	NA	homozygous_ref	282	1	DP=282;MQSB=1;MQ0F=0;AF1=0;AC1=0;DP4=241,21,0,0;MQ=44;FQ=-281.989
124	NG_011626.3	6692	C	ref	283.236	0_0	0	NA	NA	NA	NA	NA	homozygous_ref	265	1	DP=265;MQ0F=0;AF1=0;AC1=0;DP4=0,255,0,0;MQ=44;FQ=-281.989
124	NG_011626.3	6693	G	ref	283.236	0_0	0	NA	NA	NA	NA	NA	homozygous_ref	266	1	DP=266;MQ0F=0;AF1=0;AC1=0;DP4=0,260,0,0;MQ=44;FQ=-281.989
124	NG_011626.3	6714	G	ref	283.236	0_0	0	NA	NA	NA	NA	NA	homozygous_ref	271	1	DP=271;SGB=-0.379885;RPB=1;MQB=1;BQB=1;MQ0F=0;AF1=0;AC1=0;DP4=0,269,0,1;MQ=44;FQ=-281.989;PV4=1,0.305225,1,1
124	NG_011626.3	6725	G	ref	283.236	0_0	0	NA	NA	NA	NA	NA	homozygous_ref	275	1	DP=275;SGB=-0.379885;RPB=1;MQB=1;BQB=1;MQ0F=0;AF1=0;AC1=0;DP4=0,270,0,1;MQ=44;FQ=-281.989;PV4=1,1,1,1
124	NG_011626.3	6822	G	ref	283.236	0_0	0	NA	NA	NA	NA	NA	homozygous_ref	313	1	DP=313;SGB=-0.379885;RPB=1;MQB=1;BQB=1;MQ0F=0;AF1=0;AC1=0;DP4=0,301,0,1;MQ=44;FQ=-281.989;PV4=1,0.00635823,0,1
124	NG_011626.3	6834	G	ref	283.236	0_0	0	NA	NA	NA	NA	NA	homozygous_ref	317	1	DP=317;MQ0F=0;AF1=0;AC1=0;DP4=0,307,0,0;MQ=44;FQ=-281.989
124	NG_011626.3	6835	G	ref	283.236	0_0	0	NA	NA	NA	NA	NA	homozygous_ref	317	1	DP=317;SGB=-0.379885;RPB=1;MQB=1;BQB=1;MQ0F=0;AF1=0;AC1=0;DP4=0,309,0,1;MQ=44;FQ=-281.989;PV4=1,1,1,1
125	NG_011626.3	5879	T	ref	283.236	0_0	0	NA	NA	NA	NA	NA	homozygous_ref	10000	1	DP=10000;VDB=3.01588e-09;SGB=-0.688148;RPB=0.829496;MQB=1;MQSB=1;BQB=0.705739;MQ0F=0;AF1=0;AC1=0;DP4=9816,14,15,0;MQ=44;FQ=-281.989;PV4=1,1,1,1
125	NG_011626.3	5881	T	C	215.009	0_1	245	0	212	NA	NA	NA	heterozygous	9998	1	DP=9998;VDB=0;SGB=-0.693147;RPB=0.325533;MQB=0.999834;MQSB=1;BQB=0.0113161;MQ0F=0;AF1=0.5;AC1=1;DP4=4689,8,5058,7;MQ=44;FQ=185.015;PV4=0.798082,1,1,0.22232
125	NG_011626.3	6552	G	A	221.999	1_1	255	255	0	NA	NA	NA	homozygous_alt	5379	1	DP=5379;VDB=0;SGB=-0.693147;RPB=0.832709;MQB=1;BQB=0.918974;MQ0F=0;AF1=1;AC1=2;DP4=140,0,5094,0;MQ=44;FQ=-281.989;PV4=1,1,1,1
125	NG_011626.3	6572	G	ref	283.236	0_0	0	NA	NA	NA	NA	NA	homozygous_ref	6576	1	DP=6576;VDB=0.804281;SGB=-0.590765;RPB=0.91006;MQB=1;MQSB=1;BQB=0.0968883;MQ0F=0;AF1=0;AC1=0;DP4=4986,1359,4,1;MQ=44;FQ=-281.989;PV4=1,0.0208079,1,1
125	NG_011626.3	6692	C	ref	283.236	0_0	0	NA	NA	NA	NA	NA	homozygous_ref	5012	1	DP=5012;VDB=0.000227753;SGB=-0.662043;RPB=0.758789;MQB=1;BQB=0.0511869;MQ0F=0;AF1=0;AC1=0;DP4=0,4937,0,9;MQ=44;FQ=-281.989;PV4=1,0.00316527,1,1
125	NG_011626.3	6693	G	ref	283.236	0_0	0	NA	NA	NA	NA	NA	homozygous_ref	5015	1	DP=5015;VDB=0.0106353;SGB=-0.636426;RPB=0.998132;MQB=1;BQB=0.00372337;MQ0F=0;AF1=0;AC1=0;DP4=0,4953,0,7;MQ=44;FQ=-281.989;PV4=1,3.22643e-10,1,0.409743
125	NG_011626.3	6714	G	ref	283.236	0_0	0	NA	NA	NA	NA	NA	homozygous_ref	5101	1	DP=5101;VDB=0.0013547;SGB=-0.616816;RPB=0.131958;MQB=1;BQB=0.0182286;MQ0F=0;AF1=0;AC1=0;DP4=0,5040,0,6;MQ=44;FQ=-281.989;PV4=1,2.12413e-05,1,1
125	NG_011626.3	6725	G	ref	283.236	0_0	0	NA	NA	NA	NA	NA	homozygous_ref	5158	1	DP=5158;VDB=0.0180471;SGB=-0.590765;RPB=0.982867;MQB=1;BQB=0.685881;MQ0F=0;AF1=0;AC1=0;DP4=0,5076,0,5;MQ=44;FQ=-281.989;PV4=1,1,1,1
125	NG_011626.3	6822	G	ref	283.236	0_0	0	NA	NA	NA	NA	NA	homozygous_ref	5603	1	DP=5603;VDB=5.89644e-05;SGB=-0.683931;RPB=0.435957;MQB=0.999815;BQB=0.037969;MQ0F=0;AF1=0;AC1=0;DP4=0,5509,0,13;MQ=44;FQ=-281.989;PV4=1,0.0354991,1,0.391502
125	NG_011626.3	6834	G	ref	283.236	0_0	0	NA	NA	NA	NA	NA	homozygous_ref	5625	1	DP=5625;VDB=0.0568748;SGB=-0.616816;RPB=0.64918;MQB=0.999924;BQB=0.860953;MQ0F=0;AF1=0;AC1=0;DP4=0,5513,0,6;MQ=44;FQ=-281.989;PV4=1,0.00206539,1,0.00433682
125	NG_011626.3	6835	G	ref	283.236	0_0	0	NA	NA	NA	NA	NA	homozygous_ref	5628	1	DP=5628;VDB=0.0157002;SGB=-0.616816;RPB=0.316153;MQB=0.999942;BQB=0.486357;MQ0F=0;AF1=0;AC1=0;DP4=0,5510,0,6;MQ=44;FQ=-281.989;PV4=1,0.00025357,1,1
126	NG_011626.3	5879	T	ref	283.236	0_0	0	NA	NA	NA	NA	NA	homozygous_ref	2698	1	DP=2698;MQSB=1;MQ0F=0;AF1=0;AC1=0;DP4=1607,10,0,0;MQ=44;FQ=-281.989
126	NG_011626.3	5881	T	C	221.999	1_1	255	255	0	NA	NA	NA	homozygous_alt	2698	1	DP=2698;VDB=0;SGB=-0.693147;RPB=0.776623;MQB=1;MQSB=1;BQB=0.112725;MQ0F=0;AF1=1;AC1=2;DP4=23,0,1580,9;MQ=44;FQ=-281.989;PV4=1,1,1,0.370736
126	NG_011626.3	6552	G	A	221.999	1_1	255	255	0	NA	NA	NA	homozygous_alt	253	1	DP=253;VDB=0;SGB=-0.693147;RPB=0.800403;MQB=1;BQB=0.608871;MQ0F=0;AF1=1;AC1=2;DP4=2,0,248,0;MQ=44;FQ=-281.989;PV4=1,0.459916,1,0.389176
126	NG_011626.3	6572	G	ref	283.236	0_0	0	NA	NA	NA	NA	NA	homozygous_ref	312	1	DP=312;MQSB=1;MQ0F=0;AF1=0;AC1=0;DP4=239,64,0,0;MQ=44;FQ=-281.989
126	NG_011626.3	6692	C	ref	283.236	0_0	0	NA	NA	NA	NA	NA	homozygous_ref	234	1	DP=234;MQ0F=0;AF1=0;AC1=0;DP4=0,229,0,0;MQ=44;FQ=-281.989
126	NG_011626.3	6693	G	ref	283.236	0_0	0	NA	NA	NA	NA	NA	homozygous_ref	235	1	DP=235;SGB=-0.379885;RPB=1;MQB=1;BQB=1;MQ0F=0;AF1=0;AC1=0;DP4=0,232,0,1;MQ=44;FQ=-281.989;PV4=1,0.0065633,1,1
126	NG_011626.3	6714	G	ref	283.236	0_0	0	NA	NA	NA	NA	NA	homozygous_ref	236	1	DP=236;MQ0F=0;AF1=0;AC1=0;DP4=0,233,0,0;MQ=44;FQ=-281.989
126	NG_011626.3	6725	G	ref	283.236	0_0	0	NA	NA	NA	NA	NA	homozygous_ref	237	1	DP=237;VDB=0.18;SGB=-0.453602;RPB=0.795259;MQB=1;BQB=0.864224;MQ0F=0;AF1=0;AC1=0;DP4=0,232,0,2;MQ=44;FQ=-281.989;PV4=1,0.362431,1,1
126	NG_011626.3	6822	G	ref	283.236	0_0	0	NA	NA	NA	NA	NA	homozygous_ref	255	1	DP=255;MQ0F=0;AF1=0;AC1=0;DP4=0,251,0,0;MQ=44;FQ=-281.989
126	NG_011626.3	6834	G	ref	283.236	0_0	0	NA	NA	NA	NA	NA	homozygous_ref	256	1	DP=256;MQ0F=0;AF1=0;AC1=0;DP4=0,251,0,0;MQ=44;FQ=-281.989
126	NG_011626.3	6835	G	ref	283.236	0_0	0	NA	NA	NA	NA	NA	homozygous_ref	257	1	DP=257;MQ0F=0;AF1=0;AC1=0;DP4=0,251,0,0;MQ=44;FQ=-281.989
127	NG_011626.3	5879	T	ref	283.236	0_0	0	NA	NA	NA	NA	NA	homozygous_ref	273	1	DP=273;SGB=-0.379885;RPB=1;MQB=1;MQSB=1;BQB=1;MQ0F=0;AF1=0;AC1=0;DP4=159,1,1,0;MQ=44;FQ=-281.989;PV4=1,1,1,1
127	NG_011626.3	5881	T	C	161.998	1_1	195	162	0	NA	NA	NA	homozygous_alt	274	1	DP=274;VDB=0;SGB=-0.693147;RPB=0.420515;MQB=1;BQB=0.914965;MQ0F=0;AF1=1;AC1=2;DP4=12,0,149,0;MQ=44;FQ=-188.988;PV4=1,1,1,1
127	NG_011626.3	6552	G	A	119.008	0_1	149	0	45	NA	NA	NA	heterozygous	33	1	DP=33;VDB=4.34064e-11;SGB=-0.693054;RPB=0.940104;MQB=1;BQB=0.999685;MQ0F=0;AF1=0.500008;AC1=1;DP4=5,0,28,0;MQ=44;FQ=18.0829;PV4=1,0.340603,1,0.263619
127	NG_011626.3	6572	G	ref	140.995	0_0	0	NA	NA	NA	NA	NA	homozygous_ref	37	1	DP=37;MQSB=1;MQ0F=0;AF1=0;AC1=0;DP4=31,6,0,0;MQ=44;FQ=-137.987
127	NG_011626.3	6692	C	ref	113.995	0_0	0	NA	NA	NA	NA	NA	homozygous_ref	29	1	DP=29;MQ0F=0;AF1=0;AC1=0;DP4=0,28,0,0;MQ=44;FQ=-110.987
127	NG_011626.3	6693	G	ref	116.995	0_0	0	NA	NA	NA	NA	NA	homozygous_ref	29	1	DP=29;MQ0F=0;AF1=0;AC1=0;DP4=0,29,0,0;MQ=44;FQ=-113.987
127	NG_011626.3	6714	G	ref	116.995	0_0	0	NA	NA	NA	NA	NA	homozygous_ref	30	1	DP=30;MQ0F=0;AF1=0;AC1=0;DP4=0,29,0,0;MQ=44;FQ=-113.987
127	NG_011626.3	6725	G	ref	79.9945	0_0	0	NA	NA	NA	NA	NA	homozygous_ref	30	1	DP=30;SGB=-0.379885;RPB=1;MQB=1;BQB=1;MQ0F=0;AF1=0;AC1=0;DP4=0,27,0,1;MQ=44;FQ=-76.9863;PV4=1,0.212428,1,1
127	NG_011626.3	6822	G	ref	128.995	0_0	0	NA	NA	NA	NA	NA	homozygous_ref	33	1	DP=33;MQ0F=0;AF1=0;AC1=0;DP4=0,33,0,0;MQ=44;FQ=-125.987
127	NG_011626.3	6834	G	ref	122.995	0_0	0	NA	NA	NA	NA	NA	homozygous_ref	33	1	DP=33;MQ0F=0;AF1=0;AC1=0;DP4=0,31,0,0;MQ=44;FQ=-119.987
127	NG_011626.3	6835	G	ref	128.995	0_0	0	NA	NA	NA	NA	NA	homozygous_ref	33	1	DP=33;MQ0F=0;AF1=0;AC1=0;DP4=0,33,0,0;MQ=44;FQ=-125.987
128	NG_011626.3	5879	T	ref	283.236	0_0	0	NA	NA	NA	NA	NA	homozygous_ref	9290	1	DP=9290;VDB=2.65906e-07;SGB=-0.680642;RPB=0.996414;MQB=0.999999;MQSB=0.999999;BQB=0.782529;MQ0F=0;AF1=0;AC1=0;DP4=5432,24,12,0;MQ=44;FQ=-281.989;PV4=1,0.209976,1,1
128	NG_011626.3	5881	T	C	221.999	1_1	255	255	0	NA	NA	NA	homozygous_alt	9288	1	DP=9288;VDB=0;SGB=-0.693147;RPB=0.569113;MQB=0.99164;MQSB=0.999999;BQB=0.0747655;MQ0F=0;AF1=1;AC1=2;DP4=173,0,5270,26;MQ=44;FQ=-281.989;PV4=1,1,1,0.185126
128	NG_011626.3	6552	G	A	221.999	1_1	255	255	0	NA	NA	NA	homozygous_alt	601	1	DP=601;VDB=0;SGB=-0.693147;RPB=0.548038;MQB=1;BQB=0.825463;MQ0F=0;AF1=1;AC1=2;DP4=12,0,578,0;MQ=44;FQ=-281.989;PV4=1,0.37625,1,0.277096
128	NG_011626.3	6572	G	ref	283.236	0_0	0	NA	NA	NA	NA	NA	homozygous_ref	733	1	DP=733;MQSB=1;MQ0F=0;AF1=0;AC1=0;DP4=569,144,0,0;MQ=44;FQ=-281.989
128	NG_011626.3	6692	C	ref	283.236	0_0	0	NA	NA	NA	NA	NA	homozygous_ref	544	1	DP=544;MQ0F=0;AF1=0;AC1=0;DP4=0,537,0,0;MQ=44;FQ=-281.989
128	NG_011626.3	6693	G	ref	283.236	0_0	0	NA	NA	NA	NA	NA	homozygous_ref	545	1	DP=545;SGB=-0.379885;RPB=1;MQB=1;BQB=1;MQ0F=0;AF1=0;AC1=0;DP4=0,541,0,1;MQ=44;FQ=-281.989;PV4=1,1.38148e-05,1,9.42042e-08
128	NG_011626.3	6714	G	ref	283.236	0_0	0	NA	NA	NA	NA	NA	homozygous_ref	551	1	DP=551;MQ0F=0;AF1=0;AC1=0;DP4=0,551,0,0;MQ=44;FQ=-281.989
128	NG_011626.3	6725	G	ref	283.236	0_0	0	NA	NA	NA	NA	NA	homozygous_ref	558	1	DP=558;MQ0F=0;AF1=0;AC1=0;DP4=0,554,0,0;MQ=44;FQ=-281.989
128	NG_011626.3	6822	G	ref	283.236	0_0	0	NA	NA	NA	NA	NA	homozygous_ref	601	1	DP=601;MQ0F=0;AF1=0;AC1=0;DP4=0,590,0,0;MQ=44;FQ=-281.989
128	NG_011626.3	6834	G	ref	283.236	0_0	0	NA	NA	NA	NA	NA	homozygous_ref	601	1	DP=601;MQ0F=0;AF1=0;AC1=0;DP4=0,589,0,0;MQ=44;FQ=-281.989
128	NG_011626.3	6835	G	ref	283.236	0_0	0	NA	NA	NA	NA	NA	homozygous_ref	602	1	DP=602;MQ0F=0;AF1=0;AC1=0;DP4=0,589,0,0;MQ=44;FQ=-281.989
129	NG_011626.3	5879	T	ref	283.236	0_0	0	NA	NA	NA	NA	NA	homozygous_ref	9999	1	DP=9999;VDB=5.33915e-10;SGB=-0.691153;RPB=0.987799;MQB=1;MQSB=1;BQB=0.712311;MQ0F=0;AF1=0;AC1=0;DP4=9849,3,18,0;MQ=44;FQ=-281.989;PV4=1,0.380447,1,1
129	NG_011626.3	5881	T	C	167.009	0_1	197	0	230	NA	NA	NA	heterozygous	10000	1	DP=10000;VDB=0;SGB=-0.693147;RPB=0.778122;MQB=0.999851;MQSB=1;BQB=0.0351264;MQ0F=0;AF1=0.5;AC1=1;DP4=4868,1,4976,2;MQ=44;FQ=170.015;PV4=1,1,0.161346,0.0174996
129	NG_011626.3	6552	G	A	188.009	0_1	218	0	213	NA	NA	NA	heterozygous	3087	1	DP=3087;VDB=0;SGB=-0.693147;RPB=0.841594;MQB=1;BQB=0.999049;MQ0F=0;AF1=0.5;AC1=1;DP4=1572,0,1457,0;MQ=44;FQ=184.824;PV4=1,0.293848,1,1
129	NG_011626.3	6572	G	ref	283.236	0_0	0	NA	NA	NA	NA	NA	homozygous_ref	3700	1	DP=3700;VDB=0.997512;SGB=-0.670168;RPB=0.868274;MQB=1;MQSB=1;BQB=0.446627;MQ0F=0;AF1=0;AC1=0;DP4=2929,662,7,3;MQ=44;FQ=-281.989;PV4=0.405771,0.00976897,1,0.135724
129	NG_011626.3	6692	C	ref	283.236	0_0	0	NA	NA	NA	NA	NA	homozygous_ref	2884	1	DP=2884;VDB=0.0243383;SGB=-0.590765;RPB=0.915768;MQB=1;BQB=0.650625;MQ0F=0;AF1=0;AC1=0;DP4=0,2835,0,5;MQ=44;FQ=-281.989;PV4=1,0.0175253,1,1
129	NG_011626.3	6693	G	ref	283.236	0_0	0	NA	NA	NA	NA	NA	homozygous_ref	2888	1	DP=2888;VDB=8.4756e-05;SGB=-0.670168;RPB=0.510292;MQB=1;BQB=0.0057993;MQ0F=0;AF1=0;AC1=0;DP4=0,2855,0,10;MQ=44;FQ=-281.989;PV4=1,6.12869e-07,1,1
129	NG_011626.3	6714	G	ref	283.236	0_0	0	NA	NA	NA	NA	NA	homozygous_ref	2922	1	DP=2922;SGB=-0.379885;RPB=1;MQB=1;BQB=1;MQ0F=0;AF1=0;AC1=0;DP4=0,2893,0,1;MQ=44;FQ=-281.989;PV4=1,3.25439e-07,1,1
129	NG_011626.3	6725	G	ref	283.236	0_0	0	NA	NA	NA	NA	NA	homozygous_ref	2944	1	DP=2944;VDB=0;SGB=-0.693147;RPB=0.989376;MQB=1;BQB=0.77498;MQ0F=0;AF1=0;AC1=0;DP4=0,2783,0,113;MQ=44;FQ=-281.989;PV4=1,0.138815,1,1
129	NG_011626.3	6822	G	ref	283.236	0_0	0	NA	NA	NA	NA	NA	homozygous_ref	3137	1	DP=3137;VDB=0.0107983;SGB=-0.556411;RPB=0.827934;MQB=0.999984;BQB=0.783628;MQ0F=0;AF1=0;AC1=0;DP4=0,3088,0,4;MQ=44;FQ=-281.989;PV4=1,1,1,1
129	NG_011626.3	6834	G	ref	283.236	0_0	0	NA	NA	NA	NA	NA	homozygous_ref	3151	1	DP=3151;VDB=0.06;SGB=-0.453602;RPB=0.0542913;MQB=0.9987;BQB=0.19961;MQ0F=0;AF1=0;AC1=0;DP4=0,3076,0,2;MQ=44;FQ=-281.989;PV4=1,5.07723e-05,1,1
129	NG_011626.3	6835	G	ref	283.236	0_0	0	NA	NA	NA	NA	NA	homozygous_ref	3152	1	DP=3152;VDB=0.516498;SGB=-0.556411;RPB=0.699874;MQB=0.99999;BQB=0.459314;MQ0F=0;AF1=0;AC1=0;DP4=0,3080,0,4;MQ=44;FQ=-281.989;PV4=1,5.68164e-06,1,0.000180147
12	NG_011626.3	5879	T	ref	283.236	0_0	0	NA	NA	NA	NA	NA	homozygous_ref	7407	1	DP=7407;VDB=5.07289e-06;SGB=-0.670168;RPB=0.829685;MQB=1;MQSB=1;BQB=0.988036;MQ0F=0;AF1=0;AC1=0;DP4=4582,16,10,0;MQ=44;FQ=-281.989;PV4=1,1,1,1
12	NG_011626.3	5881	T	C	221.999	1_1	255	255	0	NA	NA	NA	homozygous_alt	7406	1	DP=7406;VDB=0;SGB=-0.693147;RPB=0.951785;MQB=1;MQSB=1;BQB=0.232055;MQ0F=0;AF1=1;AC1=2;DP4=154,1,4414,15;MQ=44;FQ=-281.989;PV4=0.423793,1,1,1
12	NG_011626.3	6552	G	A	221.999	1_1	255	255	0	NA	NA	NA	homozygous_alt	862	1	DP=862;VDB=0;SGB=-0.693147;RPB=0.956311;MQB=1;BQB=0.263968;MQ0F=0;AF1=1;AC1=2;DP4=5,0,847,0;MQ=44;FQ=-281.989;PV4=1,1,1,0.342568
12	NG_011626.3	6572	G	ref	283.236	0_0	0	NA	NA	NA	NA	NA	homozygous_ref	968	1	DP=968;VDB=0.96;SGB=-0.453602;RPB=0.477419;MQB=1;MQSB=1;BQB=0.86828;MQ0F=0;AF1=0;AC1=0;DP4=813,117,1,1;MQ=44;FQ=-281.989;PV4=0.237308,0.311946,1,0.0923931
12	NG_011626.3	6692	C	ref	283.236	0_0	0	NA	NA	NA	NA	NA	homozygous_ref	730	1	DP=730;SGB=-0.379885;RPB=1;MQB=1;BQB=1;MQ0F=0;AF1=0;AC1=0;DP4=0,718,0,1;MQ=44;FQ=-281.989;PV4=1,1,1,1
12	NG_011626.3	6693	G	ref	283.236	0_0	0	NA	NA	NA	NA	NA	homozygous_ref	732	1	DP=732;MQ0F=0;AF1=0;AC1=0;DP4=0,720,0,0;MQ=44;FQ=-281.989
12	NG_011626.3	6714	G	ref	283.236	0_0	0	NA	NA	NA	NA	NA	homozygous_ref	757	1	DP=757;VDB=0.26;SGB=-0.453602;RPB=0.754692;MQB=1;BQB=0.0495979;MQ0F=0;AF1=0;AC1=0;DP4=0,746,0,2;MQ=44;FQ=-281.989;PV4=1,1.29192e-07,1,1
12	NG_011626.3	6725	G	ref	283.236	0_0	0	NA	NA	NA	NA	NA	homozygous_ref	765	1	DP=765;VDB=0.48;SGB=-0.453602;RPB=0.701613;MQB=1;BQB=0.484543;MQ0F=0;AF1=0;AC1=0;DP4=0,744,0,2;MQ=44;FQ=-281.989;PV4=1,0.0112841,1,1
12	NG_011626.3	6822	G	ref	283.236	0_0	0	NA	NA	NA	NA	NA	homozygous_ref	849	1	DP=849;SGB=-0.379885;RPB=1;MQB=1;BQB=1;MQ0F=0;AF1=0;AC1=0;DP4=0,821,0,1;MQ=44;FQ=-281.989;PV4=1,0.164992,0,7.18096e-26
12	NG_011626.3	6834	G	ref	283.236	0_0	0	NA	NA	NA	NA	NA	homozygous_ref	857	1	DP=857;MQ0F=0;AF1=0;AC1=0;DP4=0,833,0,0;MQ=44;FQ=-281.989
12	NG_011626.3	6835	G	ref	283.236	0_0	0	NA	NA	NA	NA	NA	homozygous_ref	857	1	DP=857;VDB=0.06;SGB=-0.453602;RPB=0.20479;MQB=1;BQB=0.708982;MQ0F=0;AF1=0;AC1=0;DP4=0,835,0,2;MQ=44;FQ=-281.989;PV4=1,0.0262817,1,1
130	NG_011626.3	5879	T	ref	283.236	0_0	0	NA	NA	NA	NA	NA	homozygous_ref	9998	1	DP=9998;VDB=1.35398e-08;SGB=-0.692352;RPB=0.755246;MQB=1;MQSB=1;BQB=0.442689;MQ0F=0;AF1=0;AC1=0;DP4=8560,14,21,0;MQ=44;FQ=-281.989;PV4=1,0.228858,1,1
130	NG_011626.3	5881	T	C	221.999	1_1	255	255	0	NA	NA	NA	homozygous_alt	9988	1	DP=9988;VDB=0;SGB=-0.693147;RPB=0.964923;MQB=0.999995;MQSB=1;BQB=0.014163;MQ0F=0;AF1=1;AC1=2;DP4=216,0,8284,15;MQ=44;FQ=-281.989;PV4=1,1,0.462899,1
130	NG_011626.3	6552	G	A	221.999	1_1	255	255	0	NA	NA	NA	homozygous_alt	560	1	DP=560;VDB=0;SGB=-0.693147;RPB=0.392181;MQB=1;BQB=0.999301;MQ0F=0;AF1=1;AC1=2;DP4=3,0,533,0;MQ=44;FQ=-281.989;PV4=1,0.298907,1,0.321337
130	NG_011626.3	6572	G	ref	283.236	0_0	0	NA	NA	NA	NA	NA	homozygous_ref	561	1	DP=561;SGB=-0.379885;RPB=1;MQB=1;MQSB=1;BQB=1;MQ0F=0;AF1=0;AC1=0;DP4=503,38,1,0;MQ=44;FQ=-281.989;PV4=1,1,1,0.0779762
130	NG_011626.3	6692	C	ref	283.236	0_0	0	NA	NA	NA	NA	NA	homozygous_ref	466	1	DP=466;SGB=-0.379885;RPB=1;MQB=1;BQB=1;MQ0F=0;AF1=0;AC1=0;DP4=0,441,0,1;MQ=44;FQ=-281.989;PV4=1,0.434259,1,1
130	NG_011626.3	6693	G	ref	283.236	0_0	0	NA	NA	NA	NA	NA	homozygous_ref	467	1	DP=467;MQ0F=0;AF1=0;AC1=0;DP4=0,457,0,0;MQ=44;FQ=-281.989
130	NG_011626.3	6714	G	ref	283.236	0_0	0	NA	NA	NA	NA	NA	homozygous_ref	493	1	DP=493;MQ0F=0;AF1=0;AC1=0;DP4=0,487,0,0;MQ=44;FQ=-281.989
130	NG_011626.3	6725	G	ref	283.236	0_0	0	NA	NA	NA	NA	NA	homozygous_ref	502	1	DP=502;SGB=-0.379885;RPB=1;MQB=1;BQB=1;MQ0F=0;AF1=0;AC1=0;DP4=0,489,0,1;MQ=44;FQ=-281.989;PV4=1,0.0181833,1,1
130	NG_011626.3	6822	G	ref	283.236	0_0	0	NA	NA	NA	NA	NA	homozygous_ref	590	1	DP=590;SGB=-0.379885;RPB=1;MQB=1;BQB=1;MQ0F=0;AF1=0;AC1=0;DP4=0,570,0,1;MQ=44;FQ=-281.989;PV4=1,0.45052,1,1
130	NG_011626.3	6834	G	ref	283.236	0_0	0	NA	NA	NA	NA	NA	homozygous_ref	596	1	DP=596;MQ0F=0;AF1=0;AC1=0;DP4=0,570,0,0;MQ=44;FQ=-281.989
130	NG_011626.3	6835	G	ref	283.236	0_0	0	NA	NA	NA	NA	NA	homozygous_ref	597	1	DP=597;VDB=0.199299;SGB=-0.511536;RPB=0.186267;MQB=0.999986;BQB=0.0499774;MQ0F=0;AF1=0;AC1=0;DP4=0,574,0,3;MQ=44;FQ=-281.989;PV4=1,0.000491194,1,1
131	NG_011626.3	5879	T	ref	283.236	0_0	0	NA	NA	NA	NA	NA	homozygous_ref	408	1	DP=408;MQSB=1;MQ0F=0;AF1=0;AC1=0;DP4=256,1,0,0;MQ=44;FQ=-281.989
131	NG_011626.3	5881	T	ref	283.236	0_0	0	NA	NA	NA	NA	NA	homozygous_ref	411	1	DP=411;VDB=1.02716e-11;SGB=-0.692562;RPB=0.157875;MQB=1;MQSB=1;BQB=0.0308053;MQ0F=0;AF1=0;AC1=0;DP4=233,1,22,0;MQ=44;FQ=-281.989;PV4=1,0.041168,1,1
131	NG_011626.3	6552	G	A	65.0074	0_1	95	0	52	NA	NA	NA	heterozygous	6	1	DP=6;VDB=0.00671048;SGB=-0.556411;RPB=0.75;MQB=1;BQB=0.5;MQ0F=0;AF1=0.500002;AC1=1;DP4=2,0,4,0;MQ=44;FQ=25.0284;PV4=1,0.158826,1,1
131	NG_011626.3	6572	G	ref	47.9942	0_0	0	NA	NA	NA	NA	NA	homozygous_ref	6	1	DP=6;MQ0F=0;AF1=0;AC1=0;DP4=6,0,0,0;MQ=44;FQ=-44.9861
131	NG_011626.3	6692	C	ref	38.9945	0_0	0	NA	NA	NA	NA	NA	homozygous_ref	3	1	DP=3;MQ0F=0;AF1=0;AC1=0;DP4=0,3,0,0;MQ=44;FQ=-35.9869
131	NG_011626.3	6693	G	ref	38.9945	0_0	0	NA	NA	NA	NA	NA	homozygous_ref	3	1	DP=3;MQ0F=0;AF1=0;AC1=0;DP4=0,3,0,0;MQ=44;FQ=-35.9869
131	NG_011626.3	6714	G	ref	38.9945	0_0	0	NA	NA	NA	NA	NA	homozygous_ref	3	1	DP=3;MQ0F=0;AF1=0;AC1=0;DP4=0,3,0,0;MQ=44;FQ=-35.9869
131	NG_011626.3	6725	G	ref	38.9945	0_0	0	NA	NA	NA	NA	NA	homozygous_ref	3	1	DP=3;MQ0F=0;AF1=0;AC1=0;DP4=0,3,0,0;MQ=44;FQ=-35.9869
131	NG_011626.3	6822	G	ref	38.9945	0_0	0	NA	NA	NA	NA	NA	homozygous_ref	3	1	DP=3;MQ0F=0;AF1=0;AC1=0;DP4=0,3,0,0;MQ=44;FQ=-35.9869
131	NG_011626.3	6834	G	ref	38.9945	0_0	0	NA	NA	NA	NA	NA	homozygous_ref	3	1	DP=3;MQ0F=0;AF1=0;AC1=0;DP4=0,3,0,0;MQ=44;FQ=-35.9869
131	NG_011626.3	6835	G	ref	38.9945	0_0	0	NA	NA	NA	NA	NA	homozygous_ref	3	1	DP=3;MQ0F=0;AF1=0;AC1=0;DP4=0,3,0,0;MQ=44;FQ=-35.9869
132	NG_011626.3	5879	T	ref	283.236	0_0	0	NA	NA	NA	NA	NA	homozygous_ref	6449	1	DP=6449;VDB=0.0539735;SGB=-0.616816;RPB=0.0174864;MQB=0.999999;MQSB=0.999993;BQB=0.105837;MQ0F=0;AF1=0;AC1=0;DP4=5205,30,5,1;MQ=44;FQ=-281.989;PV4=0.0349852,0.0478493,1,2.61263e-05
132	NG_011626.3	5881	T	C	221.999	1_1	255	255	0	NA	NA	NA	homozygous_alt	6431	1	DP=6431;VDB=0;SGB=-0.693147;RPB=0.370939;MQB=0.999941;MQSB=0.999991;BQB=0.00343589;MQ0F=0;AF1=1;AC1=2;DP4=253,3,4930,39;MQ=44;FQ=-281.989;PV4=0.459532,1,0.374112,1
132	NG_011626.3	6552	G	A	221.999	1_1	255	255	0	NA	NA	NA	homozygous_alt	451	1	DP=451;VDB=0;SGB=-0.693147;RPB=0.490765;MQB=1;BQB=0.783199;MQ0F=0;AF1=1;AC1=2;DP4=15,0,413,0;MQ=44;FQ=-281.989;PV4=1,0.107049,1,0.269259
132	NG_011626.3	6572	G	ref	283.236	0_0	0	NA	NA	NA	NA	NA	homozygous_ref	431	1	DP=431;MQSB=1;MQ0F=0;AF1=0;AC1=0;DP4=387,21,0,0;MQ=44;FQ=-281.989
132	NG_011626.3	6692	C	ref	283.236	0_0	0	NA	NA	NA	NA	NA	homozygous_ref	325	1	DP=325;MQ0F=0;AF1=0;AC1=0;DP4=0,302,0,0;MQ=44;FQ=-281.989
132	NG_011626.3	6693	G	ref	283.236	0_0	0	NA	NA	NA	NA	NA	homozygous_ref	326	1	DP=326;SGB=-0.379885;RPB=1;MQB=1;BQB=1;MQ0F=0;AF1=0;AC1=0;DP4=0,312,0,1;MQ=44;FQ=-281.989;PV4=1,0.239365,1,1
132	NG_011626.3	6714	G	ref	283.236	0_0	0	NA	NA	NA	NA	NA	homozygous_ref	355	1	DP=355;SGB=-0.379885;RPB=1;MQB=1;BQB=1;MQ0F=0;AF1=0;AC1=0;DP4=0,348,0,1;MQ=44;FQ=-281.989;PV4=1,0.00692823,1,0.0263499
132	NG_011626.3	6725	G	ref	283.236	0_0	0	NA	NA	NA	NA	NA	homozygous_ref	364	1	DP=364;SGB=-0.379885;RPB=1;MQB=1;BQB=1;MQ0F=0;AF1=0;AC1=0;DP4=0,345,0,1;MQ=44;FQ=-281.989;PV4=1,1,1,1
132	NG_011626.3	6822	G	ref	283.236	0_0	0	NA	NA	NA	NA	NA	homozygous_ref	468	1	DP=468;VDB=0.62656;SGB=-0.511536;RPB=0.695604;MQB=0.613324;BQB=0.0663001;MQ0F=0;AF1=0;AC1=0;DP4=0,444,0,3;MQ=44;FQ=-281.989;PV4=1,0.00685829,2.23358e-19,0.0891494
132	NG_011626.3	6834	G	ref	283.236	0_0	0	NA	NA	NA	NA	NA	homozygous_ref	472	1	DP=472;SGB=-0.379885;RPB=1;MQB=1;BQB=1;MQ0F=0;AF1=0;AC1=0;DP4=0,452,0,1;MQ=44;FQ=-281.989;PV4=1,0.00235253,1,1
132	NG_011626.3	6835	G	ref	283.236	0_0	0	NA	NA	NA	NA	NA	homozygous_ref	472	1	DP=472;SGB=-0.379885;RPB=1;MQB=1;BQB=1;MQ0F=0;AF1=0;AC1=0;DP4=0,455,0,1;MQ=44;FQ=-281.989;PV4=1,1,1,1
133	NG_011626.3	5879	T	ref	283.236	0_0	0	NA	NA	NA	NA	NA	homozygous_ref	10000	1	DP=10000;VDB=5.95927e-08;SGB=-0.69168;RPB=0.350618;MQB=1;MQSB=1;BQB=0.945687;MQ0F=0;AF1=0;AC1=0;DP4=9838,10,19,0;MQ=44;FQ=-281.989;PV4=1,1,1,1
133	NG_011626.3	5881	T	C	221.999	1_1	255	255	0	NA	NA	NA	homozygous_alt	10000	1	DP=10000;VDB=0;SGB=-0.693147;RPB=0.328403;MQB=0.999995;MQSB=1;BQB=0.105319;MQ0F=0;AF1=1;AC1=2;DP4=294,0,9508,11;MQ=44;FQ=-281.989;PV4=1,1,0.427852,0.194878
133	NG_011626.3	6552	G	A	221.999	1_1	255	255	0	NA	NA	NA	homozygous_alt	2807	1	DP=2807;VDB=0;SGB=-0.693147;RPB=0.998046;MQB=1;BQB=0.997264;MQ0F=0;AF1=1;AC1=2;DP4=64,0,2647,0;MQ=44;FQ=-281.989;PV4=1,0.264785,1,1
133	NG_011626.3	6572	G	ref	283.236	0_0	0	NA	NA	NA	NA	NA	homozygous_ref	3342	1	DP=3342;VDB=0.99982;SGB=-0.651104;RPB=0.987258;MQB=1;MQSB=1;BQB=0.65859;MQ0F=0;AF1=0;AC1=0;DP4=2611,608,5,3;MQ=44;FQ=-281.989;PV4=0.179876,0.122235,1,0.0657426
133	NG_011626.3	6692	C	ref	283.236	0_0	0	NA	NA	NA	NA	NA	homozygous_ref	2604	1	DP=2604;VDB=0.00911214;SGB=-0.556411;RPB=0.151177;MQB=1;BQB=0.87459;MQ0F=0;AF1=0;AC1=0;DP4=0,2557,0,4;MQ=44;FQ=-281.989;PV4=1,0.188037,1,1
133	NG_011626.3	6693	G	ref	283.236	0_0	0	NA	NA	NA	NA	NA	homozygous_ref	2609	1	DP=2609;VDB=0.301053;SGB=-0.511536;RPB=0.843882;MQB=1;BQB=0.134705;MQ0F=0;AF1=0;AC1=0;DP4=0,2569,0,3;MQ=44;FQ=-281.989;PV4=1,0.00578037,1,1
133	NG_011626.3	6714	G	ref	283.236	0_0	0	NA	NA	NA	NA	NA	homozygous_ref	2660	1	DP=2660;VDB=0.28;SGB=-0.453602;RPB=0.697194;MQB=1;BQB=0.0517634;MQ0F=0;AF1=0;AC1=0;DP4=0,2637,0,2;MQ=44;FQ=-281.989;PV4=1,1.97307e-07,1,1
133	NG_011626.3	6725	G	ref	283.236	0_0	0	NA	NA	NA	NA	NA	homozygous_ref	2686	1	DP=2686;VDB=0.36;SGB=-0.453602;RPB=0.985021;MQB=1;BQB=0.260523;MQ0F=0;AF1=0;AC1=0;DP4=0,2637,0,2;MQ=44;FQ=-281.989;PV4=1,0.00569863,1,1
133	NG_011626.3	6822	G	ref	283.236	0_0	0	NA	NA	NA	NA	NA	homozygous_ref	2897	1	DP=2897;VDB=0.02;SGB=-0.453602;RPB=0.862683;MQB=0.998253;BQB=0.8674;MQ0F=0;AF1=0;AC1=0;DP4=0,2862,0,2;MQ=44;FQ=-281.989;PV4=1,1,1,1
133	NG_011626.3	6834	G	ref	283.236	0_0	0	NA	NA	NA	NA	NA	homozygous_ref	2915	1	DP=2915;VDB=0.521429;SGB=-0.590765;RPB=0.413872;MQB=0.999967;BQB=0.83854;MQ0F=0;AF1=0;AC1=0;DP4=0,2862,0,5;MQ=44;FQ=-281.989;PV4=1,0.128174,1,4.06745e-08
133	NG_011626.3	6835	G	ref	283.236	0_0	0	NA	NA	NA	NA	NA	homozygous_ref	2916	1	DP=2916;VDB=0.02;SGB=-0.453602;RPB=0.583976;MQB=0.998598;BQB=0.720898;MQ0F=0;AF1=0;AC1=0;DP4=0,2852,0,2;MQ=44;FQ=-281.989;PV4=1,1,1,1
134	NG_011626.3	5879	T	ref	283.236	0_0	0	NA	NA	NA	NA	NA	homozygous_ref	430	1	DP=430;MQSB=1;MQ0F=0;AF1=0;AC1=0;DP4=263,2,0,0;MQ=44;FQ=-281.989
134	NG_011626.3	5881	T	ref	283.236	0_0	0	NA	NA	NA	NA	NA	homozygous_ref	432	1	DP=432;VDB=1.3051e-09;SGB=-0.688148;RPB=0.206634;MQB=1;MQSB=1;BQB=0.980647;MQ0F=0;AF1=0;AC1=0;DP4=248,2,15,0;MQ=44;FQ=-281.989;PV4=1,0.478333,1,1
134	NG_011626.3	6552	G	A	112.008	0_1	142	0	82	NA	NA	NA	heterozygous	58	1	DP=58;VDB=2.65926e-23;SGB=-0.693146;RPB=0.990691;MQB=1;BQB=0.338;MQ0F=0;AF1=0.5;AC1=1;DP4=11,0,44,0;MQ=44;FQ=55.0154;PV4=1,0.0908225,1,0.310798
134	NG_011626.3	6572	G	ref	258.991	0_0	0	NA	NA	NA	NA	NA	homozygous_ref	77	1	DP=77;MQSB=1;MQ0F=0;AF1=0;AC1=0;DP4=56,20,0,0;MQ=44;FQ=-255.989
134	NG_011626.3	6692	C	ref	180.996	0_0	0	NA	NA	NA	NA	NA	homozygous_ref	50	1	DP=50;MQ0F=0;AF1=0;AC1=0;DP4=0,50,0,0;MQ=44;FQ=-177.988
134	NG_011626.3	6693	G	ref	177.996	0_0	0	NA	NA	NA	NA	NA	homozygous_ref	50	1	DP=50;MQ0F=0;AF1=0;AC1=0;DP4=0,49,0,0;MQ=44;FQ=-174.988
134	NG_011626.3	6714	G	ref	183.996	0_0	0	NA	NA	NA	NA	NA	homozygous_ref	51	1	DP=51;MQ0F=0;AF1=0;AC1=0;DP4=0,51,0,0;MQ=44;FQ=-180.988
134	NG_011626.3	6725	G	ref	180.996	0_0	0	NA	NA	NA	NA	NA	homozygous_ref	51	1	DP=51;MQ0F=0;AF1=0;AC1=0;DP4=0,50,0,0;MQ=44;FQ=-177.988
134	NG_011626.3	6822	G	ref	189.996	0_0	0	NA	NA	NA	NA	NA	homozygous_ref	54	1	DP=54;MQ0F=0;AF1=0;AC1=0;DP4=0,53,0,0;MQ=44;FQ=-186.988
134	NG_011626.3	6834	G	ref	192.996	0_0	0	NA	NA	NA	NA	NA	homozygous_ref	54	1	DP=54;MQ0F=0;AF1=0;AC1=0;DP4=0,54,0,0;MQ=44;FQ=-189.988
134	NG_011626.3	6835	G	ref	192.996	0_0	0	NA	NA	NA	NA	NA	homozygous_ref	55	1	DP=55;MQ0F=0;AF1=0;AC1=0;DP4=0,54,0,0;MQ=44;FQ=-189.988
135	NG_011626.3	5879	T	ref	283.236	0_0	0	NA	NA	NA	NA	NA	homozygous_ref	10000	1	DP=10000;VDB=6.85302e-13;SGB=-0.693021;RPB=0.690282;MQB=1;MQSB=1;BQB=0.524566;MQ0F=0;AF1=0;AC1=0;DP4=6930,10,27,0;MQ=44;FQ=-281.989;PV4=1,0.0886509,1,1
135	NG_011626.3	5881	T	C	191.009	0_1	221	0	255	NA	NA	NA	heterozygous	10000	1	DP=10000;VDB=0;SGB=-0.693147;RPB=0.446704;MQB=1;MQSB=1;BQB=5.51716e-08;MQ0F=0;AF1=0.5;AC1=1;DP4=3601,5,3336,7;MQ=44;FQ=194.015;PV4=0.569229,1,1,0.347435
135	NG_011626.3	6552	G	A	173.009	0_1	203	0	224	NA	NA	NA	heterozygous	1785	1	DP=1785;VDB=0;SGB=-0.693147;RPB=0.75336;MQB=1;BQB=0.861379;MQ0F=0;AF1=0.5;AC1=1;DP4=955,0,797,0;MQ=44;FQ=175.983;PV4=1,0.221071,1,0.242946
135	NG_011626.3	6572	G	ref	283.236	0_0	0	NA	NA	NA	NA	NA	homozygous_ref	2118	1	DP=2118;VDB=0.998774;SGB=-0.590765;RPB=0.992969;MQB=1;MQSB=1;BQB=0.698404;MQ0F=0;AF1=0;AC1=0;DP4=1688,376,3,2;MQ=44;FQ=-281.989;PV4=0.227587,0.079847,1,0.0374698
135	NG_011626.3	6692	C	ref	283.236	0_0	0	NA	NA	NA	NA	NA	homozygous_ref	1608	1	DP=1608;MQ0F=0;AF1=0;AC1=0;DP4=0,1582,0,0;MQ=44;FQ=-281.989
135	NG_011626.3	6693	G	ref	283.236	0_0	0	NA	NA	NA	NA	NA	homozygous_ref	1608	1	DP=1608;VDB=0.138245;SGB=-0.556411;RPB=0.590644;MQB=1;BQB=0.425286;MQ0F=0;AF1=0;AC1=0;DP4=0,1579,0,4;MQ=44;FQ=-281.989;PV4=1,0.161709,1,0.0367058
135	NG_011626.3	6714	G	ref	283.236	0_0	0	NA	NA	NA	NA	NA	homozygous_ref	1645	1	DP=1645;SGB=-0.379885;RPB=1;MQB=1;BQB=1;MQ0F=0;AF1=0;AC1=0;DP4=0,1626,0,1;MQ=44;FQ=-281.989;PV4=1,1,1,1
135	NG_011626.3	6725	G	ref	283.236	0_0	0	NA	NA	NA	NA	NA	homozygous_ref	1668	1	DP=1668;VDB=0.0587288;SGB=-0.556411;RPB=0.984811;MQB=1;BQB=0.854885;MQ0F=0;AF1=0;AC1=0;DP4=0,1626,0,4;MQ=44;FQ=-281.989;PV4=1,0.158364,1,1
135	NG_011626.3	6822	G	ref	283.236	0_0	0	NA	NA	NA	NA	NA	homozygous_ref	1817	1	DP=1817;VDB=0.58;SGB=-0.453602;RPB=0.691964;MQB=0.997768;BQB=0.274275;MQ0F=0;AF1=0;AC1=0;DP4=0,1792,0,2;MQ=44;FQ=-281.989;PV4=1,0.00579001,1,1
135	NG_011626.3	6834	G	ref	283.236	0_0	0	NA	NA	NA	NA	NA	homozygous_ref	1827	1	DP=1827;VDB=0.5;SGB=-0.511536;RPB=0.0149842;MQB=0.999994;BQB=0.0174193;MQ0F=0;AF1=0;AC1=0;DP4=0,1772,0,3;MQ=44;FQ=-281.989;PV4=1,1.74958e-11,1,4.11441e-22
135	NG_011626.3	6835	G	ref	283.236	0_0	0	NA	NA	NA	NA	NA	homozygous_ref	1827	1	DP=1827;VDB=0.0785113;SGB=-0.511536;RPB=0.127608;MQB=0.999994;BQB=0.0575708;MQ0F=0;AF1=0;AC1=0;DP4=0,1780,0,3;MQ=44;FQ=-281.989;PV4=1,0.00760722,1,1
136	NG_011626.3	5879	T	ref	283.236	0_0	0	NA	NA	NA	NA	NA	homozygous_ref	1588	1	DP=1588;SGB=-0.379885;RPB=1;MQB=1;MQSB=1;BQB=1;MQ0F=0;AF1=0;AC1=0;DP4=950,6,1,0;MQ=44;FQ=-281.989;PV4=1,1,1,1
136	NG_011626.3	5881	T	ref	263.98	0_0	0	NA	NA	NA	NA	NA	homozygous_ref	1596	1	DP=1596;VDB=2.99592e-40;SGB=-0.693147;RPB=0.734096;MQB=1;MQSB=1;BQB=0.00263425;MQ0F=0;AF1=0;AC1=0;DP4=868,5,77,1;MQ=44;FQ=-260.989;PV4=0.402431,1,1,0.0572846
136	NG_011626.3	6552	G	A	170.998	1_1	204	90	0	NA	NA	NA	homozygous_alt	30	1	DP=30;VDB=1.08755e-13;SGB=-0.693097;MQ0F=0;AF1=1;AC1=2;DP4=0,0,30,0;MQ=44;FQ=-116.987
136	NG_011626.3	6572	G	ref	134.995	0_0	0	NA	NA	NA	NA	NA	homozygous_ref	36	1	DP=36;MQSB=1;MQ0F=0;AF1=0;AC1=0;DP4=27,8,0,0;MQ=44;FQ=-131.987
136	NG_011626.3	6692	C	ref	110.995	0_0	0	NA	NA	NA	NA	NA	homozygous_ref	27	1	DP=27;MQ0F=0;AF1=0;AC1=0;DP4=0,27,0,0;MQ=44;FQ=-107.987
136	NG_011626.3	6693	G	ref	107.995	0_0	0	NA	NA	NA	NA	NA	homozygous_ref	27	1	DP=27;MQ0F=0;AF1=0;AC1=0;DP4=0,26,0,0;MQ=44;FQ=-104.987
136	NG_011626.3	6714	G	ref	110.995	0_0	0	NA	NA	NA	NA	NA	homozygous_ref	27	1	DP=27;MQ0F=0;AF1=0;AC1=0;DP4=0,27,0,0;MQ=44;FQ=-107.987
136	NG_011626.3	6725	G	ref	113.995	0_0	0	NA	NA	NA	NA	NA	homozygous_ref	28	1	DP=28;MQ0F=0;AF1=0;AC1=0;DP4=0,28,0,0;MQ=44;FQ=-110.987
136	NG_011626.3	6822	G	ref	116.995	0_0	0	NA	NA	NA	NA	NA	homozygous_ref	29	1	DP=29;MQ0F=0;AF1=0;AC1=0;DP4=0,29,0,0;MQ=44;FQ=-113.987
136	NG_011626.3	6834	G	ref	116.995	0_0	0	NA	NA	NA	NA	NA	homozygous_ref	29	1	DP=29;MQ0F=0;AF1=0;AC1=0;DP4=0,29,0,0;MQ=44;FQ=-113.987
136	NG_011626.3	6835	G	ref	116.995	0_0	0	NA	NA	NA	NA	NA	homozygous_ref	29	1	DP=29;MQ0F=0;AF1=0;AC1=0;DP4=0,29,0,0;MQ=44;FQ=-113.987
137	NG_011626.3	5879	T	ref	50.9942	0_0	0	NA	NA	NA	NA	NA	homozygous_ref	8	1	DP=8;MQSB=1;MQ0F=0;AF1=0;AC1=0;DP4=6,1,0,0;MQ=44;FQ=-47.986
137	NG_011626.3	5881	T	C	95.0077	0_1	125	0	55	NA	NA	NA	heterozygous	8	1	DP=8;VDB=0.0815962;SGB=-0.590765;RPB=0.8;MQB=1;MQSB=1;BQB=0.2;MQ0F=0;AF1=0.500001;AC1=1;DP4=2,0,4,1;MQ=44;FQ=28.0219;PV4=1,0.0380061,1,1
137	NG_011626.3	6552	G	A	17.0951	0_1	47	0	29	NA	NA	NA	heterozygous	3	1	DP=3;VDB=0.26;SGB=-0.453602;RPB=1;MQB=1;BQB=1;MQ0F=0;AF1=0.50031;AC1=1;DP4=1,0,2,0;MQ=44;FQ=4.09166;PV4=1,0.227186,1,1
137	NG_011626.3	6572	G	ref	35.995	0_0	0	NA	NA	NA	NA	NA	homozygous_ref	3	1	DP=3;MQ0F=0;AF1=0;AC1=0;DP4=2,0,0,0;MQ=44;FQ=-32.988
137	NG_011626.3	6692	C	ref	32.9926	0_0	0	NA	NA	NA	NA	NA	homozygous_ref	1	1	DP=1;MQ0F=0;AF1=0;AC1=0;DP4=0,1,0,0;MQ=44;FQ=-29.9935
137	NG_011626.3	6693	G	ref	32.9952	0_0	0	NA	NA	NA	NA	NA	homozygous_ref	1	1	DP=1;MQ0F=0;AF1=0;AC1=0;DP4=0,1,0,0;MQ=44;FQ=-29.991
137	NG_011626.3	6714	G	ref	32.9892	0_0	0	NA	NA	NA	NA	NA	homozygous_ref	1	1	DP=1;MQ0F=0;AF1=0;AC1=0;DP4=0,1,0,0;MQ=44;FQ=-29.997
137	NG_011626.3	6725	G	ref	28.2394	0_0	0	NA	NA	NA	NA	NA	homozygous_ref	1	1	DP=1;MQ0F=0;AC1=2;DP4=0,0,0,0;MQ=0;FQ=-30.0004
137	NG_011626.3	6822	G	ref	32.9952	0_0	0	NA	NA	NA	NA	NA	homozygous_ref	1	1	DP=1;MQ0F=0;AF1=0;AC1=0;DP4=0,1,0,0;MQ=44;FQ=-29.991
137	NG_011626.3	6834	G	ref	32.9744	0_0	0	NA	NA	NA	NA	NA	homozygous_ref	1	1	DP=1;MQ0F=0;AF1=0;AC1=0;DP4=0,1,0,0;MQ=44;FQ=-30.0118
137	NG_011626.3	6835	G	ref	32.9944	0_0	0	NA	NA	NA	NA	NA	homozygous_ref	1	1	DP=1;MQ0F=0;AF1=0;AC1=0;DP4=0,1,0,0;MQ=44;FQ=-29.9918
138	NG_011626.3	5879	T	ref	35.995	0_0	0	NA	NA	NA	NA	NA	homozygous_ref	3	1	DP=3;MQ0F=0;AF1=0;AC1=0;DP4=2,0,0,0;MQ=44;FQ=-32.988
138	NG_011626.3	5881	T	C	39.765	1_1	71	6	0	NA	NA	NA	homozygous_alt	3	1	DP=3;VDB=0.26;SGB=-0.453602;MQ0F=0;AF1=1;AC1=2;DP4=0,0,2,0;MQ=44;FQ=-32.988
139	NG_011626.3	5879	T	ref	283.236	0_0	0	NA	NA	NA	NA	NA	homozygous_ref	2204	1	DP=2204;VDB=0.0249187;SGB=-0.511536;RPB=0.976023;MQB=1;MQSB=1;BQB=0.241991;MQ0F=0;AF1=0;AC1=0;DP4=1390,6,3,0;MQ=44;FQ=-281.989;PV4=1,0.0415283,1,1
139	NG_011626.3	5881	T	ref	283.236	0_0	0	NA	NA	NA	NA	NA	homozygous_ref	2218	1	DP=2218;VDB=1.10571e-33;SGB=-0.693147;RPB=0.309101;MQB=1;MQSB=1;BQB=0.486344;MQ0F=0;AF1=0;AC1=0;DP4=1326,5,59,1;MQ=44;FQ=-281.989;PV4=0.232826,0.149216,1,1
139	NG_011626.3	6552	G	A	221.999	1_1	255	255	0	NA	NA	NA	homozygous_alt	192	1	DP=192;VDB=0;SGB=-0.693147;RPB=0.870386;MQB=1;BQB=0.987075;MQ0F=0;AF1=1;AC1=2;DP4=3,0,184,0;MQ=44;FQ=-281.989;PV4=1,0.364706,1,0.390073
139	NG_011626.3	6572	G	ref	283.236	0_0	0	NA	NA	NA	NA	NA	homozygous_ref	218	1	DP=218;MQSB=1;MQ0F=0;AF1=0;AC1=0;DP4=185,26,0,0;MQ=44;FQ=-281.989
139	NG_011626.3	6692	C	ref	283.236	0_0	0	NA	NA	NA	NA	NA	homozygous_ref	168	1	DP=168;MQ0F=0;AF1=0;AC1=0;DP4=0,164,0,0;MQ=44;FQ=-281.989
139	NG_011626.3	6693	G	ref	283.236	0_0	0	NA	NA	NA	NA	NA	homozygous_ref	168	1	DP=168;SGB=-0.379885;RPB=1;MQB=1;BQB=1;MQ0F=0;AF1=0;AC1=0;DP4=0,165,0,1;MQ=44;FQ=-281.989;PV4=1,0.0251712,1,1
139	NG_011626.3	6714	G	ref	283.236	0_0	0	NA	NA	NA	NA	NA	homozygous_ref	177	1	DP=177;MQ0F=0;AF1=0;AC1=0;DP4=0,175,0,0;MQ=44;FQ=-281.989
139	NG_011626.3	6725	G	ref	283.236	0_0	0	NA	NA	NA	NA	NA	homozygous_ref	178	1	DP=178;MQ0F=0;AF1=0;AC1=0;DP4=0,169,0,0;MQ=44;FQ=-281.989
139	NG_011626.3	6822	G	ref	283.236	0_0	0	NA	NA	NA	NA	NA	homozygous_ref	191	1	DP=191;MQ0F=0;AF1=0;AC1=0;DP4=0,186,0,0;MQ=44;FQ=-281.989
139	NG_011626.3	6834	G	ref	283.236	0_0	0	NA	NA	NA	NA	NA	homozygous_ref	191	1	DP=191;MQ0F=0;AF1=0;AC1=0;DP4=0,187,0,0;MQ=44;FQ=-281.989
139	NG_011626.3	6835	G	ref	283.236	0_0	0	NA	NA	NA	NA	NA	homozygous_ref	191	1	DP=191;MQ0F=0;AF1=0;AC1=0;DP4=0,186,0,0;MQ=44;FQ=-281.989
13	NG_011626.3	5879	T	ref	283.236	0_0	0	NA	NA	NA	NA	NA	homozygous_ref	291	1	DP=291;MQSB=1;MQ0F=0;AF1=0;AC1=0;DP4=180,1,0,0;MQ=44;FQ=-281.989
13	NG_011626.3	5881	T	C	219.999	1_1	253	172	0	NA	NA	NA	homozygous_alt	291	1	DP=291;VDB=0;SGB=-0.693147;RPB=0.967303;MQB=1;MQSB=1;BQB=0.0161875;MQ0F=0;AF1=1;AC1=2;DP4=16,0,162,1;MQ=44;FQ=-198.988;PV4=1,1,1,1
13	NG_011626.3	6552	G	A	165.998	1_1	199	72	0	NA	NA	NA	homozygous_alt	24	1	DP=24;VDB=6.14022e-13;SGB=-0.692831;MQ0F=0;AF1=1;AC1=2;DP4=0,0,24,0;MQ=44;FQ=-98.9866
13	NG_011626.3	6572	G	ref	107.995	0_0	0	NA	NA	NA	NA	NA	homozygous_ref	26	1	DP=26;MQSB=1;MQ0F=0;AF1=0;AC1=0;DP4=23,3,0,0;MQ=44;FQ=-104.987
13	NG_011626.3	6692	C	ref	86.9946	0_0	0	NA	NA	NA	NA	NA	homozygous_ref	20	1	DP=20;MQ0F=0;AF1=0;AC1=0;DP4=0,19,0,0;MQ=44;FQ=-83.9864
13	NG_011626.3	6693	G	ref	89.9946	0_0	0	NA	NA	NA	NA	NA	homozygous_ref	20	1	DP=20;MQ0F=0;AF1=0;AC1=0;DP4=0,20,0,0;MQ=44;FQ=-86.9865
13	NG_011626.3	6714	G	ref	89.9946	0_0	0	NA	NA	NA	NA	NA	homozygous_ref	20	1	DP=20;MQ0F=0;AF1=0;AC1=0;DP4=0,20,0,0;MQ=44;FQ=-86.9865
13	NG_011626.3	6725	G	ref	89.9946	0_0	0	NA	NA	NA	NA	NA	homozygous_ref	20	1	DP=20;MQ0F=0;AF1=0;AC1=0;DP4=0,20,0,0;MQ=44;FQ=-86.9865
13	NG_011626.3	6822	G	ref	98.9947	0_0	0	NA	NA	NA	NA	NA	homozygous_ref	23	1	DP=23;MQ0F=0;AF1=0;AC1=0;DP4=0,23,0,0;MQ=44;FQ=-95.9866
13	NG_011626.3	6834	G	ref	101.995	0_0	0	NA	NA	NA	NA	NA	homozygous_ref	24	1	DP=24;MQ0F=0;AF1=0;AC1=0;DP4=0,24,0,0;MQ=44;FQ=-98.9866
13	NG_011626.3	6835	G	ref	95.9947	0_0	0	NA	NA	NA	NA	NA	homozygous_ref	24	1	DP=24;MQ0F=0;AF1=0;AC1=0;DP4=0,22,0,0;MQ=44;FQ=-92.9865
140	NG_011626.3	5879	T	ref	283.236	0_0	0	NA	NA	NA	NA	NA	homozygous_ref	2040	1	DP=2040;VDB=0.64;SGB=-0.453602;RPB=0.619451;MQB=0.999416;MQSB=0.999993;BQB=0.704731;MQ0F=0;AF1=0;AC1=0;DP4=1700,12,1,1;MQ=44;FQ=-281.989;PV4=0.0151161,0.267633,1,1
140	NG_011626.3	5881	T	C	221.999	1_1	255	255	0	NA	NA	NA	homozygous_alt	2039	1	DP=2039;VDB=0;SGB=-0.693147;RPB=0.672021;MQB=0.999956;MQSB=0.99999;BQB=0.0721258;MQ0F=0;AF1=1;AC1=2;DP4=77,2,1594,16;MQ=44;FQ=-281.989;PV4=0.204465,1,0.428275,1
140	NG_011626.3	6552	G	A	200.999	1_1	234	255	0	NA	NA	NA	homozygous_alt	150	1	DP=150;VDB=0;SGB=-0.693147;RPB=0.414286;MQB=1;BQB=0.292857;MQ0F=0;AF1=1;AC1=2;DP4=2,0,140,0;MQ=44;FQ=-281.989;PV4=1,0.109322,1,0.290042
140	NG_011626.3	6572	G	ref	283.236	0_0	0	NA	NA	NA	NA	NA	homozygous_ref	137	1	DP=137;MQSB=1;MQ0F=0;AF1=0;AC1=0;DP4=126,9,0,0;MQ=44;FQ=-281.989
140	NG_011626.3	6572	GCCCCC	ref	204.547	0_0	0	NA	NA	NA	NA	NA	homozygous_ref	INDEL	1	INDEL;IDV=1;IMF=0.00729927;DP=137;VDB=1.04216e-24;SGB=-0.379885;MQSB=1;MQ0F=0;AF1=0;AC1=0;DP4=126,10,1,0;MQ=44;FQ=-289.528;PV4=1,1,1,1
140	NG_011626.3	6692	C	ref	282.463	0_0	0	NA	NA	NA	NA	NA	homozygous_ref	124	1	DP=124;MQ0F=0;AF1=0;AC1=0;DP4=0,119,0,0;MQ=44;FQ=-281.989
140	NG_011626.3	6693	G	ref	281.464	0_0	0	NA	NA	NA	NA	NA	homozygous_ref	127	1	DP=127;SGB=-0.379885;RPB=1;MQB=1;BQB=1;MQ0F=0;AF1=0;AC1=0;DP4=0,121,0,1;MQ=44;FQ=-281.989;PV4=1,0.15442,1,1
140	NG_011626.3	6714	G	ref	283.236	0_0	0	NA	NA	NA	NA	NA	homozygous_ref	134	1	DP=134;SGB=-0.379885;RPB=1;MQB=1;BQB=1;MQ0F=0;AF1=0;AC1=0;DP4=0,133,0,1;MQ=44;FQ=-281.989;PV4=1,9.58863e-09,1,1
140	NG_011626.3	6725	G	ref	253.004	0_0	0	NA	NA	NA	NA	NA	homozygous_ref	141	1	DP=141;VDB=0.109082;SGB=-0.556411;RPB=0.581093;MQB=1;BQB=0.791425;MQ0F=0;AF1=0;AC1=0;DP4=0,133,0,4;MQ=44;FQ=-281.989;PV4=1,1,1,1
140	NG_011626.3	6822	G	ref	283.236	0_0	0	NA	NA	NA	NA	NA	homozygous_ref	176	1	DP=176;SGB=-0.379885;RPB=1;MQB=1;BQB=1;MQ0F=0;AF1=0;AC1=0;DP4=0,168,0,1;MQ=44;FQ=-281.989;PV4=1,0.284208,1,1
140	NG_011626.3	6834	G	ref	283.236	0_0	0	NA	NA	NA	NA	NA	homozygous_ref	177	1	DP=177;SGB=-0.379885;RPB=1;MQB=1;BQB=1;MQ0F=0;AF1=0;AC1=0;DP4=0,170,0,1;MQ=44;FQ=-281.989;PV4=1,1,1,1
140	NG_011626.3	6835	G	ref	283.236	0_0	0	NA	NA	NA	NA	NA	homozygous_ref	177	1	DP=177;MQ0F=0;AF1=0;AC1=0;DP4=0,166,0,0;MQ=44;FQ=-281.989
141	NG_011626.3	5879	T	ref	283.236	0_0	0	NA	NA	NA	NA	NA	homozygous_ref	1258	1	DP=1258;VDB=0.588406;SGB=-0.511536;RPB=0.110096;MQB=1;MQSB=1;BQB=0.672138;MQ0F=0;AF1=0;AC1=0;DP4=747,6,3,0;MQ=44;FQ=-281.989;PV4=1,0.218197,1,1.0582e-23
141	NG_011626.3	5881	T	C	221.999	1_1	255	255	0	NA	NA	NA	homozygous_alt	1260	1	DP=1260;VDB=0;SGB=-0.693147;RPB=0.715055;MQB=1;MQSB=1;BQB=0.149801;MQ0F=0;AF1=1;AC1=2;DP4=27,1,726,7;MQ=44;FQ=-281.989;PV4=0.260156,1,1,1
141	NG_011626.3	6552	G	A	159.998	1_1	193	243	0	NA	NA	NA	homozygous_alt	132	1	DP=132;VDB=0;SGB=-0.693147;RPB=0.726828;MQB=1;BQB=0.597399;MQ0F=0;AF1=1;AC1=2;DP4=5,0,126,0;MQ=44;FQ=-269.989;PV4=1,0.33697,1,0.258683
141	NG_011626.3	6572	G	ref	283.236	0_0	0	NA	NA	NA	NA	NA	homozygous_ref	155	1	DP=155;MQSB=1;MQ0F=0;AF1=0;AC1=0;DP4=122,31,0,0;MQ=44;FQ=-281.989
141	NG_011626.3	6692	C	ref	283.236	0_0	0	NA	NA	NA	NA	NA	homozygous_ref	119	1	DP=119;MQ0F=0;AF1=0;AC1=0;DP4=0,118,0,0;MQ=44;FQ=-281.989
141	NG_011626.3	6693	G	ref	283.236	0_0	0	NA	NA	NA	NA	NA	homozygous_ref	119	1	DP=119;MQ0F=0;AF1=0;AC1=0;DP4=0,116,0,0;MQ=44;FQ=-281.989
141	NG_011626.3	6714	G	ref	283.236	0_0	0	NA	NA	NA	NA	NA	homozygous_ref	122	1	DP=122;MQ0F=0;AF1=0;AC1=0;DP4=0,120,0,0;MQ=44;FQ=-281.989
141	NG_011626.3	6725	G	ref	283.236	0_0	0	NA	NA	NA	NA	NA	homozygous_ref	122	1	DP=122;MQ0F=0;AF1=0;AC1=0;DP4=0,120,0,0;MQ=44;FQ=-281.989
141	NG_011626.3	6822	G	ref	283.236	0_0	0	NA	NA	NA	NA	NA	homozygous_ref	132	1	DP=132;MQ0F=0;AF1=0;AC1=0;DP4=0,129,0,0;MQ=44;FQ=-281.989
141	NG_011626.3	6834	G	ref	283.236	0_0	0	NA	NA	NA	NA	NA	homozygous_ref	134	1	DP=134;MQ0F=0;AF1=0;AC1=0;DP4=0,129,0,0;MQ=44;FQ=-281.989
141	NG_011626.3	6835	G	ref	283.236	0_0	0	NA	NA	NA	NA	NA	homozygous_ref	134	1	DP=134;MQ0F=0;AF1=0;AC1=0;DP4=0,133,0,0;MQ=44;FQ=-281.989
142	NG_011626.3	5879	T	ref	283.236	0_0	0	NA	NA	NA	NA	NA	homozygous_ref	3124	1	DP=3124;VDB=0.02;SGB=-0.453602;RPB=0.704936;MQB=1;MQSB=1;BQB=0.925697;MQ0F=0;AF1=0;AC1=0;DP4=1856,8,2,0;MQ=44;FQ=-281.989;PV4=1,0.458186,1,1
142	NG_011626.3	5881	T	C	221.999	1_1	255	255	0	NA	NA	NA	homozygous_alt	3124	1	DP=3124;VDB=0;SGB=-0.693147;RPB=0.484397;MQB=1;MQSB=1;BQB=0.614244;MQ0F=0;AF1=1;AC1=2;DP4=22,0,1830,7;MQ=44;FQ=-281.989;PV4=1,1,1,0.358104
142	NG_011626.3	6552	G	A	221.999	1_1	255	255	0	NA	NA	NA	homozygous_alt	306	1	DP=306;VDB=0;SGB=-0.693147;RPB=0.667808;MQB=1;BQB=0.541096;MQ0F=0;AF1=1;AC1=2;DP4=2,0,292,0;MQ=44;FQ=-281.989;PV4=1,0.221432,1,0.370808
142	NG_011626.3	6572	G	ref	283.236	0_0	0	NA	NA	NA	NA	NA	homozygous_ref	356	1	DP=356;MQSB=1;MQ0F=0;AF1=0;AC1=0;DP4=283,59,0,0;MQ=44;FQ=-281.989
142	NG_011626.3	6692	C	ref	283.236	0_0	0	NA	NA	NA	NA	NA	homozygous_ref	272	1	DP=272;MQ0F=0;AF1=0;AC1=0;DP4=0,266,0,0;MQ=44;FQ=-281.989
142	NG_011626.3	6693	G	ref	283.236	0_0	0	NA	NA	NA	NA	NA	homozygous_ref	272	1	DP=272;SGB=-0.379885;RPB=1;MQB=1;BQB=1;MQ0F=0;AF1=0;AC1=0;DP4=0,267,0,1;MQ=44;FQ=-281.989;PV4=1,1,1,1
142	NG_011626.3	6714	G	ref	283.236	0_0	0	NA	NA	NA	NA	NA	homozygous_ref	279	1	DP=279;SGB=-0.379885;RPB=1;MQB=1;BQB=1;MQ0F=0;AF1=0;AC1=0;DP4=0,274,0,1;MQ=44;FQ=-281.989;PV4=1,5.25679e-06,1,1
142	NG_011626.3	6725	G	ref	283.236	0_0	0	NA	NA	NA	NA	NA	homozygous_ref	284	1	DP=284;MQ0F=0;AF1=0;AC1=0;DP4=0,281,0,0;MQ=44;FQ=-281.989
142	NG_011626.3	6822	G	ref	283.236	0_0	0	NA	NA	NA	NA	NA	homozygous_ref	317	1	DP=317;SGB=-0.379885;RPB=1;MQB=1;BQB=1;MQ0F=0;AF1=0;AC1=0;DP4=0,312,0,1;MQ=44;FQ=-281.989;PV4=1,8.42411e-05,1,1.14409e-23
142	NG_011626.3	6834	G	ref	283.236	0_0	0	NA	NA	NA	NA	NA	homozygous_ref	317	1	DP=317;SGB=-0.379885;RPB=1;MQB=1;BQB=1;MQ0F=0;AF1=0;AC1=0;DP4=0,308,0,1;MQ=44;FQ=-281.989;PV4=1,1,1,1
142	NG_011626.3	6835	G	ref	283.236	0_0	0	NA	NA	NA	NA	NA	homozygous_ref	317	1	DP=317;SGB=-0.379885;RPB=1;MQB=1;BQB=1;MQ0F=0;AF1=0;AC1=0;DP4=0,305,0,1;MQ=44;FQ=-281.989;PV4=1,6.98743e-06,1,1
143	NG_011626.3	5879	T	ref	283.236	0_0	0	NA	NA	NA	NA	NA	homozygous_ref	2842	1	DP=2842;VDB=0.607612;SGB=-0.511536;RPB=0.958175;MQB=1;MQSB=1;BQB=0.575372;MQ0F=0;AF1=0;AC1=0;DP4=1712,17,3,0;MQ=44;FQ=-281.989;PV4=1,0.0544732,1,0.000536011
143	NG_011626.3	5881	T	C	221.999	1_1	255	255	0	NA	NA	NA	homozygous_alt	2841	1	DP=2841;VDB=0;SGB=-0.693147;RPB=0.97688;MQB=1;MQSB=1;BQB=0.927468;MQ0F=0;AF1=1;AC1=2;DP4=73,0,1638,19;MQ=44;FQ=-281.989;PV4=1,1,1,0.181909
143	NG_011626.3	6552	G	A	221.999	1_1	255	255	0	NA	NA	NA	homozygous_alt	281	1	DP=281;VDB=0;SGB=-0.693147;RPB=0.745745;MQB=1;BQB=0.831743;MQ0F=0;AF1=1;AC1=2;DP4=13,0,259,0;MQ=44;FQ=-281.989;PV4=1,1,1,0.198785
143	NG_011626.3	6572	G	ref	283.236	0_0	0	NA	NA	NA	NA	NA	homozygous_ref	321	1	DP=321;MQSB=1;MQ0F=0;AF1=0;AC1=0;DP4=258,54,0,0;MQ=44;FQ=-281.989
143	NG_011626.3	6692	C	ref	283.236	0_0	0	NA	NA	NA	NA	NA	homozygous_ref	245	1	DP=245;MQ0F=0;AF1=0;AC1=0;DP4=0,239,0,0;MQ=44;FQ=-281.989
143	NG_011626.3	6693	G	ref	283.236	0_0	0	NA	NA	NA	NA	NA	homozygous_ref	245	1	DP=245;MQ0F=0;AF1=0;AC1=0;DP4=0,242,0,0;MQ=44;FQ=-281.989
143	NG_011626.3	6714	G	ref	283.236	0_0	0	NA	NA	NA	NA	NA	homozygous_ref	251	1	DP=251;MQ0F=0;AF1=0;AC1=0;DP4=0,250,0,0;MQ=44;FQ=-281.989
143	NG_011626.3	6725	G	ref	283.236	0_0	0	NA	NA	NA	NA	NA	homozygous_ref	254	1	DP=254;MQ0F=0;AF1=0;AC1=0;DP4=0,253,0,0;MQ=44;FQ=-281.989
143	NG_011626.3	6822	G	ref	283.236	0_0	0	NA	NA	NA	NA	NA	homozygous_ref	283	1	DP=283;MQ0F=0;AF1=0;AC1=0;DP4=0,281,0,0;MQ=44;FQ=-281.989
143	NG_011626.3	6834	G	ref	283.236	0_0	0	NA	NA	NA	NA	NA	homozygous_ref	287	1	DP=287;MQ0F=0;AF1=0;AC1=0;DP4=0,279,0,0;MQ=44;FQ=-281.989
143	NG_011626.3	6835	G	ref	283.236	0_0	0	NA	NA	NA	NA	NA	homozygous_ref	287	1	DP=287;SGB=-0.379885;RPB=1;MQB=1;BQB=1;MQ0F=0;AF1=0;AC1=0;DP4=0,280,0,1;MQ=44;FQ=-281.989;PV4=1,1,1,1
144	NG_011626.3	5879	T	ref	283.236	0_0	0	NA	NA	NA	NA	NA	homozygous_ref	10002	1	DP=10002;VDB=1.36527e-17;SGB=-0.69312;RPB=0.958468;MQB=1;MQSB=1;BQB=0.565383;MQ0F=0;AF1=0;AC1=0;DP4=9852,16,32,0;MQ=44;FQ=-281.989;PV4=1,0.0878498,1,1
144	NG_011626.3	5881	T	C	221.999	1_1	255	255	0	NA	NA	NA	homozygous_alt	10001	1	DP=10001;VDB=0;SGB=-0.693147;RPB=0.307047;MQB=1;MQSB=1;BQB=0.153759;MQ0F=0;AF1=1;AC1=2;DP4=294,1,9540,15;MQ=44;FQ=-281.989;PV4=0.385463,1,1,1
144	NG_011626.3	6552	G	A	221.999	1_1	255	255	0	NA	NA	NA	homozygous_alt	3922	1	DP=3922;VDB=0;SGB=-0.693147;RPB=0.955142;MQB=1;BQB=0.851108;MQ0F=0;AF1=1;AC1=2;DP4=53,0,3788,0;MQ=44;FQ=-281.989;PV4=1,0.0884651,1,1
144	NG_011626.3	6572	G	ref	283.236	0_0	0	NA	NA	NA	NA	NA	homozygous_ref	4740	1	DP=4740;VDB=0.993438;SGB=-0.616816;RPB=0.971758;MQB=1;MQSB=1;BQB=0.0132145;MQ0F=0;AF1=0;AC1=0;DP4=3703,893,4,2;MQ=44;FQ=-281.989;PV4=0.33107,1.13715e-06,1,0.197026
144	NG_011626.3	6692	C	ref	283.236	0_0	0	NA	NA	NA	NA	NA	homozygous_ref	3427	1	DP=3427;VDB=0.000211583;SGB=-0.662043;RPB=0.687493;MQB=1;BQB=0.105482;MQ0F=0;AF1=0;AC1=0;DP4=0,3365,0,9;MQ=44;FQ=-281.989;PV4=1,0.00232734,1,1
144	NG_011626.3	6693	G	ref	283.236	0_0	0	NA	NA	NA	NA	NA	homozygous_ref	3427	1	DP=3427;VDB=0.0103095;SGB=-0.651104;RPB=0.970548;MQB=1;BQB=5.64578e-05;MQ0F=0;AF1=0;AC1=0;DP4=0,3389,0,8;MQ=44;FQ=-281.989;PV4=1,6.58626e-20,1,0.0566295
144	NG_011626.3	6714	G	ref	283.236	0_0	0	NA	NA	NA	NA	NA	homozygous_ref	3506	1	DP=3506;VDB=0.0156816;SGB=-0.590765;RPB=0.953055;MQB=1;BQB=0.00759746;MQ0F=0;AF1=0;AC1=0;DP4=0,3464,0,5;MQ=44;FQ=-281.989;PV4=1,7.62957e-05,1,1
144	NG_011626.3	6725	G	ref	283.236	0_0	0	NA	NA	NA	NA	NA	homozygous_ref	3564	1	DP=3564;VDB=0.00310889;SGB=-0.636426;RPB=0.988642;MQB=1;BQB=0.967588;MQ0F=0;AF1=0;AC1=0;DP4=0,3500,0,7;MQ=44;FQ=-281.989;PV4=1,1,1,1
144	NG_011626.3	6822	G	ref	283.236	0_0	0	NA	NA	NA	NA	NA	homozygous_ref	3914	1	DP=3914;VDB=0.814281;SGB=-0.511536;RPB=0.999026;MQB=0.608106;BQB=0.973706;MQ0F=0;AF1=0;AC1=0;DP4=0,3849,0,3;MQ=44;FQ=-281.989;PV4=1,0.432209,0,0.000236828
144	NG_011626.3	6834	G	ref	283.236	0_0	0	NA	NA	NA	NA	NA	homozygous_ref	3935	1	DP=3935;VDB=0.905887;SGB=-0.511536;RPB=0.0197052;MQB=0.608905;BQB=0.0134303;MQ0F=0;AF1=0;AC1=0;DP4=0,3830,0,3;MQ=44;FQ=-281.989;PV4=1,2.86848e-16,1.4013e-45,0
144	NG_011626.3	6835	G	ref	283.236	0_0	0	NA	NA	NA	NA	NA	homozygous_ref	3939	1	DP=3939;VDB=0.00459396;SGB=-0.590765;RPB=0.814611;MQB=0.999975;BQB=0.0535077;MQ0F=0;AF1=0;AC1=0;DP4=0,3858,0,5;MQ=44;FQ=-281.989;PV4=1,3.41179e-08,1,1
145	NG_011626.3	5879	T	ref	44.9942	0_0	0	NA	NA	NA	NA	NA	homozygous_ref	7	1	DP=7;MQ0F=0;AF1=0;AC1=0;DP4=5,0,0,0;MQ=44;FQ=-41.9862
145	NG_011626.3	5881	T	C	58.0073	0_1	88	0	56	NA	NA	NA	heterozygous	7	1	DP=7;VDB=0.0279572;SGB=-0.511536;RPB=0.333333;MQB=1;BQB=0.666667;MQ0F=0;AF1=0.500001;AC1=1;DP4=2,0,3,0;MQ=44;FQ=29.0177;PV4=1,1,1,1
145	NG_011626.3	6714	G	ref	32.9824	0_0	0	NA	NA	NA	NA	NA	homozygous_ref	1	1	DP=1;MQ0F=0;AF1=0;AC1=0;DP4=0,1,0,0;MQ=44;FQ=-30.0038
145	NG_011626.3	6725	G	ref	32.9952	0_0	0	NA	NA	NA	NA	NA	homozygous_ref	1	1	DP=1;MQ0F=0;AF1=0;AC1=0;DP4=0,1,0,0;MQ=44;FQ=-29.991
145	NG_011626.3	6822	G	ref	28.2394	0_0	0	NA	NA	NA	NA	NA	homozygous_ref	1	1	DP=1;MQ0F=0;AC1=2;DP4=0,0,0,0;MQ=0;FQ=-30.0004
145	NG_011626.3	6834	G	ref	32.9744	0_0	0	NA	NA	NA	NA	NA	homozygous_ref	1	1	DP=1;MQ0F=0;AF1=0;AC1=0;DP4=0,1,0,0;MQ=44;FQ=-30.0118
145	NG_011626.3	6835	G	ref	32.9944	0_0	0	NA	NA	NA	NA	NA	homozygous_ref	1	1	DP=1;MQ0F=0;AF1=0;AC1=0;DP4=0,1,0,0;MQ=44;FQ=-29.9918
146	NG_011626.3	5879	T	ref	283.236	0_0	0	NA	NA	NA	NA	NA	homozygous_ref	446	1	DP=446;SGB=-0.379885;RPB=1;MQB=1;MQSB=1;BQB=1;MQ0F=0;AF1=0;AC1=0;DP4=311,1,1,0;MQ=44;FQ=-281.989;PV4=1,0.255208,1,1
146	NG_011626.3	5881	T	ref	283.236	0_0	0	NA	NA	NA	NA	NA	homozygous_ref	450	1	DP=450;VDB=6.68287e-07;SGB=-0.690438;RPB=0.896706;MQB=1;BQB=0.590799;MQ0F=0;AF1=0;AC1=0;DP4=297,0,17,0;MQ=44;FQ=-281.989;PV4=1,0.10141,1,1
146	NG_011626.3	6552	G	A	127.008	0_1	157	0	120	NA	NA	NA	heterozygous	19	1	DP=19;VDB=5.30653e-07;SGB=-0.676189;RPB=0.990815;MQB=1;BQB=0.883327;MQ0F=0;AF1=0.5;AC1=1;DP4=7,0,11,0;MQ=44;FQ=93.015;PV4=1,1,1,1
146	NG_011626.3	6572	G	ref	80.9945	0_0	0	NA	NA	NA	NA	NA	homozygous_ref	19	1	DP=19;MQSB=1;MQ0F=0;AF1=0;AC1=0;DP4=16,1,0,0;MQ=44;FQ=-77.9863
146	NG_011626.3	6692	C	ref	74.9944	0_0	0	NA	NA	NA	NA	NA	homozygous_ref	16	1	DP=16;MQ0F=0;AF1=0;AC1=0;DP4=0,15,0,0;MQ=44;FQ=-71.9863
146	NG_011626.3	6693	G	ref	77.9945	0_0	0	NA	NA	NA	NA	NA	homozygous_ref	16	1	DP=16;MQ0F=0;AF1=0;AC1=0;DP4=0,16,0,0;MQ=44;FQ=-74.9863
146	NG_011626.3	6714	G	ref	77.9945	0_0	0	NA	NA	NA	NA	NA	homozygous_ref	16	1	DP=16;MQ0F=0;AF1=0;AC1=0;DP4=0,16,0,0;MQ=44;FQ=-74.9863
146	NG_011626.3	6725	G	ref	80.9945	0_0	0	NA	NA	NA	NA	NA	homozygous_ref	18	1	DP=18;MQ0F=0;AF1=0;AC1=0;DP4=0,17,0,0;MQ=44;FQ=-77.9863
146	NG_011626.3	6822	G	ref	83.9945	0_0	0	NA	NA	NA	NA	NA	homozygous_ref	19	1	DP=19;MQ0F=0;AF1=0;AC1=0;DP4=0,18,0,0;MQ=44;FQ=-80.9864
146	NG_011626.3	6834	G	ref	86.9946	0_0	0	NA	NA	NA	NA	NA	homozygous_ref	19	1	DP=19;MQ0F=0;AF1=0;AC1=0;DP4=0,19,0,0;MQ=44;FQ=-83.9864
146	NG_011626.3	6835	G	ref	86.9946	0_0	0	NA	NA	NA	NA	NA	homozygous_ref	19	1	DP=19;MQ0F=0;AF1=0;AC1=0;DP4=0,19,0,0;MQ=44;FQ=-83.9864
147	NG_011626.3	5879	T	ref	283.236	0_0	0	NA	NA	NA	NA	NA	homozygous_ref	6715	1	DP=6715;VDB=2.29379e-06;SGB=-0.670168;RPB=0.824826;MQB=1;MQSB=1;BQB=0.528726;MQ0F=0;AF1=0;AC1=0;DP4=4145,16,10,0;MQ=44;FQ=-281.989;PV4=1,0.114276,1,1
147	NG_011626.3	5881	T	ref	283.236	0_0	0	NA	NA	NA	NA	NA	homozygous_ref	6764	1	DP=6764;VDB=0;SGB=-0.693147;RPB=0.922079;MQB=1;MQSB=1;BQB=0.620406;MQ0F=0;AF1=0;AC1=0;DP4=4005,15,127,0;MQ=44;FQ=-281.989;PV4=1,1,1,1
147	NG_011626.3	6552	G	ref	283.236	0_0	0	NA	NA	NA	NA	NA	homozygous_ref	517	1	DP=517;VDB=1.76593e-15;SGB=-0.693141;RPB=0.995219;MQB=1;BQB=0.222506;MQ0F=0;AF1=0;AC1=0;DP4=470,0,37,0;MQ=44;FQ=-281.989;PV4=1,0.00370409,1,1
147	NG_011626.3	6572	G	ref	283.236	0_0	0	NA	NA	NA	NA	NA	homozygous_ref	591	1	DP=591;SGB=-0.379885;RPB=1;MQB=1;MQSB=1;BQB=1;MQ0F=0;AF1=0;AC1=0;DP4=485,91,1,0;MQ=44;FQ=-281.989;PV4=1,1,1,1
147	NG_011626.3	6692	C	ref	283.236	0_0	0	NA	NA	NA	NA	NA	homozygous_ref	443	1	DP=443;MQ0F=0;AF1=0;AC1=0;DP4=0,438,0,0;MQ=44;FQ=-281.989
147	NG_011626.3	6693	G	ref	283.236	0_0	0	NA	NA	NA	NA	NA	homozygous_ref	443	1	DP=443;VDB=0.64;SGB=-0.453602;RPB=0.905093;MQB=1;BQB=0.407407;MQ0F=0;AF1=0;AC1=0;DP4=0,432,0,2;MQ=44;FQ=-281.989;PV4=1,0.156678,1,0.00170749
147	NG_011626.3	6714	G	ref	283.236	0_0	0	NA	NA	NA	NA	NA	homozygous_ref	454	1	DP=454;SGB=-0.379885;RPB=1;MQB=1;BQB=1;MQ0F=0;AF1=0;AC1=0;DP4=0,443,0,1;MQ=44;FQ=-281.989;PV4=1,0.00121685,1,1
147	NG_011626.3	6725	G	ref	283.236	0_0	0	NA	NA	NA	NA	NA	homozygous_ref	460	1	DP=460;VDB=0.243476;SGB=-0.511536;RPB=0.99988;MQB=1;BQB=0.463868;MQ0F=0;AF1=0;AC1=0;DP4=0,449,0,3;MQ=44;FQ=-281.989;PV4=1,0.019154,1,1
147	NG_011626.3	6822	G	ref	283.236	0_0	0	NA	NA	NA	NA	NA	homozygous_ref	503	1	DP=503;MQ0F=0;AF1=0;AC1=0;DP4=0,497,0,0;MQ=44;FQ=-281.989
147	NG_011626.3	6834	G	ref	283.236	0_0	0	NA	NA	NA	NA	NA	homozygous_ref	506	1	DP=506;VDB=0.28;SGB=-0.453602;RPB=0.304574;MQB=0.997921;BQB=0.493763;MQ0F=0;AF1=0;AC1=0;DP4=0,481,0,2;MQ=44;FQ=-281.989;PV4=1,1,1,1
147	NG_011626.3	6835	G	ref	283.236	0_0	0	NA	NA	NA	NA	NA	homozygous_ref	506	1	DP=506;SGB=-0.379885;RPB=1;MQB=1;BQB=1;MQ0F=0;AF1=0;AC1=0;DP4=0,487,0,1;MQ=44;FQ=-281.989;PV4=1,0.00225,1,1
148	NG_011626.3	5879	T	ref	283.236	0_0	0	NA	NA	NA	NA	NA	homozygous_ref	4834	1	DP=4834;VDB=0.00151662;SGB=-0.616816;RPB=0.489476;MQB=0.999999;MQSB=0.999995;BQB=0.353855;MQ0F=0;AF1=0;AC1=0;DP4=3795,46,6,0;MQ=44;FQ=-281.989;PV4=1,0.184904,1,1
148	NG_011626.3	5881	T	C	221.999	1_1	255	255	0	NA	NA	NA	homozygous_alt	4831	1	DP=4831;VDB=0;SGB=-0.693147;RPB=0.596967;MQB=0.999981;MQSB=0.999994;BQB=0.0257074;MQ0F=0;AF1=1;AC1=2;DP4=170,2,3592,54;MQ=44;FQ=-281.989;PV4=1,1,-nan,1
148	NG_011626.3	6552	G	A	221.999	1_1	255	255	0	NA	NA	NA	homozygous_alt	267	1	DP=267;VDB=0;SGB=-0.693147;RPB=0.531559;MQB=1;BQB=0.976605;MQ0F=0;AF1=1;AC1=2;DP4=6,0,250,0;MQ=44;FQ=-281.989;PV4=1,1,1,1
148	NG_011626.3	6572	G	ref	283.236	0_0	0	NA	NA	NA	NA	NA	homozygous_ref	262	1	DP=262;MQSB=1;MQ0F=0;AF1=0;AC1=0;DP4=235,15,0,0;MQ=44;FQ=-281.989
148	NG_011626.3	6692	C	ref	283.236	0_0	0	NA	NA	NA	NA	NA	homozygous_ref	196	1	DP=196;SGB=-0.379885;RPB=1;MQB=1;BQB=1;MQ0F=0;AF1=0;AC1=0;DP4=0,187,0,1;MQ=44;FQ=-281.989;PV4=1,0.0312229,1,1
148	NG_011626.3	6693	G	ref	283.236	0_0	0	NA	NA	NA	NA	NA	homozygous_ref	198	1	DP=198;MQ0F=0;AF1=0;AC1=0;DP4=0,194,0,0;MQ=44;FQ=-281.989
148	NG_011626.3	6714	G	ref	283.236	0_0	0	NA	NA	NA	NA	NA	homozygous_ref	212	1	DP=212;MQ0F=0;AF1=0;AC1=0;DP4=0,208,0,0;MQ=44;FQ=-281.989
148	NG_011626.3	6725	G	ref	283.236	0_0	0	NA	NA	NA	NA	NA	homozygous_ref	220	1	DP=220;MQ0F=0;AF1=0;AC1=0;DP4=0,215,0,0;MQ=44;FQ=-281.989
148	NG_011626.3	6822	G	ref	283.236	0_0	0	NA	NA	NA	NA	NA	homozygous_ref	268	1	DP=268;MQ0F=0;AF1=0;AC1=0;DP4=0,257,0,0;MQ=44;FQ=-281.989
148	NG_011626.3	6834	G	ref	283.236	0_0	0	NA	NA	NA	NA	NA	homozygous_ref	271	1	DP=271;MQ0F=0;AF1=0;AC1=0;DP4=0,259,0,0;MQ=44;FQ=-281.989
148	NG_011626.3	6835	G	ref	283.236	0_0	0	NA	NA	NA	NA	NA	homozygous_ref	272	1	DP=272;MQ0F=0;AF1=0;AC1=0;DP4=0,260,0,0;MQ=44;FQ=-281.989
149	NG_011626.3	5879	T	ref	283.236	0_0	0	NA	NA	NA	NA	NA	homozygous_ref	817	1	DP=817;MQSB=1;MQ0F=0;AF1=0;AC1=0;DP4=486,1,0,0;MQ=44;FQ=-281.989
149	NG_011626.3	5881	T	C	221.999	1_1	255	255	0	NA	NA	NA	homozygous_alt	817	1	DP=817;VDB=0;SGB=-0.693147;RPB=0.999835;MQB=1;MQSB=1;BQB=0.851168;MQ0F=0;AF1=1;AC1=2;DP4=44,0,436,2;MQ=44;FQ=-281.989;PV4=1,1,1,1
149	NG_011626.3	6552	G	A	158.998	1_1	192	169	0	NA	NA	NA	homozygous_alt	83	1	DP=83;VDB=1.5273e-35;SGB=-0.693147;RPB=0.922078;MQB=1;BQB=0.928571;MQ0F=0;AF1=1;AC1=2;DP4=2,0,77,0;MQ=44;FQ=-195.988;PV4=1,0.443718,1,0.395337
149	NG_011626.3	6572	G	ref	283.236	0_0	0	NA	NA	NA	NA	NA	homozygous_ref	107	1	DP=107;MQSB=1;MQ0F=0;AF1=0;AC1=0;DP4=79,24,0,0;MQ=44;FQ=-281.989
149	NG_011626.3	6692	C	ref	260.592	0_0	0	NA	NA	NA	NA	NA	homozygous_ref	82	1	DP=82;MQ0F=0;AF1=0;AC1=0;DP4=0,80,0,0;MQ=44;FQ=-267.989
149	NG_011626.3	6693	G	ref	262.367	0_0	0	NA	NA	NA	NA	NA	homozygous_ref	82	1	DP=82;MQ0F=0;AF1=0;AC1=0;DP4=0,80,0,0;MQ=44;FQ=-267.989
149	NG_011626.3	6714	G	ref	267.872	0_0	0	NA	NA	NA	NA	NA	homozygous_ref	84	1	DP=84;MQ0F=0;AF1=0;AC1=0;DP4=0,84,0,0;MQ=44;FQ=-279.989
149	NG_011626.3	6725	G	ref	268.899	0_0	0	NA	NA	NA	NA	NA	homozygous_ref	86	1	DP=86;MQ0F=0;AF1=0;AC1=0;DP4=0,86,0,0;MQ=44;FQ=-281.989
149	NG_011626.3	6822	G	ref	274.592	0_0	0	NA	NA	NA	NA	NA	homozygous_ref	93	1	DP=93;MQ0F=0;AF1=0;AC1=0;DP4=0,92,0,0;MQ=44;FQ=-281.989
149	NG_011626.3	6834	G	ref	274.592	0_0	0	NA	NA	NA	NA	NA	homozygous_ref	93	1	DP=93;MQ0F=0;AF1=0;AC1=0;DP4=0,91,0,0;MQ=44;FQ=-281.989
149	NG_011626.3	6835	G	ref	275.491	0_0	0	NA	NA	NA	NA	NA	homozygous_ref	93	1	DP=93;MQ0F=0;AF1=0;AC1=0;DP4=0,92,0,0;MQ=44;FQ=-281.989
14	NG_011626.3	5879	T	ref	283.236	0_0	0	NA	NA	NA	NA	NA	homozygous_ref	390	1	DP=390;MQSB=1;MQ0F=0;AF1=0;AC1=0;DP4=232,1,0,0;MQ=44;FQ=-281.989
14	NG_011626.3	5881	T	C	221.999	1_1	255	255	0	NA	NA	NA	homozygous_alt	390	1	DP=390;VDB=0;SGB=-0.693147;RPB=0.699815;MQB=1;MQSB=1;BQB=0.907946;MQ0F=0;AF1=1;AC1=2;DP4=5,1,224,1;MQ=44;FQ=-281.989;PV4=0.0513834,1,1,0.409104
14	NG_011626.3	6552	G	A	151.998	1_1	185	100	0	NA	NA	NA	homozygous_alt	46	1	DP=46;VDB=2.47636e-21;SGB=-0.693147;RPB=1;MQB=1;BQB=1;MQ0F=0;AF1=1;AC1=2;DP4=1,0,45,0;MQ=44;FQ=-126.987;PV4=1,0.29432,1,0.421342
14	NG_011626.3	6572	G	ref	204.996	0_0	0	NA	NA	NA	NA	NA	homozygous_ref	60	1	DP=60;MQSB=1;MQ0F=0;AF1=0;AC1=0;DP4=44,14,0,0;MQ=44;FQ=-201.988
14	NG_011626.3	6692	C	ref	158.995	0_0	0	NA	NA	NA	NA	NA	homozygous_ref	43	1	DP=43;MQ0F=0;AF1=0;AC1=0;DP4=0,43,0,0;MQ=44;FQ=-155.987
14	NG_011626.3	6693	G	ref	155.995	0_0	0	NA	NA	NA	NA	NA	homozygous_ref	43	1	DP=43;MQ0F=0;AF1=0;AC1=0;DP4=0,42,0,0;MQ=44;FQ=-152.987
14	NG_011626.3	6714	G	ref	161.996	0_0	0	NA	NA	NA	NA	NA	homozygous_ref	44	1	DP=44;MQ0F=0;AF1=0;AC1=0;DP4=0,44,0,0;MQ=44;FQ=-158.987
14	NG_011626.3	6725	G	ref	164.996	0_0	0	NA	NA	NA	NA	NA	homozygous_ref	46	1	DP=46;MQ0F=0;AF1=0;AC1=0;DP4=0,45,0,0;MQ=44;FQ=-161.987
14	NG_011626.3	6822	G	ref	173.996	0_0	0	NA	NA	NA	NA	NA	homozygous_ref	50	1	DP=50;MQ0F=0;AF1=0;AC1=0;DP4=0,48,0,0;MQ=44;FQ=-170.988
14	NG_011626.3	6834	G	ref	170.996	0_0	0	NA	NA	NA	NA	NA	homozygous_ref	50	1	DP=50;MQ0F=0;AF1=0;AC1=0;DP4=0,47,0,0;MQ=44;FQ=-167.987
14	NG_011626.3	6835	G	ref	177.996	0_0	0	NA	NA	NA	NA	NA	homozygous_ref	50	1	DP=50;MQ0F=0;AF1=0;AC1=0;DP4=0,49,0,0;MQ=44;FQ=-174.988
150	NG_011626.3	5879	T	ref	283.236	0_0	0	NA	NA	NA	NA	NA	homozygous_ref	1888	1	DP=1888;VDB=0.14;SGB=-0.453602;RPB=0.733864;MQB=1;MQSB=1;BQB=0.797966;MQ0F=0;AF1=0;AC1=0;DP4=1128,3,2,0;MQ=44;FQ=-281.989;PV4=1,0.423864,1,1
150	NG_011626.3	5881	T	C	221.999	1_1	255	255	0	NA	NA	NA	homozygous_alt	1888	1	DP=1888;VDB=0;SGB=-0.693147;RPB=0.975779;MQB=1;MQSB=1;BQB=0.392539;MQ0F=0;AF1=1;AC1=2;DP4=21,0,1102,5;MQ=44;FQ=-281.989;PV4=1,1,1,0.344415
150	NG_011626.3	6552	G	A	177.998	1_1	211	255	0	NA	NA	NA	homozygous_alt	139	1	DP=139;VDB=0;SGB=-0.693147;RPB=0.995204;MQB=1;BQB=0.614344;MQ0F=0;AF1=1;AC1=2;DP4=4,0,130,0;MQ=44;FQ=-281.989;PV4=1,0.417042,1,1
150	NG_011626.3	6572	G	ref	283.236	0_0	0	NA	NA	NA	NA	NA	homozygous_ref	160	1	DP=160;MQSB=1;MQ0F=0;AF1=0;AC1=0;DP4=127,29,0,0;MQ=44;FQ=-281.989
150	NG_011626.3	6692	C	ref	283.236	0_0	0	NA	NA	NA	NA	NA	homozygous_ref	115	1	DP=115;MQ0F=0;AF1=0;AC1=0;DP4=0,113,0,0;MQ=44;FQ=-281.989
150	NG_011626.3	6693	G	ref	283.236	0_0	0	NA	NA	NA	NA	NA	homozygous_ref	115	1	DP=115;MQ0F=0;AF1=0;AC1=0;DP4=0,112,0,0;MQ=44;FQ=-281.989
150	NG_011626.3	6714	G	ref	283.236	0_0	0	NA	NA	NA	NA	NA	homozygous_ref	116	1	DP=116;MQ0F=0;AF1=0;AC1=0;DP4=0,116,0,0;MQ=44;FQ=-281.989
150	NG_011626.3	6725	G	ref	283.236	0_0	0	NA	NA	NA	NA	NA	homozygous_ref	118	1	DP=118;MQ0F=0;AF1=0;AC1=0;DP4=0,116,0,0;MQ=44;FQ=-281.989
150	NG_011626.3	6822	G	ref	283.236	0_0	0	NA	NA	NA	NA	NA	homozygous_ref	135	1	DP=135;MQ0F=0;AF1=0;AC1=0;DP4=0,131,0,0;MQ=44;FQ=-281.989
150	NG_011626.3	6834	G	ref	283.236	0_0	0	NA	NA	NA	NA	NA	homozygous_ref	136	1	DP=136;MQ0F=0;AF1=0;AC1=0;DP4=0,133,0,0;MQ=44;FQ=-281.989
150	NG_011626.3	6835	G	ref	283.236	0_0	0	NA	NA	NA	NA	NA	homozygous_ref	136	1	DP=136;MQ0F=0;AF1=0;AC1=0;DP4=0,134,0,0;MQ=44;FQ=-281.989
151	NG_011626.3	5879	T	ref	283.236	0_0	0	NA	NA	NA	NA	NA	homozygous_ref	8942	1	DP=8942;VDB=0.0354385;SGB=-0.616816;RPB=0.985935;MQB=1;MQSB=1;BQB=0.381579;MQ0F=0;AF1=0;AC1=0;DP4=5390,26,6,0;MQ=44;FQ=-281.989;PV4=1,0.0346831,1,1
151	NG_011626.3	5881	T	ref	283.236	0_0	0	NA	NA	NA	NA	NA	homozygous_ref	9012	1	DP=9012;VDB=0;SGB=-0.693147;RPB=0.389143;MQB=1;MQSB=1;BQB=0.416061;MQ0F=0;AF1=0;AC1=0;DP4=5270,21,104,4;MQ=44;FQ=-281.989;PV4=0.00138553,1,1,0.00734838
151	NG_011626.3	6552	G	ref	280.24	0_0	0	NA	NA	NA	NA	NA	homozygous_ref	823	1	DP=823;VDB=3.57465e-20;SGB=-0.693147;RPB=0.947854;MQB=1;BQB=0.788229;MQ0F=0;AF1=0;AC1=0;DP4=763,0,47,0;MQ=44;FQ=-281.989;PV4=1,1,1,0.299495
151	NG_011626.3	6572	G	ref	283.236	0_0	0	NA	NA	NA	NA	NA	homozygous_ref	963	1	DP=963;SGB=-0.379885;RPB=1;MQB=1;MQSB=1;BQB=1;MQ0F=0;AF1=0;AC1=0;DP4=768,162,1,0;MQ=44;FQ=-281.989;PV4=1,1,1,1
151	NG_011626.3	6692	C	ref	283.236	0_0	0	NA	NA	NA	NA	NA	homozygous_ref	724	1	DP=724;SGB=-0.379885;RPB=1;MQB=1;BQB=1;MQ0F=0;AF1=0;AC1=0;DP4=0,708,0,1;MQ=44;FQ=-281.989;PV4=1,0.448533,1,1
151	NG_011626.3	6693	G	ref	283.236	0_0	0	NA	NA	NA	NA	NA	homozygous_ref	725	1	DP=725;MQ0F=0;AF1=0;AC1=0;DP4=0,713,0,0;MQ=44;FQ=-281.989
151	NG_011626.3	6714	G	ref	283.236	0_0	0	NA	NA	NA	NA	NA	homozygous_ref	734	1	DP=734;MQ0F=0;AF1=0;AC1=0;DP4=0,725,0,0;MQ=44;FQ=-281.989
151	NG_011626.3	6725	G	ref	283.236	0_0	0	NA	NA	NA	NA	NA	homozygous_ref	744	1	DP=744;VDB=0.02;SGB=-0.453602;RPB=0.368493;MQB=1;BQB=0.836986;MQ0F=0;AF1=0;AC1=0;DP4=0,730,0,2;MQ=44;FQ=-281.989;PV4=1,1,1,1
151	NG_011626.3	6822	G	ref	283.236	0_0	0	NA	NA	NA	NA	NA	homozygous_ref	819	1	DP=819;VDB=0.48;SGB=-0.453602;RPB=0.916873;MQB=0.998759;BQB=0.688586;MQ0F=0;AF1=0;AC1=0;DP4=0,806,0,2;MQ=44;FQ=-281.989;PV4=1,0.00967545,1,1
151	NG_011626.3	6834	G	ref	283.236	0_0	0	NA	NA	NA	NA	NA	homozygous_ref	823	1	DP=823;SGB=-0.379885;RPB=1;MQB=1;BQB=1;MQ0F=0;AF1=0;AC1=0;DP4=0,797,0,1;MQ=44;FQ=-281.989;PV4=1,1,1,1
151	NG_011626.3	6835	G	ref	283.236	0_0	0	NA	NA	NA	NA	NA	homozygous_ref	823	1	DP=823;SGB=-0.379885;RPB=1;MQB=1;BQB=1;MQ0F=0;AF1=0;AC1=0;DP4=0,805,0,1;MQ=44;FQ=-281.989;PV4=1,0.196327,1,1
152	NG_011626.3	5879	T	ref	283.236	0_0	0	NA	NA	NA	NA	NA	homozygous_ref	7746	1	DP=7746;VDB=2.63415e-05;SGB=-0.662043;RPB=0.949082;MQB=0.999999;MQSB=0.999998;BQB=0.520853;MQ0F=0;AF1=0;AC1=0;DP4=4578,28,9,0;MQ=44;FQ=-281.989;PV4=1,0.0652716,1,1
152	NG_011626.3	5881	T	C	221.999	1_1	255	255	0	NA	NA	NA	homozygous_alt	7734	1	DP=7734;VDB=0;SGB=-0.693147;RPB=0.0495785;MQB=0.999989;MQSB=0.999998;BQB=0.150345;MQ0F=0;AF1=1;AC1=2;DP4=154,1,4415,26;MQ=44;FQ=-281.989;PV4=0.605035,1,-nan,1
152	NG_011626.3	6552	G	A	221.999	1_1	255	255	0	NA	NA	NA	homozygous_alt	543	1	DP=543;VDB=0;SGB=-0.693147;RPB=0.975026;MQB=1;BQB=0.846099;MQ0F=0;AF1=1;AC1=2;DP4=6,0,531,0;MQ=44;FQ=-281.989;PV4=1,1,1,0.389611
152	NG_011626.3	6572	G	ref	283.236	0_0	0	NA	NA	NA	NA	NA	homozygous_ref	677	1	DP=677;MQSB=1;MQ0F=0;AF1=0;AC1=0;DP4=525,137,0,0;MQ=44;FQ=-281.989
152	NG_011626.3	6692	C	ref	283.236	0_0	0	NA	NA	NA	NA	NA	homozygous_ref	494	1	DP=494;SGB=-0.379885;RPB=1;MQB=1;BQB=1;MQ0F=0;AF1=0;AC1=0;DP4=0,480,0,1;MQ=44;FQ=-281.989;PV4=1,0.187853,1,1
152	NG_011626.3	6693	G	ref	283.236	0_0	0	NA	NA	NA	NA	NA	homozygous_ref	494	1	DP=494;MQ0F=0;AF1=0;AC1=0;DP4=0,492,0,0;MQ=44;FQ=-281.989
152	NG_011626.3	6714	G	ref	283.236	0_0	0	NA	NA	NA	NA	NA	homozygous_ref	502	1	DP=502;MQ0F=0;AF1=0;AC1=0;DP4=0,500,0,0;MQ=44;FQ=-281.989
152	NG_011626.3	6725	G	ref	283.236	0_0	0	NA	NA	NA	NA	NA	homozygous_ref	507	1	DP=507;VDB=0.318564;SGB=-0.511536;RPB=0.995609;MQB=1;BQB=0.415493;MQ0F=0;AF1=0;AC1=0;DP4=0,499,0,3;MQ=44;FQ=-281.989;PV4=1,0.000106852,1,1
152	NG_011626.3	6822	G	ref	283.236	0_0	0	NA	NA	NA	NA	NA	homozygous_ref	540	1	DP=540;MQ0F=0;AF1=0;AC1=0;DP4=0,532,0,0;MQ=44;FQ=-281.989
152	NG_011626.3	6834	G	ref	283.236	0_0	0	NA	NA	NA	NA	NA	homozygous_ref	543	1	DP=543;SGB=-0.379885;RPB=1;MQB=1;BQB=1;MQ0F=0;AF1=0;AC1=0;DP4=0,530,0,1;MQ=44;FQ=-281.989;PV4=1,1,1,1
152	NG_011626.3	6835	G	ref	283.236	0_0	0	NA	NA	NA	NA	NA	homozygous_ref	543	1	DP=543;SGB=-0.379885;RPB=1;MQB=1;BQB=1;MQ0F=0;AF1=0;AC1=0;DP4=0,534,0,1;MQ=44;FQ=-281.989;PV4=1,1,1,1
153	NG_011626.3	5879	T	ref	283.236	0_0	0	NA	NA	NA	NA	NA	homozygous_ref	6037	1	DP=6037;VDB=1.62429e-07;SGB=-0.676189;RPB=0.810975;MQB=1;MQSB=1;BQB=0.660623;MQ0F=0;AF1=0;AC1=0;DP4=3533,22,11,0;MQ=44;FQ=-281.989;PV4=1,0.125574,1,1
153	NG_011626.3	5881	T	C	221.999	1_1	255	255	0	NA	NA	NA	homozygous_alt	6041	1	DP=6041;VDB=0;SGB=-0.693147;RPB=0.981029;MQB=1;MQSB=1;BQB=0.0161639;MQ0F=0;AF1=1;AC1=2;DP4=192,1,3344,20;MQ=44;FQ=-281.989;PV4=1,1,1,0.288306
153	NG_011626.3	6552	G	A	221.999	1_1	255	255	0	NA	NA	NA	homozygous_alt	848	1	DP=848;VDB=0;SGB=-0.693147;RPB=0.725819;MQB=1;BQB=0.514805;MQ0F=0;AF1=1;AC1=2;DP4=59,0,775,0;MQ=44;FQ=-281.989;PV4=1,1,1,0.278206
153	NG_011626.3	6572	G	ref	283.236	0_0	0	NA	NA	NA	NA	NA	homozygous_ref	1020	1	DP=1020;SGB=-0.379885;RPB=1;MQB=1;MQSB=1;BQB=1;MQ0F=0;AF1=0;AC1=0;DP4=807,178,0,1;MQ=44;FQ=-281.989;PV4=0.181542,0.00394709,1,0.0203274
153	NG_011626.3	6692	C	ref	283.236	0_0	0	NA	NA	NA	NA	NA	homozygous_ref	793	1	DP=793;SGB=-0.379885;RPB=1;MQB=1;BQB=1;MQ0F=0;AF1=0;AC1=0;DP4=0,783,0,1;MQ=44;FQ=-281.989;PV4=1,1,1,1
153	NG_011626.3	6693	G	ref	283.236	0_0	0	NA	NA	NA	NA	NA	homozygous_ref	794	1	DP=794;SGB=-0.379885;RPB=1;MQB=1;BQB=1;MQ0F=0;AF1=0;AC1=0;DP4=0,787,0,1;MQ=44;FQ=-281.989;PV4=1,0.000229235,1,1
153	NG_011626.3	6714	G	ref	283.236	0_0	0	NA	NA	NA	NA	NA	homozygous_ref	802	1	DP=802;SGB=-0.379885;RPB=1;MQB=1;BQB=1;MQ0F=0;AF1=0;AC1=0;DP4=0,792,0,1;MQ=44;FQ=-281.989;PV4=1,0.498549,1,1
153	NG_011626.3	6725	G	ref	283.236	0_0	0	NA	NA	NA	NA	NA	homozygous_ref	806	1	DP=806;VDB=6.75284e-07;SGB=-0.69168;RPB=0.952304;MQB=1;BQB=0.592172;MQ0F=0;AF1=0;AC1=0;DP4=0,773,0,19;MQ=44;FQ=-281.989;PV4=1,0.0164616,1,1
153	NG_011626.3	6822	G	ref	283.236	0_0	0	NA	NA	NA	NA	NA	homozygous_ref	860	1	DP=860;MQ0F=0;AF1=0;AC1=0;DP4=0,846,0,0;MQ=44;FQ=-281.989
153	NG_011626.3	6834	G	ref	283.236	0_0	0	NA	NA	NA	NA	NA	homozygous_ref	861	1	DP=861;MQ0F=0;AF1=0;AC1=0;DP4=0,847,0,0;MQ=44;FQ=-281.989
153	NG_011626.3	6835	G	ref	283.236	0_0	0	NA	NA	NA	NA	NA	homozygous_ref	861	1	DP=861;VDB=0.38;SGB=-0.453602;RPB=0.0994118;MQB=1;BQB=0.629412;MQ0F=0;AF1=0;AC1=0;DP4=0,850,0,2;MQ=44;FQ=-281.989;PV4=1,0.000691425,1,1
154	NG_011626.3	5879	T	ref	283.236	0_0	0	NA	NA	NA	NA	NA	homozygous_ref	2886	1	DP=2886;VDB=0.00992398;SGB=-0.556411;RPB=0.950519;MQB=1;MQSB=1;BQB=0.768899;MQ0F=0;AF1=0;AC1=0;DP4=2023,16,4,0;MQ=44;FQ=-281.989;PV4=1,0.384359,1,1
154	NG_011626.3	5881	T	C	221.999	1_1	255	255	0	NA	NA	NA	homozygous_alt	2882	1	DP=2882;VDB=0;SGB=-0.693147;RPB=0.626476;MQB=1;MQSB=1;BQB=0.777966;MQ0F=0;AF1=1;AC1=2;DP4=43,0,1966,16;MQ=44;FQ=-281.989;PV4=1,1,1,0.247894
154	NG_011626.3	6552	G	A	221.999	1_1	255	255	0	NA	NA	NA	homozygous_alt	264	1	DP=264;VDB=0;SGB=-0.693147;MQ0F=0;AF1=1;AC1=2;DP4=0,0,252,0;MQ=44;FQ=-281.989
154	NG_011626.3	6572	G	ref	283.236	0_0	0	NA	NA	NA	NA	NA	homozygous_ref	266	1	DP=266;MQSB=1;MQ0F=0;AF1=0;AC1=0;DP4=234,23,0,0;MQ=44;FQ=-281.989
154	NG_011626.3	6692	C	ref	283.236	0_0	0	NA	NA	NA	NA	NA	homozygous_ref	227	1	DP=227;MQ0F=0;AF1=0;AC1=0;DP4=0,223,0,0;MQ=44;FQ=-281.989
154	NG_011626.3	6693	G	ref	283.236	0_0	0	NA	NA	NA	NA	NA	homozygous_ref	227	1	DP=227;MQ0F=0;AF1=0;AC1=0;DP4=0,224,0,0;MQ=44;FQ=-281.989
154	NG_011626.3	6714	G	ref	283.236	0_0	0	NA	NA	NA	NA	NA	homozygous_ref	236	1	DP=236;MQ0F=0;AF1=0;AC1=0;DP4=0,234,0,0;MQ=44;FQ=-281.989
154	NG_011626.3	6725	G	ref	283.236	0_0	0	NA	NA	NA	NA	NA	homozygous_ref	237	1	DP=237;MQ0F=0;AF1=0;AC1=0;DP4=0,234,0,0;MQ=44;FQ=-281.989
154	NG_011626.3	6822	G	ref	283.236	0_0	0	NA	NA	NA	NA	NA	homozygous_ref	281	1	DP=281;SGB=-0.379885;RPB=1;MQB=1;BQB=1;MQ0F=0;AF1=0;AC1=0;DP4=0,273,0,1;MQ=44;FQ=-281.989;PV4=1,0.220433,1,1
154	NG_011626.3	6834	G	ref	283.236	0_0	0	NA	NA	NA	NA	NA	homozygous_ref	282	1	DP=282;MQ0F=0;AF1=0;AC1=0;DP4=0,271,0,0;MQ=44;FQ=-281.989
154	NG_011626.3	6835	G	ref	283.236	0_0	0	NA	NA	NA	NA	NA	homozygous_ref	282	1	DP=282;VDB=0.26;SGB=-0.453602;RPB=0.564982;MQB=1;BQB=0.642599;MQ0F=0;AF1=0;AC1=0;DP4=0,277,0,2;MQ=44;FQ=-281.989;PV4=1,1,1,1
155	NG_011626.3	5879	T	ref	283.236	0_0	0	NA	NA	NA	NA	NA	homozygous_ref	10002	1	DP=10002;VDB=9.41335e-09;SGB=-0.692352;RPB=0.0761943;MQB=0.999999;MQSB=1;BQB=0.724998;MQ0F=0;AF1=0;AC1=0;DP4=9863,8,21,0;MQ=44;FQ=-281.989;PV4=1,0.43118,1,9.31779e-09
155	NG_011626.3	5881	T	C	194.009	0_1	224	0	240	NA	NA	NA	heterozygous	10004	1	DP=10004;VDB=0;SGB=-0.693147;RPB=0.875945;MQB=0.999292;MQSB=1;BQB=0.000251877;MQ0F=0;AF1=0.5;AC1=1;DP4=5269,3,4544,5;MQ=44;FQ=196.909;PV4=0.484198,1,0.140854,1
155	NG_011626.3	6552	G	A	221.999	1_1	255	255	0	NA	NA	NA	homozygous_alt	1978	1	DP=1978;VDB=0;SGB=-0.693147;RPB=0.977167;MQB=1;BQB=0.570244;MQ0F=0;AF1=1;AC1=2;DP4=35,0,1885,0;MQ=44;FQ=-281.989;PV4=1,0.124317,1,0.34884
155	NG_011626.3	6572	G	ref	283.236	0_0	0	NA	NA	NA	NA	NA	homozygous_ref	2315	1	DP=2315;VDB=0.998095;SGB=-0.590765;RPB=0.929525;MQB=1;MQSB=1;BQB=0.632291;MQ0F=0;AF1=0;AC1=0;DP4=1882,368,3,2;MQ=44;FQ=-281.989;PV4=0.191124,0.04227,1,0.0685126
155	NG_011626.3	6692	C	ref	283.236	0_0	0	NA	NA	NA	NA	NA	homozygous_ref	1732	1	DP=1732;VDB=0.02;SGB=-0.453602;RPB=0.215512;MQB=1;BQB=0.0686797;MQ0F=0;AF1=0;AC1=0;DP4=0,1689,0,2;MQ=44;FQ=-281.989;PV4=1,1.48805e-05,1,1
155	NG_011626.3	6693	G	ref	283.236	0_0	0	NA	NA	NA	NA	NA	homozygous_ref	1732	1	DP=1732;VDB=0.14;SGB=-0.453602;RPB=0.58515;MQB=1;BQB=0.0436064;MQ0F=0;AF1=0;AC1=0;DP4=0,1697,0,2;MQ=44;FQ=-281.989;PV4=1,1.74861e-08,1,1
155	NG_011626.3	6714	G	ref	283.236	0_0	0	NA	NA	NA	NA	NA	homozygous_ref	1780	1	DP=1780;VDB=0.26;SGB=-0.453602;RPB=0.823295;MQB=1;BQB=0.165625;MQ0F=0;AF1=0;AC1=0;DP4=0,1760,0,2;MQ=44;FQ=-281.989;PV4=1,0.027778,1,1
155	NG_011626.3	6725	G	ref	283.236	0_0	0	NA	NA	NA	NA	NA	homozygous_ref	1804	1	DP=1804;VDB=0.0424884;SGB=-0.590765;RPB=0.952669;MQB=1;BQB=0.998138;MQ0F=0;AF1=0;AC1=0;DP4=0,1773,0,5;MQ=44;FQ=-281.989;PV4=1,1,1,1
155	NG_011626.3	6822	G	ref	283.236	0_0	0	NA	NA	NA	NA	NA	homozygous_ref	1988	1	DP=1988;VDB=0.681436;SGB=-0.511536;RPB=0.880787;MQB=0.999957;BQB=0.340799;MQ0F=0;AF1=0;AC1=0;DP4=0,1939,0,3;MQ=44;FQ=-281.989;PV4=1,7.83981e-05,1,0.00784526
155	NG_011626.3	6834	G	ref	283.236	0_0	0	NA	NA	NA	NA	NA	homozygous_ref	1997	1	DP=1997;VDB=0.7;SGB=-0.453602;RPB=0.0566957;MQB=0.996921;BQB=0.0384813;MQ0F=0;AF1=0;AC1=0;DP4=0,1949,0,2;MQ=44;FQ=-281.989;PV4=1,1.90947e-09,1,1.4851e-12
155	NG_011626.3	6835	G	ref	283.236	0_0	0	NA	NA	NA	NA	NA	homozygous_ref	1997	1	DP=1997;VDB=0.892765;SGB=-0.511536;RPB=0.646575;MQB=0.999957;BQB=0.932929;MQ0F=0;AF1=0;AC1=0;DP4=0,1949,0,3;MQ=44;FQ=-281.989;PV4=1,0.00514352,1,6.74701e-13
156	NG_011626.3	5879	T	ref	283.236	0_0	0	NA	NA	NA	NA	NA	homozygous_ref	969	1	DP=969;VDB=0.0389723;SGB=-0.511536;RPB=0.489404;MQB=0.999993;MQSB=0.999988;BQB=0.276803;MQ0F=0;AF1=0;AC1=0;DP4=786,5,3,0;MQ=44;FQ=-281.989;PV4=1,0.0763946,1,1
156	NG_011626.3	5881	T	C	221.999	1_1	255	255	0	NA	NA	NA	homozygous_alt	969	1	DP=969;VDB=0;SGB=-0.693147;RPB=0.360425;MQB=0.999879;MQSB=0.999985;BQB=0.425548;MQ0F=0;AF1=1;AC1=2;DP4=46,1,735,5;MQ=44;FQ=-281.989;PV4=0.309739,1,0.400604,1
156	NG_011626.3	6552	G	A	145.998	1_1	179	112	0	NA	NA	NA	homozygous_alt	66	1	DP=66;VDB=1.07358e-30;SGB=-0.693147;RPB=0.330357;MQB=1;BQB=0.928571;MQ0F=0;AF1=1;AC1=2;DP4=2,0,56,0;MQ=44;FQ=-138.987;PV4=1,1,1,0.310348
156	NG_011626.3	6572	G	ref	210.996	0_0	0	NA	NA	NA	NA	NA	homozygous_ref	61	1	DP=61;MQSB=1;MQ0F=0;AF1=0;AC1=0;DP4=57,3,0,0;MQ=44;FQ=-207.988
156	NG_011626.3	6692	C	ref	195.996	0_0	0	NA	NA	NA	NA	NA	homozygous_ref	58	1	DP=58;MQ0F=0;AF1=0;AC1=0;DP4=0,55,0,0;MQ=44;FQ=-192.988
156	NG_011626.3	6693	G	ref	201.996	0_0	0	NA	NA	NA	NA	NA	homozygous_ref	58	1	DP=58;MQ0F=0;AF1=0;AC1=0;DP4=0,57,0,0;MQ=44;FQ=-198.988
156	NG_011626.3	6714	G	ref	210.996	0_0	0	NA	NA	NA	NA	NA	homozygous_ref	60	1	DP=60;MQ0F=0;AF1=0;AC1=0;DP4=0,60,0,0;MQ=44;FQ=-207.988
156	NG_011626.3	6725	G	ref	219.989	0_0	0	NA	NA	NA	NA	NA	homozygous_ref	63	1	DP=63;MQ0F=0;AF1=0;AC1=0;DP4=0,63,0,0;MQ=44;FQ=-216.988
156	NG_011626.3	6822	G	ref	252.026	0_0	0	NA	NA	NA	NA	NA	homozygous_ref	76	1	DP=76;MQ0F=0;AF1=0;AC1=0;DP4=0,74,0,0;MQ=44;FQ=-249.989
156	NG_011626.3	6834	G	ref	252.208	0_0	0	NA	NA	NA	NA	NA	homozygous_ref	76	1	DP=76;MQ0F=0;AF1=0;AC1=0;DP4=0,74,0,0;MQ=44;FQ=-249.989
156	NG_011626.3	6835	G	ref	252.483	0_0	0	NA	NA	NA	NA	NA	homozygous_ref	76	1	DP=76;MQ0F=0;AF1=0;AC1=0;DP4=0,74,0,0;MQ=44;FQ=-249.989
157	NG_011626.3	5879	T	ref	283.236	0_0	0	NA	NA	NA	NA	NA	homozygous_ref	1825	1	DP=1825;SGB=-0.379885;RPB=1;MQB=1;MQSB=1;BQB=1;MQ0F=0;AF1=0;AC1=0;DP4=1095,11,1,0;MQ=44;FQ=-281.989;PV4=1,0.126002,1,1
157	NG_011626.3	5881	T	C	221.999	1_1	255	255	0	NA	NA	NA	homozygous_alt	1825	1	DP=1825;VDB=0;SGB=-0.693147;RPB=0.908289;MQB=1;MQSB=1;BQB=0.834418;MQ0F=0;AF1=1;AC1=2;DP4=33,0,1050,11;MQ=44;FQ=-281.989;PV4=1,1,1,0.344897
157	NG_011626.3	6552	G	A	208.999	1_1	242	255	0	NA	NA	NA	homozygous_alt	209	1	DP=209;VDB=0;SGB=-0.693147;RPB=0.609315;MQB=1;BQB=0.867847;MQ0F=0;AF1=1;AC1=2;DP4=7,0,194,0;MQ=44;FQ=-281.989;PV4=1,0.20542,1,0.283831
157	NG_011626.3	6572	G	ref	283.236	0_0	0	NA	NA	NA	NA	NA	homozygous_ref	249	1	DP=249;MQSB=1;MQ0F=0;AF1=0;AC1=0;DP4=194,49,0,0;MQ=44;FQ=-281.989
157	NG_011626.3	6692	C	ref	283.236	0_0	0	NA	NA	NA	NA	NA	homozygous_ref	194	1	DP=194;MQ0F=0;AF1=0;AC1=0;DP4=0,193,0,0;MQ=44;FQ=-281.989
157	NG_011626.3	6693	G	ref	283.236	0_0	0	NA	NA	NA	NA	NA	homozygous_ref	194	1	DP=194;MQ0F=0;AF1=0;AC1=0;DP4=0,193,0,0;MQ=44;FQ=-281.989
157	NG_011626.3	6714	G	ref	283.236	0_0	0	NA	NA	NA	NA	NA	homozygous_ref	198	1	DP=198;MQ0F=0;AF1=0;AC1=0;DP4=0,198,0,0;MQ=44;FQ=-281.989
157	NG_011626.3	6725	G	ref	283.236	0_0	0	NA	NA	NA	NA	NA	homozygous_ref	203	1	DP=203;MQ0F=0;AF1=0;AC1=0;DP4=0,202,0,0;MQ=44;FQ=-281.989
157	NG_011626.3	6822	G	ref	283.236	0_0	0	NA	NA	NA	NA	NA	homozygous_ref	213	1	DP=213;MQ0F=0;AF1=0;AC1=0;DP4=0,211,0,0;MQ=44;FQ=-281.989
157	NG_011626.3	6834	G	ref	283.236	0_0	0	NA	NA	NA	NA	NA	homozygous_ref	213	1	DP=213;SGB=-0.379885;RPB=1;MQB=1;BQB=1;MQ0F=0;AF1=0;AC1=0;DP4=0,210,0,1;MQ=44;FQ=-281.989;PV4=1,1,1,1
157	NG_011626.3	6835	G	ref	283.236	0_0	0	NA	NA	NA	NA	NA	homozygous_ref	213	1	DP=213;SGB=-0.379885;RPB=1;MQB=1;BQB=1;MQ0F=0;AF1=0;AC1=0;DP4=0,212,0,1;MQ=44;FQ=-281.989;PV4=1,0.000191539,1,1
158	NG_011626.3	5879	T	ref	283.236	0_0	0	NA	NA	NA	NA	NA	homozygous_ref	2416	1	DP=2416;MQSB=1;MQ0F=0;AF1=0;AC1=0;DP4=1432,4,0,0;MQ=44;FQ=-281.989
158	NG_011626.3	5881	T	ref	283.236	0_0	0	NA	NA	NA	NA	NA	homozygous_ref	2428	1	DP=2428;VDB=3.05379e-22;SGB=-0.693147;RPB=0.805832;MQB=1;MQSB=1;BQB=0.834896;MQ0F=0;AF1=0;AC1=0;DP4=1387,4,45,1;MQ=44;FQ=-281.989;PV4=0.150327,1,1,1
158	NG_011626.3	6552	G	A	152.008	0_1	182	0	164	NA	NA	NA	heterozygous	130	1	DP=130;VDB=1.31299e-36;SGB=-0.693147;RPB=0.881463;MQB=1;BQB=0.597661;MQ0F=0;AF1=0.5;AC1=1;DP4=55,0,70,0;MQ=44;FQ=136.948;PV4=1,1,1,1
158	NG_011626.3	6572	G	ref	283.236	0_0	0	NA	NA	NA	NA	NA	homozygous_ref	150	1	DP=150;MQSB=1;MQ0F=0;AF1=0;AC1=0;DP4=119,24,0,0;MQ=44;FQ=-281.989
158	NG_011626.3	6572	GCCCCC	ref	237.548	0_0	0	NA	NA	NA	NA	NA	homozygous_ref	INDEL	1	INDEL;IDV=1;IMF=0.00666667;DP=150;VDB=0.82293;SGB=-0.379885;MQSB=1;MQ0F=0;AF1=0;AC1=0;DP4=122,27,1,0;MQ=44;FQ=-289.528;PV4=1,0.100813,1,1
158	NG_011626.3	6692	C	ref	283.236	0_0	0	NA	NA	NA	NA	NA	homozygous_ref	121	1	DP=121;MQ0F=0;AF1=0;AC1=0;DP4=0,121,0,0;MQ=44;FQ=-281.989
158	NG_011626.3	6693	G	ref	283.236	0_0	0	NA	NA	NA	NA	NA	homozygous_ref	122	1	DP=122;MQ0F=0;AF1=0;AC1=0;DP4=0,122,0,0;MQ=44;FQ=-281.989
158	NG_011626.3	6714	G	ref	283.236	0_0	0	NA	NA	NA	NA	NA	homozygous_ref	121	1	DP=121;MQ0F=0;AF1=0;AC1=0;DP4=0,120,0,0;MQ=44;FQ=-281.989
158	NG_011626.3	6725	G	ref	283.236	0_0	0	NA	NA	NA	NA	NA	homozygous_ref	123	1	DP=123;MQ0F=0;AF1=0;AC1=0;DP4=0,120,0,0;MQ=44;FQ=-281.989
158	NG_011626.3	6822	G	ref	283.236	0_0	0	NA	NA	NA	NA	NA	homozygous_ref	130	1	DP=130;MQ0F=0;AF1=0;AC1=0;DP4=0,127,0,0;MQ=44;FQ=-281.989
158	NG_011626.3	6834	G	ref	282.877	0_0	0	NA	NA	NA	NA	NA	homozygous_ref	131	1	DP=131;SGB=-0.379885;RPB=1;MQB=1;BQB=1;MQ0F=0;AF1=0;AC1=0;DP4=0,126,0,1;MQ=44;FQ=-281.989;PV4=1,1,1,1
158	NG_011626.3	6835	G	ref	283.236	0_0	0	NA	NA	NA	NA	NA	homozygous_ref	131	1	DP=131;MQ0F=0;AF1=0;AC1=0;DP4=0,129,0,0;MQ=44;FQ=-281.989
159	NG_011626.3	5879	T	ref	283.236	0_0	0	NA	NA	NA	NA	NA	homozygous_ref	1976	1	DP=1976;VDB=0.0249187;SGB=-0.511536;RPB=0.413062;MQB=1;MQSB=1;BQB=0.288891;MQ0F=0;AF1=0;AC1=0;DP4=1214,3,3,0;MQ=44;FQ=-281.989;PV4=1,0.0518369,1,1
159	NG_011626.3	5881	T	C	221.999	1_1	255	255	0	NA	NA	NA	homozygous_alt	1976	1	DP=1976;VDB=0;SGB=-0.693147;RPB=0.833785;MQB=1;MQSB=1;BQB=0.292965;MQ0F=0;AF1=1;AC1=2;DP4=47,0,1167,3;MQ=44;FQ=-281.989;PV4=1,1,1,0.371207
159	NG_011626.3	6552	G	A	192.999	1_1	226	255	0	NA	NA	NA	homozygous_alt	174	1	DP=174;VDB=0;SGB=-0.693147;RPB=0.873735;MQB=1;BQB=0.812287;MQ0F=0;AF1=1;AC1=2;DP4=5,0,164,0;MQ=44;FQ=-281.989;PV4=1,0.151421,1,0.338692
159	NG_011626.3	6572	G	ref	283.236	0_0	0	NA	NA	NA	NA	NA	homozygous_ref	216	1	DP=216;MQSB=1;MQ0F=0;AF1=0;AC1=0;DP4=166,43,0,0;MQ=44;FQ=-281.989
159	NG_011626.3	6692	C	ref	283.236	0_0	0	NA	NA	NA	NA	NA	homozygous_ref	163	1	DP=163;MQ0F=0;AF1=0;AC1=0;DP4=0,161,0,0;MQ=44;FQ=-281.989
159	NG_011626.3	6693	G	ref	283.236	0_0	0	NA	NA	NA	NA	NA	homozygous_ref	164	1	DP=164;MQ0F=0;AF1=0;AC1=0;DP4=0,164,0,0;MQ=44;FQ=-281.989
159	NG_011626.3	6714	G	ref	283.236	0_0	0	NA	NA	NA	NA	NA	homozygous_ref	169	1	DP=169;SGB=-0.379885;RPB=1;MQB=1;BQB=1;MQ0F=0;AF1=0;AC1=0;DP4=0,167,0,1;MQ=44;FQ=-281.989;PV4=1,1,1,1
159	NG_011626.3	6725	G	ref	283.236	0_0	0	NA	NA	NA	NA	NA	homozygous_ref	170	1	DP=170;MQ0F=0;AF1=0;AC1=0;DP4=0,166,0,0;MQ=44;FQ=-281.989
159	NG_011626.3	6822	G	ref	283.236	0_0	0	NA	NA	NA	NA	NA	homozygous_ref	192	1	DP=192;MQ0F=0;AF1=0;AC1=0;DP4=0,190,0,0;MQ=44;FQ=-281.989
159	NG_011626.3	6834	G	ref	283.236	0_0	0	NA	NA	NA	NA	NA	homozygous_ref	192	1	DP=192;MQ0F=0;AF1=0;AC1=0;DP4=0,189,0,0;MQ=44;FQ=-281.989
159	NG_011626.3	6835	G	ref	283.236	0_0	0	NA	NA	NA	NA	NA	homozygous_ref	192	1	DP=192;MQ0F=0;AF1=0;AC1=0;DP4=0,191,0,0;MQ=44;FQ=-281.989
15	NG_011626.3	5879	T	ref	283.236	0_0	0	NA	NA	NA	NA	NA	homozygous_ref	1230	1	DP=1230;MQSB=1;MQ0F=0;AF1=0;AC1=0;DP4=740,3,0,0;MQ=44;FQ=-281.989
15	NG_011626.3	5881	T	ref	283.236	0_0	0	NA	NA	NA	NA	NA	homozygous_ref	1240	1	DP=1240;VDB=4.27461e-11;SGB=-0.692352;RPB=0.573641;MQB=1;MQSB=1;BQB=0.675375;MQ0F=0;AF1=0;AC1=0;DP4=716,3,21,0;MQ=44;FQ=-281.989;PV4=1,0.268323,1,1
15	NG_011626.3	6552	G	A	187.999	1_1	221	255	0	NA	NA	NA	homozygous_alt	132	1	DP=132;VDB=0;SGB=-0.693147;RPB=0.818506;MQB=1;BQB=0.985335;MQ0F=0;AF1=1;AC1=2;DP4=3,0,126,0;MQ=44;FQ=-281.989;PV4=1,1,1,0.355962
15	NG_011626.3	6572	G	ref	283.236	0_0	0	NA	NA	NA	NA	NA	homozygous_ref	155	1	DP=155;MQSB=1;MQ0F=0;AF1=0;AC1=0;DP4=122,29,0,0;MQ=44;FQ=-281.989
15	NG_011626.3	6692	C	ref	282.463	0_0	0	NA	NA	NA	NA	NA	homozygous_ref	117	1	DP=117;MQ0F=0;AF1=0;AC1=0;DP4=0,111,0,0;MQ=44;FQ=-281.989
15	NG_011626.3	6693	G	ref	283.236	0_0	0	NA	NA	NA	NA	NA	homozygous_ref	117	1	DP=117;MQ0F=0;AF1=0;AC1=0;DP4=0,114,0,0;MQ=44;FQ=-281.989
15	NG_011626.3	6714	G	ref	283.236	0_0	0	NA	NA	NA	NA	NA	homozygous_ref	117	1	DP=117;MQ0F=0;AF1=0;AC1=0;DP4=0,114,0,0;MQ=44;FQ=-281.989
15	NG_011626.3	6725	G	A	146.008	0_1	176	0	175	NA	NA	NA	heterozygous	120	1	DP=120;VDB=1.86699e-23;SGB=-0.693147;RPB=0.967575;MQB=1;BQB=0.993921;MQ0F=0;AF1=0.5;AC1=1;DP4=0,58,0,58;MQ=44;FQ=145.477;PV4=1,1,1,0.0785154
15	NG_011626.3	6822	G	ref	283.236	0_0	0	NA	NA	NA	NA	NA	homozygous_ref	131	1	DP=131;MQ0F=0;AF1=0;AC1=0;DP4=0,130,0,0;MQ=44;FQ=-281.989
15	NG_011626.3	6834	G	ref	283.236	0_0	0	NA	NA	NA	NA	NA	homozygous_ref	132	1	DP=132;MQ0F=0;AF1=0;AC1=0;DP4=0,127,0,0;MQ=44;FQ=-281.989
15	NG_011626.3	6835	G	ref	283.236	0_0	0	NA	NA	NA	NA	NA	homozygous_ref	132	1	DP=132;MQ0F=0;AF1=0;AC1=0;DP4=0,128,0,0;MQ=44;FQ=-281.989
160	NG_011626.3	5879	T	ref	283.236	0_0	0	NA	NA	NA	NA	NA	homozygous_ref	354	1	DP=354;MQ0F=0;AF1=0;AC1=0;DP4=209,0,0,0;MQ=44;FQ=-281.989
160	NG_011626.3	5881	T	C	225.009	0_1	255	0	169	NA	NA	NA	heterozygous	354	1	DP=354;VDB=0;SGB=-0.693147;RPB=0.895721;MQB=1;MQSB=1;BQB=0.750446;MQ0F=0;AF1=0.5;AC1=1;DP4=71,0,135,1;MQ=44;FQ=142.016;PV4=1,1,1,0.235652
160	NG_011626.3	6552	G	A	122.012	1_1	155	28	0	NA	NA	NA	homozygous_alt	34	1	DP=34;VDB=3.9617e-17;SGB=-0.69311;RPB=0.677419;MQB=1;BQB=0.419355;MQ0F=0;AF1=1;AC1=2;DP4=2,0,31,0;MQ=44;FQ=-54.9861;PV4=1,0.195495,1,0.402022
160	NG_011626.3	6572	G	ref	146.995	0_0	0	NA	NA	NA	NA	NA	homozygous_ref	41	1	DP=41;MQSB=1;MQ0F=0;AF1=0;AC1=0;DP4=32,7,0,0;MQ=44;FQ=-143.987
160	NG_011626.3	6692	C	ref	113.995	0_0	0	NA	NA	NA	NA	NA	homozygous_ref	28	1	DP=28;MQ0F=0;AF1=0;AC1=0;DP4=0,28,0,0;MQ=44;FQ=-110.987
160	NG_011626.3	6693	G	ref	110.995	0_0	0	NA	NA	NA	NA	NA	homozygous_ref	28	1	DP=28;MQ0F=0;AF1=0;AC1=0;DP4=0,27,0,0;MQ=44;FQ=-107.987
160	NG_011626.3	6714	G	ref	113.995	0_0	0	NA	NA	NA	NA	NA	homozygous_ref	28	1	DP=28;MQ0F=0;AF1=0;AC1=0;DP4=0,28,0,0;MQ=44;FQ=-110.987
160	NG_011626.3	6725	G	ref	110.995	0_0	0	NA	NA	NA	NA	NA	homozygous_ref	28	1	DP=28;MQ0F=0;AF1=0;AC1=0;DP4=0,27,0,0;MQ=44;FQ=-107.987
160	NG_011626.3	6822	G	ref	125.995	0_0	0	NA	NA	NA	NA	NA	homozygous_ref	32	1	DP=32;MQ0F=0;AF1=0;AC1=0;DP4=0,32,0,0;MQ=44;FQ=-122.987
160	NG_011626.3	6834	G	ref	125.995	0_0	0	NA	NA	NA	NA	NA	homozygous_ref	32	1	DP=32;MQ0F=0;AF1=0;AC1=0;DP4=0,32,0,0;MQ=44;FQ=-122.987
160	NG_011626.3	6835	G	ref	122.995	0_0	0	NA	NA	NA	NA	NA	homozygous_ref	32	1	DP=32;MQ0F=0;AF1=0;AC1=0;DP4=0,31,0,0;MQ=44;FQ=-119.987
161	NG_011626.3	5879	T	ref	283.236	0_0	0	NA	NA	NA	NA	NA	homozygous_ref	307	1	DP=307;MQSB=1;MQ0F=0;AF1=0;AC1=0;DP4=183,1,0,0;MQ=44;FQ=-281.989
161	NG_011626.3	5881	T	C	161.274	0_1	191	0	9	NA	NA	NA	heterozygous	308	1	DP=308;VDB=0;SGB=-0.693147;RPB=0.8827;MQB=1;MQSB=1;BQB=0.340908;MQ0F=0;AF1=0.533586;AC1=1;DP4=35,0,149,1;MQ=44;FQ=-18.0541;PV4=1,1,1,1
161	NG_011626.3	6552	G	A	110.008	0_1	140	0	61	NA	NA	NA	heterozygous	48	1	DP=48;VDB=1.101e-15;SGB=-0.693144;RPB=0.990034;MQB=1;BQB=0.996401;MQ0F=0;AF1=0.5;AC1=1;DP4=8,0,39,0;MQ=44;FQ=34.0168;PV4=1,0.177603,1,0.327807
161	NG_011626.3	6572	G	ref	201.996	0_0	0	NA	NA	NA	NA	NA	homozygous_ref	59	1	DP=59;MQSB=1;MQ0F=0;AF1=0;AC1=0;DP4=45,12,0,0;MQ=44;FQ=-198.988
161	NG_011626.3	6692	C	ref	149.995	0_0	0	NA	NA	NA	NA	NA	homozygous_ref	41	1	DP=41;MQ0F=0;AF1=0;AC1=0;DP4=0,40,0,0;MQ=44;FQ=-146.987
161	NG_011626.3	6693	G	ref	121.995	0_0	0	NA	NA	NA	NA	NA	homozygous_ref	41	1	DP=41;SGB=-0.379885;RPB=1;MQB=1;BQB=1;MQ0F=0;AF1=0;AC1=0;DP4=0,38,0,1;MQ=44;FQ=-118.987;PV4=1,0.00031513,1,1
161	NG_011626.3	6714	G	ref	152.995	0_0	0	NA	NA	NA	NA	NA	homozygous_ref	42	1	DP=42;MQ0F=0;AF1=0;AC1=0;DP4=0,41,0,0;MQ=44;FQ=-149.987
161	NG_011626.3	6725	G	ref	32.9961	0_0	0	NA	NA	NA	NA	NA	homozygous_ref	44	1	DP=44;VDB=0.281254;SGB=-0.556411;RPB=0.880157;MQB=1;BQB=0.547013;MQ0F=0;AF1=0;AC1=0;DP4=0,37,0,4;MQ=44;FQ=-29.9901;PV4=1,0.36693,1,0.0358774
161	NG_011626.3	6822	G	ref	177.996	0_0	0	NA	NA	NA	NA	NA	homozygous_ref	49	1	DP=49;MQ0F=0;AF1=0;AC1=0;DP4=0,49,0,0;MQ=44;FQ=-174.988
161	NG_011626.3	6834	G	ref	173.996	0_0	0	NA	NA	NA	NA	NA	homozygous_ref	49	1	DP=49;MQ0F=0;AF1=0;AC1=0;DP4=0,48,0,0;MQ=44;FQ=-170.988
161	NG_011626.3	6835	G	ref	173.996	0_0	0	NA	NA	NA	NA	NA	homozygous_ref	49	1	DP=49;MQ0F=0;AF1=0;AC1=0;DP4=0,48,0,0;MQ=44;FQ=-170.988
162	NG_011626.3	5879	T	ref	283.236	0_0	0	NA	NA	NA	NA	NA	homozygous_ref	533	1	DP=533;MQSB=1;MQ0F=0;AF1=0;AC1=0;DP4=377,2,0,0;MQ=44;FQ=-281.989
162	NG_011626.3	5881	T	C	221.999	1_1	255	255	0	NA	NA	NA	homozygous_alt	533	1	DP=533;VDB=0;SGB=-0.693147;RPB=0.910006;MQB=1;MQSB=1;BQB=0.826446;MQ0F=0;AF1=1;AC1=2;DP4=6,0,368,3;MQ=44;FQ=-281.989;PV4=1,1,1,0.39608
162	NG_011626.3	6552	G	A,C	179.999	1_1	213	181	0	205	154	202	homozygous_alt	64	1	DP=64;VDB=6.17476e-34;SGB=-0.693147;MQ0F=0;AF1=1;AC1=2;DP4=0,0,61,0;MQ=44;FQ=-207.988
162	NG_011626.3	6572	G	ref	219.996	0_0	0	NA	NA	NA	NA	NA	homozygous_ref	64	1	DP=64;MQSB=1;MQ0F=0;AF1=0;AC1=0;DP4=59,4,0,0;MQ=44;FQ=-216.988
162	NG_011626.3	6692	C	ref	167.996	0_0	0	NA	NA	NA	NA	NA	homozygous_ref	49	1	DP=49;MQ0F=0;AF1=0;AC1=0;DP4=0,46,0,0;MQ=44;FQ=-164.987
162	NG_011626.3	6693	G	ref	154.995	0_0	0	NA	NA	NA	NA	NA	homozygous_ref	49	1	DP=49;SGB=-0.379885;RPB=1;MQB=1;BQB=1;MQ0F=0;AF1=0;AC1=0;DP4=0,47,0,1;MQ=44;FQ=-151.987;PV4=1,0.000134565,1,1
162	NG_011626.3	6714	G	ref	189.996	0_0	0	NA	NA	NA	NA	NA	homozygous_ref	53	1	DP=53;MQ0F=0;AF1=0;AC1=0;DP4=0,53,0,0;MQ=44;FQ=-186.988
162	NG_011626.3	6725	G	ref	186.996	0_0	0	NA	NA	NA	NA	NA	homozygous_ref	54	1	DP=54;MQ0F=0;AF1=0;AC1=0;DP4=0,52,0,0;MQ=44;FQ=-183.988
162	NG_011626.3	6822	G	ref	231.975	0_0	0	NA	NA	NA	NA	NA	homozygous_ref	67	1	DP=67;MQ0F=0;AF1=0;AC1=0;DP4=0,67,0,0;MQ=44;FQ=-228.988
162	NG_011626.3	6834	G	ref	228.983	0_0	0	NA	NA	NA	NA	NA	homozygous_ref	67	1	DP=67;MQ0F=0;AF1=0;AC1=0;DP4=0,66,0,0;MQ=44;FQ=-225.988
162	NG_011626.3	6835	G	ref	225.991	0_0	0	NA	NA	NA	NA	NA	homozygous_ref	67	1	DP=67;MQ0F=0;AF1=0;AC1=0;DP4=0,65,0,0;MQ=44;FQ=-222.988
163	NG_011626.3	5879	T	ref	283.236	0_0	0	NA	NA	NA	NA	NA	homozygous_ref	722	1	DP=722;SGB=-0.379885;RPB=1;MQB=1;MQSB=1;BQB=1;MQ0F=0;AF1=0;AC1=0;DP4=436,1,1,0;MQ=44;FQ=-281.989;PV4=1,0.124083,1,1
163	NG_011626.3	5881	T	C	171.998	1_1	205	67	0	NA	NA	NA	homozygous_alt	724	1	DP=724;VDB=0;SGB=-0.693147;RPB=0.875174;MQB=1;MQSB=1;BQB=0.644053;MQ0F=0;AF1=1;AC1=2;DP4=79,0,358,1;MQ=44;FQ=-93.9865;PV4=1,1,1,0.319766
163	NG_011626.3	6552	G	A	96.0002	1_1	129	35	0	NA	NA	NA	homozygous_alt	61	1	DP=61;VDB=3.14302e-38;SGB=-0.693147;RPB=0.0775974;MQB=1;BQB=0.755231;MQ0F=0;AF1=1;AC1=2;DP4=5,0,56,0;MQ=44;FQ=-61.9861;PV4=1,0.475034,1,0.32539
163	NG_011626.3	6572	G	ref	231.996	0_0	0	NA	NA	NA	NA	NA	homozygous_ref	69	1	DP=69;MQSB=1;MQ0F=0;AF1=0;AC1=0;DP4=58,9,0,0;MQ=44;FQ=-228.988
163	NG_011626.3	6572	GCCCCC	ref	193.543	0_0	0	NA	NA	NA	NA	NA	homozygous_ref	INDEL	1	INDEL;IDV=1;IMF=0.0144928;DP=69;VDB=0.0388071;SGB=-0.379885;MQSB=1;MQ0F=0;AF1=0;AC1=0;DP4=58,10,1,0;MQ=44;FQ=-220.527;PV4=1,1,1,1
163	NG_011626.3	6692	C	ref	195.996	0_0	0	NA	NA	NA	NA	NA	homozygous_ref	58	1	DP=58;MQ0F=0;AF1=0;AC1=0;DP4=0,55,0,0;MQ=44;FQ=-192.988
163	NG_011626.3	6693	G	ref	201.996	0_0	0	NA	NA	NA	NA	NA	homozygous_ref	58	1	DP=58;MQ0F=0;AF1=0;AC1=0;DP4=0,57,0,0;MQ=44;FQ=-198.988
163	NG_011626.3	6714	G	ref	201.996	0_0	0	NA	NA	NA	NA	NA	homozygous_ref	59	1	DP=59;MQ0F=0;AF1=0;AC1=0;DP4=0,57,0,0;MQ=44;FQ=-198.988
163	NG_011626.3	6725	G	ref	201.996	0_0	0	NA	NA	NA	NA	NA	homozygous_ref	59	1	DP=59;MQ0F=0;AF1=0;AC1=0;DP4=0,57,0,0;MQ=44;FQ=-198.988
163	NG_011626.3	6822	G	ref	210.996	0_0	0	NA	NA	NA	NA	NA	homozygous_ref	61	1	DP=61;MQ0F=0;AF1=0;AC1=0;DP4=0,60,0,0;MQ=44;FQ=-207.988
163	NG_011626.3	6834	G	ref	204.996	0_0	0	NA	NA	NA	NA	NA	homozygous_ref	61	1	DP=61;MQ0F=0;AF1=0;AC1=0;DP4=0,58,0,0;MQ=44;FQ=-201.988
163	NG_011626.3	6835	G	ref	213.996	0_0	0	NA	NA	NA	NA	NA	homozygous_ref	61	1	DP=61;MQ0F=0;AF1=0;AC1=0;DP4=0,61,0,0;MQ=44;FQ=-210.988
164	NG_011626.3	5879	T	ref	246.995	0_0	0	NA	NA	NA	NA	NA	homozygous_ref	82	1	DP=82;MQ0F=0;AF1=0;AC1=0;DP4=72,0,0,0;MQ=44;FQ=-243.988
164	NG_011626.3	5881	T	ref	33.9956	0_0	0	NA	NA	NA	NA	NA	homozygous_ref	84	1	DP=84;VDB=0.0168362;SGB=-0.651104;RPB=0.359397;MQB=1;BQB=0.998468;MQ0F=0;AF1=0;AC1=0;DP4=62,0,8,0;MQ=44;FQ=-30.9892;PV4=1,0.160678,1,0.336624
164	NG_011626.3	6552	G	A	78.0075	0_1	108	0	81	NA	NA	NA	heterozygous	9	1	DP=9;VDB=0.0131987;SGB=-0.590765;RPB=0.89338;MQB=0.974597;BQB=0.730948;MQ0F=0;AF1=0.5;AC1=1;DP4=4,0,5,0;MQ=44;FQ=54.0067;PV4=1,1,1,0.203542
164	NG_011626.3	6572	G	ref	53.9942	0_0	0	NA	NA	NA	NA	NA	homozygous_ref	8	1	DP=8;MQ0F=0;AF1=0;AC1=0;DP4=8,0,0,0;MQ=44;FQ=-50.986
164	NG_011626.3	6572	GCCCCC	ref	43.5352	0_0	0	NA	NA	NA	NA	NA	homozygous_ref	INDEL	1	INDEL;IDV=1;IMF=0.125;DP=8;VDB=0.000156924;SGB=-0.379885;MQ0F=0;AF1=0;AC1=0;DP4=7,0,1,0;MQ=44;FQ=-40.5254;PV4=1,0.307433,1,1
164	NG_011626.3	6692	C	ref	44.9942	0_0	0	NA	NA	NA	NA	NA	homozygous_ref	5	1	DP=5;MQ0F=0;AF1=0;AC1=0;DP4=0,5,0,0;MQ=44;FQ=-41.9862
164	NG_011626.3	6693	G	ref	47.9942	0_0	0	NA	NA	NA	NA	NA	homozygous_ref	6	1	DP=6;MQ0F=0;AF1=0;AC1=0;DP4=0,6,0,0;MQ=44;FQ=-44.9861
164	NG_011626.3	6714	G	ref	53.9942	0_0	0	NA	NA	NA	NA	NA	homozygous_ref	8	1	DP=8;MQ0F=0;AF1=0;AC1=0;DP4=0,8,0,0;MQ=44;FQ=-50.986
164	NG_011626.3	6725	G	ref	53.9942	0_0	0	NA	NA	NA	NA	NA	homozygous_ref	8	1	DP=8;MQ0F=0;AF1=0;AC1=0;DP4=0,8,0,0;MQ=44;FQ=-50.986
164	NG_011626.3	6822	G	ref	56.9942	0_0	0	NA	NA	NA	NA	NA	homozygous_ref	10	1	DP=10;MQ0F=0;AF1=0;AC1=0;DP4=0,9,0,0;MQ=44;FQ=-53.9861
164	NG_011626.3	6834	G	ref	59.9942	0_0	0	NA	NA	NA	NA	NA	homozygous_ref	10	1	DP=10;MQ0F=0;AF1=0;AC1=0;DP4=0,10,0,0;MQ=44;FQ=-56.9861
164	NG_011626.3	6835	G	ref	59.9942	0_0	0	NA	NA	NA	NA	NA	homozygous_ref	10	1	DP=10;MQ0F=0;AF1=0;AC1=0;DP4=0,10,0,0;MQ=44;FQ=-56.9861
165	NG_011626.3	5879	T	ref	283.236	0_0	0	NA	NA	NA	NA	NA	homozygous_ref	152	1	DP=152;MQSB=1;MQ0F=0;AF1=0;AC1=0;DP4=94,1,0,0;MQ=44;FQ=-281.989
165	NG_011626.3	5881	T	ref	31.9966	0_0	0	NA	NA	NA	NA	NA	homozygous_ref	154	1	DP=154;VDB=2.93685e-06;SGB=-0.670168;RPB=0.783264;MQB=1;MQSB=1;BQB=0.00115124;MQ0F=0;AF1=0;AC1=0;DP4=83,1,10,0;MQ=44;FQ=-28.9912;PV4=1,1,1,1
165	NG_011626.3	6552	G	A	106.008	0_1	136	0	45	NA	NA	NA	heterozygous	44	1	DP=44;VDB=4.44904e-13;SGB=-0.693139;RPB=0.152023;MQB=1;BQB=0.0769997;MQ0F=0;AF1=0.500008;AC1=1;DP4=6,0,36,0;MQ=44;FQ=18.0829;PV4=1,0.0576704,1,0.197571
165	NG_011626.3	6572	G	ref	186.996	0_0	0	NA	NA	NA	NA	NA	homozygous_ref	55	1	DP=55;MQSB=1;MQ0F=0;AF1=0;AC1=0;DP4=39,13,0,0;MQ=44;FQ=-183.988
165	NG_011626.3	6692	C	ref	146.995	0_0	0	NA	NA	NA	NA	NA	homozygous_ref	39	1	DP=39;MQ0F=0;AF1=0;AC1=0;DP4=0,39,0,0;MQ=44;FQ=-143.987
165	NG_011626.3	6693	G	ref	143.995	0_0	0	NA	NA	NA	NA	NA	homozygous_ref	39	1	DP=39;MQ0F=0;AF1=0;AC1=0;DP4=0,38,0,0;MQ=44;FQ=-140.987
165	NG_011626.3	6714	G	ref	146.995	0_0	0	NA	NA	NA	NA	NA	homozygous_ref	40	1	DP=40;MQ0F=0;AF1=0;AC1=0;DP4=0,39,0,0;MQ=44;FQ=-143.987
165	NG_011626.3	6725	G	ref	114.995	0_0	0	NA	NA	NA	NA	NA	homozygous_ref	41	1	DP=41;SGB=-0.379885;RPB=1;MQB=1;BQB=1;MQ0F=0;AF1=0;AC1=0;DP4=0,39,0,1;MQ=44;FQ=-111.987;PV4=1,0.238965,1,1
165	NG_011626.3	6822	G	ref	158.995	0_0	0	NA	NA	NA	NA	NA	homozygous_ref	44	1	DP=44;MQ0F=0;AF1=0;AC1=0;DP4=0,43,0,0;MQ=44;FQ=-155.987
165	NG_011626.3	6834	G	ref	158.995	0_0	0	NA	NA	NA	NA	NA	homozygous_ref	45	1	DP=45;MQ0F=0;AF1=0;AC1=0;DP4=0,43,0,0;MQ=44;FQ=-155.987
165	NG_011626.3	6835	G	ref	158.995	0_0	0	NA	NA	NA	NA	NA	homozygous_ref	45	1	DP=45;MQ0F=0;AF1=0;AC1=0;DP4=0,43,0,0;MQ=44;FQ=-155.987
166	NG_011626.3	5879	T	ref	167.996	0_0	0	NA	NA	NA	NA	NA	homozygous_ref	74	1	DP=74;MQSB=1;MQ0F=0;AF1=0;AC1=0;DP4=45,1,0,0;MQ=44;FQ=-164.987
166	NG_011626.3	5881	T	C	190.009	0_1	220	0	89	NA	NA	NA	heterozygous	74	1	DP=74;VDB=2.91097e-15;SGB=-0.693143;RPB=0.685272;MQB=1;MQSB=1;BQB=0.710995;MQ0F=0;AF1=0.5;AC1=1;DP4=8,0,37,1;MQ=44;FQ=62.0154;PV4=1,1,1,0.2591
166	NG_011626.3	6552	G	A	154	1_1	187	36	0	NA	NA	NA	homozygous_alt	12	1	DP=12;VDB=2.26006e-08;SGB=-0.680642;MQ0F=0;AF1=1;AC1=2;DP4=0,0,12,0;MQ=44;FQ=-62.9862
166	NG_011626.3	6572	G	ref	74.9944	0_0	0	NA	NA	NA	NA	NA	homozygous_ref	16	1	DP=16;MQSB=1;MQ0F=0;AF1=0;AC1=0;DP4=12,3,0,0;MQ=44;FQ=-71.9863
166	NG_011626.3	6692	C	ref	71.9944	0_0	0	NA	NA	NA	NA	NA	homozygous_ref	14	1	DP=14;MQ0F=0;AF1=0;AC1=0;DP4=0,14,0,0;MQ=44;FQ=-68.9862
166	NG_011626.3	6693	G	ref	71.9944	0_0	0	NA	NA	NA	NA	NA	homozygous_ref	14	1	DP=14;MQ0F=0;AF1=0;AC1=0;DP4=0,14,0,0;MQ=44;FQ=-68.9862
166	NG_011626.3	6714	G	ref	71.9944	0_0	0	NA	NA	NA	NA	NA	homozygous_ref	14	1	DP=14;MQ0F=0;AF1=0;AC1=0;DP4=0,14,0,0;MQ=44;FQ=-68.9862
166	NG_011626.3	6725	G	ref	71.9944	0_0	0	NA	NA	NA	NA	NA	homozygous_ref	14	1	DP=14;MQ0F=0;AF1=0;AC1=0;DP4=0,14,0,0;MQ=44;FQ=-68.9862
166	NG_011626.3	6822	G	ref	71.9944	0_0	0	NA	NA	NA	NA	NA	homozygous_ref	14	1	DP=14;MQ0F=0;AF1=0;AC1=0;DP4=0,14,0,0;MQ=44;FQ=-68.9862
166	NG_011626.3	6834	G	ref	71.9944	0_0	0	NA	NA	NA	NA	NA	homozygous_ref	14	1	DP=14;MQ0F=0;AF1=0;AC1=0;DP4=0,14,0,0;MQ=44;FQ=-68.9862
166	NG_011626.3	6835	G	ref	68.9944	0_0	0	NA	NA	NA	NA	NA	homozygous_ref	14	1	DP=14;MQ0F=0;AF1=0;AC1=0;DP4=0,13,0,0;MQ=44;FQ=-65.9862
167	NG_011626.3	5879	T	ref	183.996	0_0	0	NA	NA	NA	NA	NA	homozygous_ref	85	1	DP=85;MQ0F=0;AF1=0;AC1=0;DP4=51,0,0,0;MQ=44;FQ=-180.988
167	NG_011626.3	5881	T	C	122.008	0_1	152	0	200	NA	NA	NA	heterozygous	85	1	DP=85;VDB=2.80841e-07;SGB=-0.686358;RPB=0.919186;MQB=1;BQB=0.89317;MQ0F=0;AF1=0.5;AC1=1;DP4=36,0,14,0;MQ=44;FQ=125.016;PV4=1,1,1,1
167	NG_011626.3	6552	G	A	130.008	0_1	160	0	136	NA	NA	NA	heterozygous	22	1	DP=22;VDB=2.01658e-07;SGB=-0.683931;RPB=0.524993;MQB=1;BQB=0.867016;MQ0F=0;AF1=0.5;AC1=1;DP4=9,0,13,0;MQ=44;FQ=108.999;PV4=1,0.192538,1,1
167	NG_011626.3	6572	G	ref	113.995	0_0	0	NA	NA	NA	NA	NA	homozygous_ref	29	1	DP=29;MQSB=1;MQ0F=0;AF1=0;AC1=0;DP4=22,6,0,0;MQ=44;FQ=-110.987
167	NG_011626.3	6692	C	ref	89.9946	0_0	0	NA	NA	NA	NA	NA	homozygous_ref	20	1	DP=20;MQ0F=0;AF1=0;AC1=0;DP4=0,20,0,0;MQ=44;FQ=-86.9865
167	NG_011626.3	6693	G	ref	89.9946	0_0	0	NA	NA	NA	NA	NA	homozygous_ref	20	1	DP=20;MQ0F=0;AF1=0;AC1=0;DP4=0,20,0,0;MQ=44;FQ=-86.9865
167	NG_011626.3	6714	G	ref	89.9946	0_0	0	NA	NA	NA	NA	NA	homozygous_ref	21	1	DP=21;MQ0F=0;AF1=0;AC1=0;DP4=0,20,0,0;MQ=44;FQ=-86.9865
167	NG_011626.3	6725	G	ref	89.9946	0_0	0	NA	NA	NA	NA	NA	homozygous_ref	21	1	DP=21;MQ0F=0;AF1=0;AC1=0;DP4=0,20,0,0;MQ=44;FQ=-86.9865
167	NG_011626.3	6822	G	ref	101.995	0_0	0	NA	NA	NA	NA	NA	homozygous_ref	24	1	DP=24;MQ0F=0;AF1=0;AC1=0;DP4=0,24,0,0;MQ=44;FQ=-98.9866
167	NG_011626.3	6834	G	ref	98.9947	0_0	0	NA	NA	NA	NA	NA	homozygous_ref	24	1	DP=24;MQ0F=0;AF1=0;AC1=0;DP4=0,23,0,0;MQ=44;FQ=-95.9866
167	NG_011626.3	6835	G	ref	95.9947	0_0	0	NA	NA	NA	NA	NA	homozygous_ref	24	1	DP=24;MQ0F=0;AF1=0;AC1=0;DP4=0,22,0,0;MQ=44;FQ=-92.9865
168	NG_011626.3	5879	T	ref	283.236	0_0	0	NA	NA	NA	NA	NA	homozygous_ref	282	1	DP=282;MQ0F=0;AF1=0;AC1=0;DP4=165,0,0,0;MQ=44;FQ=-281.989
168	NG_011626.3	5881	T	C	118.005	1_1	151	31	0	NA	NA	NA	homozygous_alt	282	1	DP=282;VDB=0;SGB=-0.693147;RPB=0.998808;MQB=1;BQB=0.334735;MQ0F=0;AF1=1;AC1=2;DP4=24,0,140,0;MQ=44;FQ=-57.9861;PV4=1,1,1,0.340082
168	NG_011626.3	6552	G	A	170.998	1_1	204	99	0	NA	NA	NA	homozygous_alt	33	1	DP=33;VDB=6.59411e-16;SGB=-0.693127;MQ0F=0;AF1=1;AC1=2;DP4=0,0,33,0;MQ=44;FQ=-125.987
168	NG_011626.3	6572	G	ref	143.995	0_0	0	NA	NA	NA	NA	NA	homozygous_ref	39	1	DP=39;MQSB=1;MQ0F=0;AF1=0;AC1=0;DP4=31,7,0,0;MQ=44;FQ=-140.987
168	NG_011626.3	6692	C	ref	75.9944	0_0	0	NA	NA	NA	NA	NA	homozygous_ref	28	1	DP=28;SGB=-0.379885;RPB=1;MQB=1;BQB=1;MQ0F=0;AF1=0;AC1=0;DP4=0,27,0,1;MQ=44;FQ=-72.9863;PV4=1,1,1,1
168	NG_011626.3	6693	G	ref	113.995	0_0	0	NA	NA	NA	NA	NA	homozygous_ref	28	1	DP=28;MQ0F=0;AF1=0;AC1=0;DP4=0,28,0,0;MQ=44;FQ=-110.987
168	NG_011626.3	6714	G	ref	116.995	0_0	0	NA	NA	NA	NA	NA	homozygous_ref	29	1	DP=29;MQ0F=0;AF1=0;AC1=0;DP4=0,29,0,0;MQ=44;FQ=-113.987
168	NG_011626.3	6725	G	ref	113.995	0_0	0	NA	NA	NA	NA	NA	homozygous_ref	30	1	DP=30;MQ0F=0;AF1=0;AC1=0;DP4=0,28,0,0;MQ=44;FQ=-110.987
168	NG_011626.3	6822	G	ref	125.995	0_0	0	NA	NA	NA	NA	NA	homozygous_ref	32	1	DP=32;MQ0F=0;AF1=0;AC1=0;DP4=0,32,0,0;MQ=44;FQ=-122.987
168	NG_011626.3	6834	G	ref	125.995	0_0	0	NA	NA	NA	NA	NA	homozygous_ref	32	1	DP=32;MQ0F=0;AF1=0;AC1=0;DP4=0,32,0,0;MQ=44;FQ=-122.987
168	NG_011626.3	6835	G	ref	125.995	0_0	0	NA	NA	NA	NA	NA	homozygous_ref	32	1	DP=32;MQ0F=0;AF1=0;AC1=0;DP4=0,32,0,0;MQ=44;FQ=-122.987
169	NG_011626.3	5879	T	ref	68.9944	0_0	0	NA	NA	NA	NA	NA	homozygous_ref	20	1	DP=20;MQ0F=0;AF1=0;AC1=0;DP4=13,0,0,0;MQ=44;FQ=-65.9862
169	NG_011626.3	5881	T	C	101.008	0_1	131	0	152	NA	NA	NA	heterozygous	20	1	DP=20;VDB=0.000692656;SGB=-0.616816;RPB=0.777113;MQB=0.961166;BQB=0.899815;MQ0F=0;AF1=0.5;AC1=1;DP4=7,0,6,0;MQ=44;FQ=103.982;PV4=1,0.464415,1,1
169	NG_011626.3	6552	G	A	3.01618	0_1	30	3	0	NA	NA	NA	heterozygous	1	1	DP=1;SGB=-0.379885;MQ0F=0;AF1=1;AC1=2;DP4=0,0,1,0;MQ=44;FQ=-29.9944
169	NG_011626.3	6572	G	ref	32.9952	0_0	0	NA	NA	NA	NA	NA	homozygous_ref	1	1	DP=1;MQ0F=0;AF1=0;AC1=0;DP4=1,0,0,0;MQ=44;FQ=-29.991
169	NG_011626.3	6692	C	ref	32.9939	0_0	0	NA	NA	NA	NA	NA	homozygous_ref	1	1	DP=1;MQ0F=0;AF1=0;AC1=0;DP4=0,1,0,0;MQ=44;FQ=-29.9923
169	NG_011626.3	6693	G	ref	32.9952	0_0	0	NA	NA	NA	NA	NA	homozygous_ref	1	1	DP=1;MQ0F=0;AF1=0;AC1=0;DP4=0,1,0,0;MQ=44;FQ=-29.991
169	NG_011626.3	6714	G	ref	28.2394	0_0	0	NA	NA	NA	NA	NA	homozygous_ref	1	1	DP=1;MQ0F=0;AC1=2;DP4=0,0,0,0;MQ=0;FQ=-30.0004
169	NG_011626.3	6725	G	ref	32.995	0_0	0	NA	NA	NA	NA	NA	homozygous_ref	1	1	DP=1;MQ0F=0;AF1=0;AC1=0;DP4=0,1,0,0;MQ=44;FQ=-29.9912
169	NG_011626.3	6822	G	ref	32.9952	0_0	0	NA	NA	NA	NA	NA	homozygous_ref	1	1	DP=1;MQ0F=0;AF1=0;AC1=0;DP4=0,1,0,0;MQ=44;FQ=-29.991
169	NG_011626.3	6834	G	ref	32.9944	0_0	0	NA	NA	NA	NA	NA	homozygous_ref	1	1	DP=1;MQ0F=0;AF1=0;AC1=0;DP4=0,1,0,0;MQ=44;FQ=-29.9918
169	NG_011626.3	6835	G	ref	32.9954	0_0	0	NA	NA	NA	NA	NA	homozygous_ref	1	1	DP=1;MQ0F=0;AF1=0;AC1=0;DP4=0,1,0,0;MQ=44;FQ=-29.9908
160000000000	NG_011626.3	5879	T	ref	283.236	0_0	0	NA	NA	NA	NA	NA	homozygous_ref	6525	1	DP=6525;VDB=0.00359632;SGB=-0.616816;RPB=0.920761;MQB=1;MQSB=1;BQB=0.457252;MQ0F=0;AF1=0;AC1=0;DP4=4220,40,6,0;MQ=44;FQ=-281.989;PV4=1,0.0870678,1,1
160000000000	NG_011626.3	5881	T	C	75.0075	0_1	105	0	255	NA	NA	NA	heterozygous	6583	1	DP=6583;VDB=0;SGB=-0.693147;RPB=0.980055;MQB=1;MQSB=1;BQB=1.00878e-05;MQ0F=0;AF1=0.5;AC1=1;DP4=3104,27,1119,14;MQ=44;FQ=78.0156;PV4=0.286973,1,1,1
160000000000	NG_011626.3	6552	G	A	116.008	0_1	146	0	193	NA	NA	NA	heterozygous	209	1	DP=209;VDB=8.62589e-34;SGB=-0.693147;RPB=0.991361;MQB=1;BQB=0.632085;MQ0F=0;AF1=0.5;AC1=1;DP4=126,0,77,0;MQ=44;FQ=119.016;PV4=1,1,1,1
160000000000	NG_011626.3	6572	G	ref	283.236	0_0	0	NA	NA	NA	NA	NA	homozygous_ref	234	1	DP=234;SGB=-0.379885;RPB=1;MQB=1;MQSB=1;BQB=1;MQ0F=0;AF1=0;AC1=0;DP4=189,38,0,1;MQ=44;FQ=-281.989;PV4=0.171053,0.0133938,1,0.0216496
160000000000	NG_011626.3	6692	C	ref	283.236	0_0	0	NA	NA	NA	NA	NA	homozygous_ref	189	1	DP=189;MQ0F=0;AF1=0;AC1=0;DP4=0,185,0,0;MQ=44;FQ=-281.989
160000000000	NG_011626.3	6693	G	ref	283.236	0_0	0	NA	NA	NA	NA	NA	homozygous_ref	189	1	DP=189;MQ0F=0;AF1=0;AC1=0;DP4=0,188,0,0;MQ=44;FQ=-281.989
160000000000	NG_011626.3	6714	G	ref	283.236	0_0	0	NA	NA	NA	NA	NA	homozygous_ref	194	1	DP=194;MQ0F=0;AF1=0;AC1=0;DP4=0,194,0,0;MQ=44;FQ=-281.989
160000000000	NG_011626.3	6725	G	ref	283.236	0_0	0	NA	NA	NA	NA	NA	homozygous_ref	198	1	DP=198;VDB=0.38;SGB=-0.453602;RPB=0.392473;MQB=1;BQB=0.706989;MQ0F=0;AF1=0;AC1=0;DP4=0,186,0,2;MQ=44;FQ=-281.989;PV4=1,1,1,1
160000000000	NG_011626.3	6822	G	ref	283.236	0_0	0	NA	NA	NA	NA	NA	homozygous_ref	225	1	DP=225;SGB=-0.379885;RPB=1;MQB=1;BQB=1;MQ0F=0;AF1=0;AC1=0;DP4=0,220,0,1;MQ=44;FQ=-281.989;PV4=1,1,1,1
160000000000	NG_011626.3	6834	G	ref	283.236	0_0	0	NA	NA	NA	NA	NA	homozygous_ref	227	1	DP=227;MQ0F=0;AF1=0;AC1=0;DP4=0,225,0,0;MQ=44;FQ=-281.989
160000000000	NG_011626.3	6835	G	ref	283.236	0_0	0	NA	NA	NA	NA	NA	homozygous_ref	227	1	DP=227;SGB=-0.379885;RPB=1;MQB=1;BQB=1;MQ0F=0;AF1=0;AC1=0;DP4=0,224,0,1;MQ=44;FQ=-281.989;PV4=1,0.00063851,1,1.03981e-09
1600000000000	NG_011626.3	5879	T	ref	283.236	0_0	0	NA	NA	NA	NA	NA	homozygous_ref	1058	1	DP=1058;SGB=-0.379885;RPB=1;MQB=1;MQSB=1;BQB=1;MQ0F=0;AF1=0;AC1=0;DP4=685,9,1,0;MQ=44;FQ=-281.989;PV4=1,0.0774811,1,1
1600000000000	NG_011626.3	5881	T	C	221.999	1_1	255	255	0	NA	NA	NA	homozygous_alt	1055	1	DP=1055;VDB=0;SGB=-0.693147;RPB=0.859947;MQB=1;MQSB=1;BQB=0.836606;MQ0F=0;AF1=1;AC1=2;DP4=29,0,651,11;MQ=44;FQ=-281.989;PV4=1,1,1,0.285717
1600000000000	NG_011626.3	6552	G	A	153.998	1_1	187	104	0	NA	NA	NA	homozygous_alt	48	1	DP=48;VDB=8.30703e-19;SGB=-0.693147;RPB=1;MQB=1;BQB=1;MQ0F=0;AF1=1;AC1=2;DP4=1,0,45,0;MQ=44;FQ=-130.987;PV4=1,1,1,0.373549
1600000000000	NG_011626.3	6572	G	ref	177.996	0_0	0	NA	NA	NA	NA	NA	homozygous_ref	51	1	DP=51;MQSB=1;MQ0F=0;AF1=0;AC1=0;DP4=42,7,0,0;MQ=44;FQ=-174.988
1600000000000	NG_011626.3	6692	C	ref	161.996	0_0	0	NA	NA	NA	NA	NA	homozygous_ref	44	1	DP=44;MQ0F=0;AF1=0;AC1=0;DP4=0,44,0,0;MQ=44;FQ=-158.987
1600000000000	NG_011626.3	6693	G	ref	161.996	0_0	0	NA	NA	NA	NA	NA	homozygous_ref	44	1	DP=44;MQ0F=0;AF1=0;AC1=0;DP4=0,44,0,0;MQ=44;FQ=-158.987
1600000000000	NG_011626.3	6714	G	ref	152.995	0_0	0	NA	NA	NA	NA	NA	homozygous_ref	44	1	DP=44;MQ0F=0;AF1=0;AC1=0;DP4=0,41,0,0;MQ=44;FQ=-149.987
1600000000000	NG_011626.3	6725	G	ref	155.995	0_0	0	NA	NA	NA	NA	NA	homozygous_ref	44	1	DP=44;MQ0F=0;AF1=0;AC1=0;DP4=0,42,0,0;MQ=44;FQ=-152.987
1600000000000	NG_011626.3	6822	G	ref	183.996	0_0	0	NA	NA	NA	NA	NA	homozygous_ref	52	1	DP=52;MQ0F=0;AF1=0;AC1=0;DP4=0,51,0,0;MQ=44;FQ=-180.988
1600000000000	NG_011626.3	6834	G	ref	183.996	0_0	0	NA	NA	NA	NA	NA	homozygous_ref	52	1	DP=52;MQ0F=0;AF1=0;AC1=0;DP4=0,51,0,0;MQ=44;FQ=-180.988
1600000000000	NG_011626.3	6835	G	ref	186.996	0_0	0	NA	NA	NA	NA	NA	homozygous_ref	52	1	DP=52;MQ0F=0;AF1=0;AC1=0;DP4=0,52,0,0;MQ=44;FQ=-183.988
16000000000000	NG_011626.3	5879	T	ref	283.236	0_0	0	NA	NA	NA	NA	NA	homozygous_ref	6147	1	DP=6147;VDB=0.116872;SGB=-0.590765;RPB=0.978924;MQB=1;MQSB=1;BQB=0.10707;MQ0F=0;AF1=0;AC1=0;DP4=3948,42,4,1;MQ=44;FQ=-281.989;PV4=0.052697,0.0117279,1,0.0321681
16000000000000	NG_011626.3	5881	T	C	225.009	0_1	255	0	255	NA	NA	NA	heterozygous	6172	1	DP=6172;VDB=0;SGB=-0.693147;RPB=0.750528;MQB=1;MQSB=1;BQB=2.04684e-09;MQ0F=0;AF1=0.5;AC1=1;DP4=1740,11,2169,35;MQ=44;FQ=225.007;PV4=0.00655132,1,1,0.287714
16000000000000	NG_011626.3	6552	G	A	185.009	0_1	215	0	183	NA	NA	NA	heterozygous	580	1	DP=580;VDB=0;SGB=-0.693147;RPB=0.57289;MQB=1;BQB=0.994234;MQ0F=0;AF1=0.5;AC1=1;DP4=248,0,309,0;MQ=44;FQ=156.014;PV4=1,1,1,0.189025
16000000000000	NG_011626.3	6572	G	ref	283.236	0_0	0	NA	NA	NA	NA	NA	homozygous_ref	613	1	DP=613;VDB=0.990196;SGB=-0.511536;RPB=0.996291;MQB=1;MQSB=1;BQB=0.785531;MQ0F=0;AF1=0;AC1=0;DP4=507,71,2,1;MQ=44;FQ=-281.989;PV4=0.328097,0.319787,1,0.0988843
16000000000000	NG_011626.3	6692	C	ref	283.236	0_0	0	NA	NA	NA	NA	NA	homozygous_ref	535	1	DP=535;MQ0F=0;AF1=0;AC1=0;DP4=0,519,0,0;MQ=44;FQ=-281.989
16000000000000	NG_011626.3	6693	G	ref	283.236	0_0	0	NA	NA	NA	NA	NA	homozygous_ref	536	1	DP=536;MQ0F=0;AF1=0;AC1=0;DP4=0,523,0,0;MQ=44;FQ=-281.989
16000000000000	NG_011626.3	6714	G	ref	283.236	0_0	0	NA	NA	NA	NA	NA	homozygous_ref	553	1	DP=553;MQ0F=0;AF1=0;AC1=0;DP4=0,550,0,0;MQ=44;FQ=-281.989
16000000000000	NG_011626.3	6725	G	ref	283.236	0_0	0	NA	NA	NA	NA	NA	homozygous_ref	562	1	DP=562;MQ0F=0;AF1=0;AC1=0;DP4=0,547,0,0;MQ=44;FQ=-281.989
16000000000000	NG_011626.3	6822	G	ref	283.236	0_0	0	NA	NA	NA	NA	NA	homozygous_ref	627	1	DP=627;SGB=-0.379885;RPB=1;MQB=1;BQB=1;MQ0F=0;AF1=0;AC1=0;DP4=0,612,0,1;MQ=44;FQ=-281.989;PV4=1,1,1,1
16000000000000	NG_011626.3	6834	G	ref	283.236	0_0	0	NA	NA	NA	NA	NA	homozygous_ref	631	1	DP=631;SGB=-0.379885;RPB=1;MQB=1;BQB=1;MQ0F=0;AF1=0;AC1=0;DP4=0,614,0,1;MQ=44;FQ=-281.989;PV4=1,1,1,1
16000000000000	NG_011626.3	6835	G	ref	283.236	0_0	0	NA	NA	NA	NA	NA	homozygous_ref	631	1	DP=631;VDB=0.68;SGB=-0.453602;RPB=0.403069;MQB=0.998384;BQB=0.759289;MQ0F=0;AF1=0;AC1=0;DP4=0,619,0,2;MQ=44;FQ=-281.989;PV4=1,0.236333,1,0.422232
160000000000000	NG_011626.3	5879	T	ref	283.236	0_0	0	NA	NA	NA	NA	NA	homozygous_ref	257	1	DP=257;MQSB=1;MQ0F=0;AF1=0;AC1=0;DP4=159,1,0,0;MQ=44;FQ=-281.989
160000000000000	NG_011626.3	5881	T	C	202.009	0_1	232	0	255	NA	NA	NA	heterozygous	259	1	DP=259;VDB=6.32552e-38;SGB=-0.693147;RPB=0.998251;MQB=1;MQSB=1;BQB=0.323151;MQ0F=0;AF1=0.5;AC1=1;DP4=81,1,79,0;MQ=44;FQ=204.996;PV4=1,1,1,1
160000000000000	NG_011626.3	6552	G	A	134.008	0_1	164	0	85	NA	NA	NA	heterozygous	22	1	DP=22;VDB=2.2865e-08;SGB=-0.688148;RPB=0.851333;MQB=1;BQB=0.759391;MQ0F=0;AF1=0.5;AC1=1;DP4=5,0,15,0;MQ=44;FQ=58.0154;PV4=1,0.165413,1,1
160000000000000	NG_011626.3	6572	G	ref	98.9947	0_0	0	NA	NA	NA	NA	NA	homozygous_ref	25	1	DP=25;MQSB=1;MQ0F=0;AF1=0;AC1=0;DP4=21,2,0,0;MQ=44;FQ=-95.9866
160000000000000	NG_011626.3	6692	C	ref	74.9944	0_0	0	NA	NA	NA	NA	NA	homozygous_ref	15	1	DP=15;MQ0F=0;AF1=0;AC1=0;DP4=0,15,0,0;MQ=44;FQ=-71.9863
160000000000000	NG_011626.3	6693	G	ref	74.9944	0_0	0	NA	NA	NA	NA	NA	homozygous_ref	15	1	DP=15;MQ0F=0;AF1=0;AC1=0;DP4=0,15,0,0;MQ=44;FQ=-71.9863
160000000000000	NG_011626.3	6714	G	ref	74.9944	0_0	0	NA	NA	NA	NA	NA	homozygous_ref	15	1	DP=15;MQ0F=0;AF1=0;AC1=0;DP4=0,15,0,0;MQ=44;FQ=-71.9863
160000000000000	NG_011626.3	6725	G	ref	12.2597	0_0	18	NA	NA	NA	NA	NA	homozygous_ref	16	1	DP=16;VDB=0.26;SGB=-0.453602;RPB=0.5;MQB=1;BQB=0.892857;MQ0F=0;AF1=0.496006;AC1=1;DP4=0,14,0,2;MQ=44;FQ=-9.50208;PV4=1,1,1,1
160000000000000	NG_011626.3	6822	G	ref	89.9946	0_0	0	NA	NA	NA	NA	NA	homozygous_ref	20	1	DP=20;MQ0F=0;AF1=0;AC1=0;DP4=0,20,0,0;MQ=44;FQ=-86.9865
160000000000000	NG_011626.3	6834	G	ref	86.9946	0_0	0	NA	NA	NA	NA	NA	homozygous_ref	20	1	DP=20;MQ0F=0;AF1=0;AC1=0;DP4=0,19,0,0;MQ=44;FQ=-83.9864
160000000000000	NG_011626.3	6835	G	ref	89.9946	0_0	0	NA	NA	NA	NA	NA	homozygous_ref	20	1	DP=20;MQ0F=0;AF1=0;AC1=0;DP4=0,20,0,0;MQ=44;FQ=-86.9865
1600000000000000	NG_011626.3	5879	T	ref	283.236	0_0	0	NA	NA	NA	NA	NA	homozygous_ref	6580	1	DP=6580;VDB=2.04746e-05;SGB=-0.662043;RPB=0.957035;MQB=1;MQSB=1;BQB=0.377423;MQ0F=0;AF1=0;AC1=0;DP4=4110,15,9,0;MQ=44;FQ=-281.989;PV4=1,0.0656042,1,1
1600000000000000	NG_011626.3	5881	T	ref	283.236	0_0	0	NA	NA	NA	NA	NA	homozygous_ref	6641	1	DP=6641;VDB=0;SGB=-0.693147;RPB=0.998989;MQB=1;MQSB=1;BQB=0.0903471;MQ0F=0;AF1=0;AC1=0;DP4=3880,15,227,0;MQ=44;FQ=-281.989;PV4=1,1,1,1
1600000000000000	NG_011626.3	6552	G	ref	269.872	0_0	0	NA	NA	NA	NA	NA	homozygous_ref	831	1	DP=831;VDB=2.11685e-39;SGB=-0.693147;RPB=0.999925;MQB=1;BQB=0.919623;MQ0F=0;AF1=0;AC1=0;DP4=759,0,52,0;MQ=44;FQ=-281.989;PV4=1,0.231292,1,1
1600000000000000	NG_011626.3	6572	G	ref	283.236	0_0	0	NA	NA	NA	NA	NA	homozygous_ref	908	1	DP=908;MQSB=1;MQ0F=0;AF1=0;AC1=0;DP4=792,95,0,0;MQ=44;FQ=-281.989
1600000000000000	NG_011626.3	6692	C	ref	283.236	0_0	0	NA	NA	NA	NA	NA	homozygous_ref	703	1	DP=703;VDB=0.0221621;SGB=-0.511536;RPB=0.272124;MQB=1;BQB=0.921064;MQ0F=0;AF1=0;AC1=0;DP4=0,686,0,3;MQ=44;FQ=-281.989;PV4=1,1,1,1
1600000000000000	NG_011626.3	6693	G	ref	283.236	0_0	0	NA	NA	NA	NA	NA	homozygous_ref	705	1	DP=705;MQ0F=0;AF1=0;AC1=0;DP4=0,694,0,0;MQ=44;FQ=-281.989
1600000000000000	NG_011626.3	6714	G	ref	283.236	0_0	0	NA	NA	NA	NA	NA	homozygous_ref	718	1	DP=718;MQ0F=0;AF1=0;AC1=0;DP4=0,712,0,0;MQ=44;FQ=-281.989
1600000000000000	NG_011626.3	6725	G	ref	283.236	0_0	0	NA	NA	NA	NA	NA	homozygous_ref	726	1	DP=726;VDB=3.20812e-05;SGB=-0.69168;RPB=0.833396;MQB=1;BQB=0.757316;MQ0F=0;AF1=0;AC1=0;DP4=0,693,0,19;MQ=44;FQ=-281.989;PV4=1,0.0579018,1,0.351041
1600000000000000	NG_011626.3	6822	G	ref	283.236	0_0	0	NA	NA	NA	NA	NA	homozygous_ref	821	1	DP=821;VDB=0.02;SGB=-0.453602;RPB=0.845625;MQB=0.99875;BQB=0.61;MQ0F=0;AF1=0;AC1=0;DP4=0,800,0,2;MQ=44;FQ=-281.989;PV4=1,1,1,1
1600000000000000	NG_011626.3	6834	G	ref	283.236	0_0	0	NA	NA	NA	NA	NA	homozygous_ref	828	1	DP=828;MQ0F=0;AF1=0;AC1=0;DP4=0,805,0,0;MQ=44;FQ=-281.989
1600000000000000	NG_011626.3	6835	G	ref	283.236	0_0	0	NA	NA	NA	NA	NA	homozygous_ref	829	1	DP=829;SGB=-0.379885;RPB=1;MQB=1;BQB=1;MQ0F=0;AF1=0;AC1=0;DP4=0,800,0,1;MQ=44;FQ=-281.989;PV4=1,1,1,1
1.6e+16	NG_011626.3	5879	T	ref	283.236	0_0	0	NA	NA	NA	NA	NA	homozygous_ref	1408	1	DP=1408;VDB=0.02;SGB=-0.453602;RPB=0.888435;MQB=1;MQSB=1;BQB=0.466121;MQ0F=0;AF1=0;AC1=0;DP4=855,1,2,0;MQ=44;FQ=-281.989;PV4=1,0.0567265,1,1
1.6e+16	NG_011626.3	5881	T	ref	283.236	0_0	0	NA	NA	NA	NA	NA	homozygous_ref	1420	1	DP=1420;VDB=1.44564e-38;SGB=-0.693147;RPB=0.77932;MQB=1;MQSB=1;BQB=0.996607;MQ0F=0;AF1=0;AC1=0;DP4=796,4,59,1;MQ=44;FQ=-281.989;PV4=0.304051,1,1,0.124472
1.6e+16	NG_011626.3	6552	G	A	146.999	1_1	180	40	0	NA	NA	NA	homozygous_alt	26	1	DP=26;VDB=4.15947e-12;SGB=-0.692717;RPB=1;MQB=1;BQB=1;MQ0F=0;AF1=1;AC1=2;DP4=1,0,23,0;MQ=44;FQ=-66.9862;PV4=1,1,1,0.389207
1.6e+16	NG_011626.3	6572	G	ref	113.995	0_0	0	NA	NA	NA	NA	NA	homozygous_ref	30	1	DP=30;MQSB=1;MQ0F=0;AF1=0;AC1=0;DP4=22,6,0,0;MQ=44;FQ=-110.987
1.6e+16	NG_011626.3	6692	C	ref	101.995	0_0	0	NA	NA	NA	NA	NA	homozygous_ref	25	1	DP=25;MQ0F=0;AF1=0;AC1=0;DP4=0,24,0,0;MQ=44;FQ=-98.9866
1.6e+16	NG_011626.3	6693	G	ref	101.995	0_0	0	NA	NA	NA	NA	NA	homozygous_ref	25	1	DP=25;MQ0F=0;AF1=0;AC1=0;DP4=0,24,0,0;MQ=44;FQ=-98.9866
1.6e+16	NG_011626.3	6714	G	ref	107.995	0_0	0	NA	NA	NA	NA	NA	homozygous_ref	26	1	DP=26;MQ0F=0;AF1=0;AC1=0;DP4=0,26,0,0;MQ=44;FQ=-104.987
1.6e+16	NG_011626.3	6725	G	A	79.0075	0_1	109	0	168	NA	NA	NA	heterozygous	26	1	DP=26;VDB=0.00952064;SGB=-0.651104;RPB=0.370881;MQB=1;BQB=0.242206;MQ0F=0;AF1=0.5;AC1=1;DP4=0,16,0,8;MQ=44;FQ=82.0157;PV4=1,0.019714,1,1
1.6e+16	NG_011626.3	6822	G	ref	107.995	0_0	0	NA	NA	NA	NA	NA	homozygous_ref	26	1	DP=26;MQ0F=0;AF1=0;AC1=0;DP4=0,26,0,0;MQ=44;FQ=-104.987
1.6e+16	NG_011626.3	6834	G	ref	107.995	0_0	0	NA	NA	NA	NA	NA	homozygous_ref	26	1	DP=26;MQ0F=0;AF1=0;AC1=0;DP4=0,26,0,0;MQ=44;FQ=-104.987
1.6e+16	NG_011626.3	6835	G	ref	107.995	0_0	0	NA	NA	NA	NA	NA	homozygous_ref	26	1	DP=26;MQ0F=0;AF1=0;AC1=0;DP4=0,26,0,0;MQ=44;FQ=-104.987
1.6e+17	NG_011626.3	5879	T	ref	283.236	0_0	0	NA	NA	NA	NA	NA	homozygous_ref	184	1	DP=184;MQ0F=0;AF1=0;AC1=0;DP4=114,0,0,0;MQ=44;FQ=-281.989
1.6e+17	NG_011626.3	5881	T	C	160.009	0_1	190	0	115	NA	NA	NA	heterozygous	184	1	DP=184;VDB=5.21879e-36;SGB=-0.693147;RPB=0.646042;MQB=1;BQB=0.938774;MQ0F=0;AF1=0.5;AC1=1;DP4=28,0,86,0;MQ=44;FQ=88.0158;PV4=1,1,1,1
1.6e+17	NG_011626.3	6552	G	A	60.0074	0_1	90	0	45	NA	NA	NA	heterozygous	6	1	DP=6;VDB=0.0568882;SGB=-0.556411;RPB=0.75;MQB=1;BQB=0.75;MQ0F=0;AF1=0.500008;AC1=1;DP4=2,0,4,0;MQ=44;FQ=18.0828;PV4=1,1,1,0.270735
1.6e+17	NG_011626.3	6572	G	ref	44.9942	0_0	0	NA	NA	NA	NA	NA	homozygous_ref	5	1	DP=5;MQ0F=0;AF1=0;AC1=0;DP4=5,0,0,0;MQ=44;FQ=-41.9862
1.6e+17	NG_011626.3	6692	C	ref	12.2597	0_0	18	NA	NA	NA	NA	NA	homozygous_ref	5	1	DP=5;SGB=-0.379885;RPB=1;MQB=1;BQB=1;MQ0F=0;AF1=0.496006;AC1=1;DP4=0,4,0,1;MQ=44;FQ=-9.50208;PV4=1,0.100297,1,1
1.6e+17	NG_011626.3	6693	G	ref	44.9942	0_0	0	NA	NA	NA	NA	NA	homozygous_ref	5	1	DP=5;MQ0F=0;AF1=0;AC1=0;DP4=0,5,0,0;MQ=44;FQ=-41.9862
1.6e+17	NG_011626.3	6714	G	ref	47.9942	0_0	0	NA	NA	NA	NA	NA	homozygous_ref	6	1	DP=6;MQ0F=0;AF1=0;AC1=0;DP4=0,6,0,0;MQ=44;FQ=-44.9861
1.6e+17	NG_011626.3	6725	G	ref	16.1016	0_0	14	NA	NA	NA	NA	NA	homozygous_ref	6	1	DP=6;SGB=-0.379885;RPB=1;MQB=1;BQB=1;MQ0F=0;AF1=0.489845;AC1=1;DP4=0,5,0,1;MQ=44;FQ=-13.1986;PV4=1,0.00264431,1,1
1.6e+17	NG_011626.3	6822	G	ref	47.9942	0_0	0	NA	NA	NA	NA	NA	homozygous_ref	6	1	DP=6;MQ0F=0;AF1=0;AC1=0;DP4=0,6,0,0;MQ=44;FQ=-44.9861
1.6e+17	NG_011626.3	6834	G	ref	47.9942	0_0	0	NA	NA	NA	NA	NA	homozygous_ref	6	1	DP=6;MQ0F=0;AF1=0;AC1=0;DP4=0,6,0,0;MQ=44;FQ=-44.9861
1.6e+17	NG_011626.3	6835	G	ref	47.9942	0_0	0	NA	NA	NA	NA	NA	homozygous_ref	6	1	DP=6;MQ0F=0;AF1=0;AC1=0;DP4=0,6,0,0;MQ=44;FQ=-44.9861
1.6e+19	NG_011626.3	5879	T	ref	283.236	0_0	0	NA	NA	NA	NA	NA	homozygous_ref	5355	1	DP=5355;VDB=1.92178e-05;SGB=-0.651104;RPB=0.692889;MQB=1;MQSB=1;BQB=0.92689;MQ0F=0;AF1=0;AC1=0;DP4=3315,9,8,0;MQ=44;FQ=-281.989;PV4=1,0.247618,1,1
1.6e+19	NG_011626.3	5881	T	C	225.009	0_1	255	0	240	NA	NA	NA	heterozygous	5379	1	DP=5379;VDB=0;SGB=-0.693147;RPB=0.892943;MQB=1;MQSB=1;BQB=0.000112486;MQ0F=0;AF1=0.5;AC1=1;DP4=1550,4,1743,5;MQ=44;FQ=212.882;PV4=1,1,1,0.413683
1.6e+19	NG_011626.3	6552	G	A	195.009	0_1	225	0	178	NA	NA	NA	heterozygous	419	1	DP=419;VDB=0;SGB=-0.693147;RPB=0.534628;MQB=1;BQB=0.200546;MQ0F=0;AF1=0.5;AC1=1;DP4=173,0,233,0;MQ=44;FQ=151.016;PV4=1,1,1,1
1.6e+19	NG_011626.3	6572	G	ref	283.236	0_0	0	NA	NA	NA	NA	NA	homozygous_ref	478	1	DP=478;VDB=0.02;SGB=-0.453602;RPB=0.0770065;MQB=1;MQSB=1;BQB=0.0867679;MQ0F=0;AF1=0;AC1=0;DP4=386,75,2,0;MQ=44;FQ=-281.989;PV4=1,0.000327317,1,0.162415
1.6e+19	NG_011626.3	6692	C	ref	283.236	0_0	0	NA	NA	NA	NA	NA	homozygous_ref	359	1	DP=359;SGB=-0.379885;RPB=1;MQB=1;BQB=1;MQ0F=0;AF1=0;AC1=0;DP4=0,350,0,1;MQ=44;FQ=-281.989;PV4=1,0.00300322,1,1
1.6e+19	NG_011626.3	6693	G	ref	283.236	0_0	0	NA	NA	NA	NA	NA	homozygous_ref	359	1	DP=359;VDB=0.58;SGB=-0.453602;RPB=0.72017;MQB=1;BQB=0.355114;MQ0F=0;AF1=0;AC1=0;DP4=0,352,0,2;MQ=44;FQ=-281.989;PV4=1,5.71262e-05,1,0.00211248
1.6e+19	NG_011626.3	6714	G	ref	283.236	0_0	0	NA	NA	NA	NA	NA	homozygous_ref	370	1	DP=370;MQ0F=0;AF1=0;AC1=0;DP4=0,366,0,0;MQ=44;FQ=-281.989
1.6e+19	NG_011626.3	6725	G	ref	283.236	0_0	0	NA	NA	NA	NA	NA	homozygous_ref	377	1	DP=377;VDB=1.28788e-06;SGB=-0.689466;RPB=0.995148;MQB=1;BQB=0.345445;MQ0F=0;AF1=0;AC1=0;DP4=0,356,0,16;MQ=44;FQ=-281.989;PV4=1,0.42472,1,0.134561
1.6e+19	NG_011626.3	6822	G	ref	283.236	0_0	0	NA	NA	NA	NA	NA	homozygous_ref	421	1	DP=421;VDB=0.107235;SGB=-0.511536;RPB=0.948725;MQB=1;BQB=0.144739;MQ0F=0;AF1=0;AC1=0;DP4=0,411,0,3;MQ=44;FQ=-281.989;PV4=1,0.234815,1,1
1.6e+19	NG_011626.3	6834	G	ref	283.236	0_0	0	NA	NA	NA	NA	NA	homozygous_ref	424	1	DP=424;SGB=-0.379885;RPB=1;MQB=1;BQB=1;MQ0F=0;AF1=0;AC1=0;DP4=0,407,0,1;MQ=44;FQ=-281.989;PV4=1,9.40754e-05,1,1
1.6e+19	NG_011626.3	6835	G	ref	283.236	0_0	0	NA	NA	NA	NA	NA	homozygous_ref	425	1	DP=425;MQ0F=0;AF1=0;AC1=0;DP4=0,419,0,0;MQ=44;FQ=-281.989
1.6e+20	NG_011626.3	5879	T	ref	283.236	0_0	0	NA	NA	NA	NA	NA	homozygous_ref	458	1	DP=458;MQSB=0.996633;MQ0F=0;AF1=0;AC1=0;DP4=297,2,0,0;MQ=44;FQ=-281.989
1.6e+20	NG_011626.3	5881	T	C	186.009	0_1	216	0	255	NA	NA	NA	heterozygous	462	1	DP=462;VDB=0;SGB=-0.693147;RPB=0.785036;MQB=0.996433;MQSB=1;BQB=0.0475316;MQ0F=0;AF1=0.5;AC1=1;DP4=172,1,122,0;MQ=44;FQ=189.016;PV4=1,1,1,1
1.6e+20	NG_011626.3	6552	G	A	112.008	0_1	142	0	38	NA	NA	NA	heterozygous	38	1	DP=38;VDB=7.36128e-19;SGB=-0.69312;RPB=0.965097;MQB=1;BQB=0.60678;MQ0F=0;AF1=0.50004;AC1=1;DP4=5,0,32,0;MQ=44;FQ=11.3457;PV4=1,0.114186,1,1
1.6e+20	NG_011626.3	6572	G	ref	161.996	0_0	0	NA	NA	NA	NA	NA	homozygous_ref	47	1	DP=47;MQSB=1;MQ0F=0;AF1=0;AC1=0;DP4=36,8,0,0;MQ=44;FQ=-158.987
1.6e+20	NG_011626.3	6572	GCCCCC	ref	158.536	0_0	0	NA	NA	NA	NA	NA	homozygous_ref	INDEL	1	INDEL;IDV=1;IMF=0.0212766;DP=47;VDB=0.843692;SGB=-0.379885;MQSB=1;MQ0F=0;AF1=0;AC1=0;DP4=37,9,1,0;MQ=44;FQ=-155.526;PV4=1,0.40991,1,1
1.6e+20	NG_011626.3	6692	C	ref	134.995	0_0	0	NA	NA	NA	NA	NA	homozygous_ref	35	1	DP=35;MQ0F=0;AF1=0;AC1=0;DP4=0,35,0,0;MQ=44;FQ=-131.987
1.6e+20	NG_011626.3	6693	G	ref	134.995	0_0	0	NA	NA	NA	NA	NA	homozygous_ref	35	1	DP=35;MQ0F=0;AF1=0;AC1=0;DP4=0,35,0,0;MQ=44;FQ=-131.987
1.6e+20	NG_011626.3	6714	G	ref	137.995	0_0	0	NA	NA	NA	NA	NA	homozygous_ref	36	1	DP=36;MQ0F=0;AF1=0;AC1=0;DP4=0,36,0,0;MQ=44;FQ=-134.987
1.6e+20	NG_011626.3	6725	G	A	66.0074	0_1	96	0	162	NA	NA	NA	heterozygous	37	1	DP=37;VDB=0.0305454;SGB=-0.662043;RPB=0.785914;MQB=1;BQB=0.691747;MQ0F=0;AF1=0.5;AC1=1;DP4=0,27,0,9;MQ=44;FQ=69.0155;PV4=1,0.069364,1,0.0415636
1.6e+20	NG_011626.3	6822	G	ref	146.995	0_0	0	NA	NA	NA	NA	NA	homozygous_ref	39	1	DP=39;MQ0F=0;AF1=0;AC1=0;DP4=0,39,0,0;MQ=44;FQ=-143.987
1.6e+20	NG_011626.3	6834	G	ref	140.995	0_0	0	NA	NA	NA	NA	NA	homozygous_ref	39	1	DP=39;MQ0F=0;AF1=0;AC1=0;DP4=0,37,0,0;MQ=44;FQ=-137.987
1.6e+20	NG_011626.3	6835	G	ref	146.995	0_0	0	NA	NA	NA	NA	NA	homozygous_ref	39	1	DP=39;MQ0F=0;AF1=0;AC1=0;DP4=0,39,0,0;MQ=44;FQ=-143.987
160	NG_011626.3	5879	T	ref	283.236	0_0	0	NA	NA	NA	NA	NA	homozygous_ref	10007	1	DP=10007;VDB=1.13571e-10;SGB=-0.692976;RPB=0.958394;MQB=0.999998;MQSB=0.999998;BQB=0.123573;MQ0F=0;AF1=0;AC1=0;DP4=9810,36,26,0;MQ=44;FQ=-281.989;PV4=1,0.0925157,1,0.0116915
160	NG_011626.3	5881	T	C	217.009	0_1	247	0	240	NA	NA	NA	heterozygous	10006	1	DP=10006;VDB=0;SGB=-0.693147;RPB=0.064731;MQB=0.999313;MQSB=0.999998;BQB=0.0724827;MQ0F=0;AF1=0.5;AC1=1;DP4=5195,19,4611,17;MQ=44;FQ=212.227;PV4=1,1,0.030288,1
160	NG_011626.3	6552	G	A	221.999	1_1	255	255	0	NA	NA	NA	homozygous_alt	2392	1	DP=2392;VDB=0;SGB=-0.693147;RPB=0.325113;MQB=0.999984;BQB=0.923428;MQ0F=0;AF1=1;AC1=2;DP4=58,0,2276,0;MQ=44;FQ=-281.989;PV4=1,1,-nan,0.313584
160	NG_011626.3	6572	G	ref	283.236	0_0	0	NA	NA	NA	NA	NA	homozygous_ref	2785	1	DP=2785;VDB=0.631962;SGB=-0.616816;RPB=0.991367;MQB=0.779306;MQSB=0.999886;BQB=0.567761;MQ0F=0;AF1=0;AC1=0;DP4=2233,459,5,1;MQ=44;FQ=-281.989;PV4=1,0.124423,0,0.269685
160	NG_011626.3	6692	C	ref	283.236	0_0	0	NA	NA	NA	NA	NA	homozygous_ref	2138	1	DP=2138;VDB=0.36;SGB=-0.453602;RPB=0.919924;MQB=1;BQB=0.165396;MQ0F=0;AF1=0;AC1=0;DP4=0,2098,0,2;MQ=44;FQ=-281.989;PV4=1,0.00261858,1,1
160	NG_011626.3	6693	G	ref	283.236	0_0	0	NA	NA	NA	NA	NA	homozygous_ref	2147	1	DP=2147;VDB=0.18;SGB=-0.453602;RPB=0.809806;MQB=1;BQB=0.0741355;MQ0F=0;AF1=0;AC1=0;DP4=0,2111,0,2;MQ=44;FQ=-281.989;PV4=1,2.02864e-05,1,1
160	NG_011626.3	6714	G	ref	283.236	0_0	0	NA	NA	NA	NA	NA	homozygous_ref	2190	1	DP=2190;VDB=0.0588947;SGB=-0.511536;RPB=0.66916;MQB=0.999999;MQSB=1;BQB=0.140519;MQ0F=0;AF1=0;AC1=0;DP4=1,2168,0,3;MQ=44;FQ=-281.989;PV4=1,0.0357225,1,1
160	NG_011626.3	6725	G	A	120.008	0_1	150	0	254	NA	NA	NA	heterozygous	2215	1	DP=2215;VDB=0;SGB=-0.693147;RPB=0.796506;MQB=0.999491;MQSB=1;BQB=1.76689e-11;MQ0F=0;AF1=0.5;AC1=1;DP4=1,1237,0,897;MQ=44;FQ=123.016;PV4=1,2.37866e-11,1,1
160	NG_011626.3	6822	G	ref	283.236	0_0	0	NA	NA	NA	NA	NA	homozygous_ref	2397	1	DP=2397;VDB=0.0139857;SGB=-0.590765;RPB=0.999597;MQB=0.999978;MQSB=1;BQB=0.737972;MQ0F=0;AF1=0;AC1=0;DP4=1,2342,0,5;MQ=44;FQ=-281.989;PV4=1,5.83778e-05,1,1
160	NG_011626.3	6834	G	ref	283.236	0_0	0	NA	NA	NA	NA	NA	homozygous_ref	2411	1	DP=2411;VDB=0.862672;SGB=-0.511536;RPB=0.776644;MQB=0.999987;MQSB=1;BQB=0.973688;MQ0F=0;AF1=0;AC1=0;DP4=1,2357,0,3;MQ=44;FQ=-281.989;PV4=1,0.461652,1,1.53809e-07
160	NG_011626.3	6835	G	ref	283.236	0_0	0	NA	NA	NA	NA	NA	homozygous_ref	2414	1	DP=2414;VDB=0.000186402;SGB=-0.636426;RPB=0.917708;MQB=0.999953;MQSB=1;BQB=0.187513;MQ0F=0;AF1=0;AC1=0;DP4=1,2355,0,7;MQ=44;FQ=-281.989;PV4=1,0.126408,1,1
1.6e+21	NG_011626.3	5879	T	ref	283.236	0_0	0	NA	NA	NA	NA	NA	homozygous_ref	227	1	DP=227;MQ0F=0;AF1=0;AC1=0;DP4=135,0,0,0;MQ=44;FQ=-281.989
1.6e+21	NG_011626.3	5881	T	ref	262.208	0_0	0	NA	NA	NA	NA	NA	homozygous_ref	228	1	DP=228;VDB=0.00257647;SGB=-0.590765;RPB=0.956825;MQB=1;BQB=0.887161;MQ0F=0;AF1=0;AC1=0;DP4=130,0,5,0;MQ=44;FQ=-259.989;PV4=1,0.325486,1,1
1.6e+21	NG_011626.3	6552	G	A	106.008	0_1	136	0	43	NA	NA	NA	heterozygous	9	1	DP=9;VDB=0.000415642;SGB=-0.636426;RPB=0.857143;MQB=1;BQB=0.928571;MQ0F=0;AF1=0.500013;AC1=1;DP4=2,0,7,0;MQ=44;FQ=16.1222;PV4=1,0.386178,1,1
1.6e+21	NG_011626.3	6572	G	ref	56.9942	0_0	0	NA	NA	NA	NA	NA	homozygous_ref	9	1	DP=9;MQ0F=0;AF1=0;AC1=0;DP4=9,0,0,0;MQ=44;FQ=-53.9861
1.6e+21	NG_011626.3	6692	C	ref	53.9942	0_0	0	NA	NA	NA	NA	NA	homozygous_ref	8	1	DP=8;MQ0F=0;AF1=0;AC1=0;DP4=0,8,0,0;MQ=44;FQ=-50.986
1.6e+21	NG_011626.3	6693	G	ref	53.9942	0_0	0	NA	NA	NA	NA	NA	homozygous_ref	8	1	DP=8;MQ0F=0;AF1=0;AC1=0;DP4=0,8,0,0;MQ=44;FQ=-50.986
1.6e+21	NG_011626.3	6714	G	ref	53.9942	0_0	0	NA	NA	NA	NA	NA	homozygous_ref	8	1	DP=8;MQ0F=0;AF1=0;AC1=0;DP4=0,8,0,0;MQ=44;FQ=-50.986
1.6e+21	NG_011626.3	6725	G	A	41.0074	0_1	71	0	114	NA	NA	NA	heterozygous	8	1	DP=8;VDB=0.0681597;SGB=-0.511536;RPB=0.900802;MQB=0.900802;BQB=0.900802;MQ0F=0;AF1=0.5;AC1=1;DP4=0,5,0,3;MQ=44;FQ=44.0152;PV4=1,0.199254,1,1
1.6e+21	NG_011626.3	6822	G	ref	53.9942	0_0	0	NA	NA	NA	NA	NA	homozygous_ref	8	1	DP=8;MQ0F=0;AF1=0;AC1=0;DP4=0,8,0,0;MQ=44;FQ=-50.986
1.6e+21	NG_011626.3	6834	G	ref	53.9942	0_0	0	NA	NA	NA	NA	NA	homozygous_ref	8	1	DP=8;MQ0F=0;AF1=0;AC1=0;DP4=0,8,0,0;MQ=44;FQ=-50.986
1.6e+21	NG_011626.3	6835	G	ref	53.9942	0_0	0	NA	NA	NA	NA	NA	homozygous_ref	8	1	DP=8;MQ0F=0;AF1=0;AC1=0;DP4=0,8,0,0;MQ=44;FQ=-50.986
1.6e+22	NG_011626.3	5879	T	ref	283.236	0_0	0	NA	NA	NA	NA	NA	homozygous_ref	1040	1	DP=1040;VDB=0.0221621;SGB=-0.511536;RPB=0.740962;MQB=1;MQSB=1;BQB=0.9063;MQ0F=0;AF1=0;AC1=0;DP4=640,5,3,0;MQ=44;FQ=-281.989;PV4=1,0.145739,1,1
1.6e+22	NG_011626.3	5881	T	ref	283.236	0_0	0	NA	NA	NA	NA	NA	homozygous_ref	1052	1	DP=1052;VDB=3.92892e-15;SGB=-0.693144;RPB=0.910209;MQB=1;MQSB=1;BQB=0.877988;MQ0F=0;AF1=0;AC1=0;DP4=601,4,38,1;MQ=44;FQ=-281.989;PV4=0.269011,1,1,1
1.6e+22	NG_011626.3	6552	G	A	131.008	0_1	161	0	170	NA	NA	NA	heterozygous	62	1	DP=62;VDB=1.41665e-13;SGB=-0.693021;RPB=0.914235;MQB=1;BQB=0.524112;MQ0F=0;AF1=0.5;AC1=1;DP4=33,0,27,0;MQ=44;FQ=133.501;PV4=1,0.403845,1,1
1.6e+22	NG_011626.3	6572	G	ref	252.995	0_0	0	NA	NA	NA	NA	NA	homozygous_ref	75	1	DP=75;MQSB=1;MQ0F=0;AF1=0;AC1=0;DP4=60,14,0,0;MQ=44;FQ=-249.989
1.6e+22	NG_011626.3	6692	C	ref	204.996	0_0	0	NA	NA	NA	NA	NA	homozygous_ref	60	1	DP=60;MQ0F=0;AF1=0;AC1=0;DP4=0,58,0,0;MQ=44;FQ=-201.988
1.6e+22	NG_011626.3	6693	G	ref	207.996	0_0	0	NA	NA	NA	NA	NA	homozygous_ref	60	1	DP=60;MQ0F=0;AF1=0;AC1=0;DP4=0,59,0,0;MQ=44;FQ=-204.988
1.6e+22	NG_011626.3	6714	G	ref	213.996	0_0	0	NA	NA	NA	NA	NA	homozygous_ref	61	1	DP=61;MQ0F=0;AF1=0;AC1=0;DP4=0,61,0,0;MQ=44;FQ=-210.988
1.6e+22	NG_011626.3	6725	G	ref	219.994	0_0	0	NA	NA	NA	NA	NA	homozygous_ref	63	1	DP=63;MQ0F=0;AF1=0;AC1=0;DP4=0,63,0,0;MQ=44;FQ=-216.988
1.6e+22	NG_011626.3	6822	G	ref	225.991	0_0	0	NA	NA	NA	NA	NA	homozygous_ref	65	1	DP=65;MQ0F=0;AF1=0;AC1=0;DP4=0,65,0,0;MQ=44;FQ=-222.988
1.6e+22	NG_011626.3	6834	G	ref	225.989	0_0	0	NA	NA	NA	NA	NA	homozygous_ref	65	1	DP=65;MQ0F=0;AF1=0;AC1=0;DP4=0,65,0,0;MQ=44;FQ=-222.988
1.6e+22	NG_011626.3	6835	G	ref	187.996	0_0	0	NA	NA	NA	NA	NA	homozygous_ref	65	1	DP=65;SGB=-0.379885;RPB=1;MQB=1;BQB=1;MQ0F=0;AF1=0;AC1=0;DP4=0,64,0,1;MQ=44;FQ=-184.988;PV4=1,1,1,1
1.6e+23	NG_011626.3	5879	T	ref	283.236	0_0	0	NA	NA	NA	NA	NA	homozygous_ref	2162	1	DP=2162;VDB=0.211317;SGB=-0.556411;RPB=0.782667;MQB=1;MQSB=1;BQB=0.0381662;MQ0F=0;AF1=0;AC1=0;DP4=1328,8,3,1;MQ=44;FQ=-281.989;PV4=0.0266257,0.00436575,1,4.45825e-05
1.6e+23	NG_011626.3	5881	T	C	225.009	0_1	255	0	255	NA	NA	NA	heterozygous	2173	1	DP=2173;VDB=0;SGB=-0.693147;RPB=0.864904;MQB=1;MQSB=1;BQB=0.002931;MQ0F=0;AF1=0.5;AC1=1;DP4=751,1,578,8;MQ=44;FQ=225.007;PV4=0.0127567,1,1,0.0865275
1.6e+23	NG_011626.3	6552	G	A	221.999	1_1	255	255	0	NA	NA	NA	homozygous_alt	268	1	DP=268;VDB=0;SGB=-0.693147;RPB=1;MQB=1;BQB=1;MQ0F=0;AF1=1;AC1=2;DP4=1,0,260,0;MQ=44;FQ=-281.989;PV4=1,0.30629,1,0.428257
1.6e+23	NG_011626.3	6572	G	ref	283.236	0_0	0	NA	NA	NA	NA	NA	homozygous_ref	304	1	DP=304;MQSB=1;MQ0F=0;AF1=0;AC1=0;DP4=254,41,0,0;MQ=44;FQ=-281.989
1.6e+23	NG_011626.3	6692	C	ref	283.236	0_0	0	NA	NA	NA	NA	NA	homozygous_ref	232	1	DP=232;MQ0F=0;AF1=0;AC1=0;DP4=0,228,0,0;MQ=44;FQ=-281.989
1.6e+23	NG_011626.3	6693	G	ref	283.236	0_0	0	NA	NA	NA	NA	NA	homozygous_ref	232	1	DP=232;MQ0F=0;AF1=0;AC1=0;DP4=0,229,0,0;MQ=44;FQ=-281.989
1.6e+23	NG_011626.3	6714	G	ref	283.236	0_0	0	NA	NA	NA	NA	NA	homozygous_ref	236	1	DP=236;MQ0F=0;AF1=0;AC1=0;DP4=0,232,0,0;MQ=44;FQ=-281.989
1.6e+23	NG_011626.3	6725	G	ref	283.236	0_0	0	NA	NA	NA	NA	NA	homozygous_ref	238	1	DP=238;SGB=-0.379885;RPB=1;MQB=1;BQB=1;MQ0F=0;AF1=0;AC1=0;DP4=0,229,0,1;MQ=44;FQ=-281.989;PV4=1,0.118297,1,1
1.6e+23	NG_011626.3	6822	G	ref	283.236	0_0	0	NA	NA	NA	NA	NA	homozygous_ref	263	1	DP=263;MQ0F=0;AF1=0;AC1=0;DP4=0,258,0,0;MQ=44;FQ=-281.989
1.6e+23	NG_011626.3	6834	G	ref	283.236	0_0	0	NA	NA	NA	NA	NA	homozygous_ref	269	1	DP=269;MQ0F=0;AF1=0;AC1=0;DP4=0,262,0,0;MQ=44;FQ=-281.989
1.6e+23	NG_011626.3	6835	G	ref	283.236	0_0	0	NA	NA	NA	NA	NA	homozygous_ref	269	1	DP=269;SGB=-0.379885;RPB=1;MQB=1;BQB=1;MQ0F=0;AF1=0;AC1=0;DP4=0,260,0,1;MQ=44;FQ=-281.989;PV4=1,5.18108e-06,0,1
1.6e+24	NG_011626.3	5879	T	ref	283.236	0_0	0	NA	NA	NA	NA	NA	homozygous_ref	307	1	DP=307;SGB=-0.379885;RPB=1;MQB=1;MQSB=1;BQB=1;MQ0F=0;AF1=0;AC1=0;DP4=199,1,1,0;MQ=44;FQ=-281.989;PV4=1,0.189065,1,1
1.6e+24	NG_011626.3	5881	T	C	225.009	0_1	255	0	158	NA	NA	NA	heterozygous	307	1	DP=307;VDB=0;SGB=-0.693147;RPB=0.538242;MQB=1;MQSB=1;BQB=0.062512;MQ0F=0;AF1=0.5;AC1=1;DP4=68,0,133,1;MQ=44;FQ=131.016;PV4=1,1,1,1
1.6e+24	NG_011626.3	6552	G	A	160.999	1_1	194	42	0	NA	NA	NA	homozygous_alt	15	1	DP=15;VDB=7.89348e-07;SGB=-0.686358;MQ0F=0;AF1=1;AC1=2;DP4=0,0,14,0;MQ=44;FQ=-68.9862
1.6e+24	NG_011626.3	6572	G	ref	74.9944	0_0	0	NA	NA	NA	NA	NA	homozygous_ref	15	1	DP=15;MQ0F=0;AF1=0;AC1=0;DP4=15,0,0,0;MQ=44;FQ=-71.9863
1.6e+24	NG_011626.3	6692	C	ref	62.9943	0_0	0	NA	NA	NA	NA	NA	homozygous_ref	11	1	DP=11;MQ0F=0;AF1=0;AC1=0;DP4=0,11,0,0;MQ=44;FQ=-59.9861
1.6e+24	NG_011626.3	6693	G	ref	62.9943	0_0	0	NA	NA	NA	NA	NA	homozygous_ref	11	1	DP=11;MQ0F=0;AF1=0;AC1=0;DP4=0,11,0,0;MQ=44;FQ=-59.9861
1.6e+24	NG_011626.3	6714	G	ref	62.9943	0_0	0	NA	NA	NA	NA	NA	homozygous_ref	11	1	DP=11;MQ0F=0;AF1=0;AC1=0;DP4=0,11,0,0;MQ=44;FQ=-59.9861
1.6e+24	NG_011626.3	6725	G	ref	62.9943	0_0	0	NA	NA	NA	NA	NA	homozygous_ref	12	1	DP=12;MQ0F=0;AF1=0;AC1=0;DP4=0,11,0,0;MQ=44;FQ=-59.9861
1.6e+24	NG_011626.3	6822	G	ref	68.9944	0_0	0	NA	NA	NA	NA	NA	homozygous_ref	14	1	DP=14;MQ0F=0;AF1=0;AC1=0;DP4=0,13,0,0;MQ=44;FQ=-65.9862
1.6e+24	NG_011626.3	6834	G	ref	74.9944	0_0	0	NA	NA	NA	NA	NA	homozygous_ref	15	1	DP=15;MQ0F=0;AF1=0;AC1=0;DP4=0,15,0,0;MQ=44;FQ=-71.9863
1.6e+24	NG_011626.3	6835	G	ref	74.9944	0_0	0	NA	NA	NA	NA	NA	homozygous_ref	15	1	DP=15;MQ0F=0;AF1=0;AC1=0;DP4=0,15,0,0;MQ=44;FQ=-71.9863
1.6e+25	NG_011626.3	5879	T	ref	283.236	0_0	0	NA	NA	NA	NA	NA	homozygous_ref	5920	1	DP=5920;VDB=0.000757574;SGB=-0.616816;RPB=0.932662;MQB=0.999999;MQSB=0.999999;BQB=0.662617;MQ0F=0;AF1=0;AC1=0;DP4=3665,11,6,0;MQ=44;FQ=-281.989;PV4=1,1,1,1
1.6e+25	NG_011626.3	5881	T	ref	283.236	0_0	0	NA	NA	NA	NA	NA	homozygous_ref	5971	1	DP=5971;VDB=5.09277e-11;SGB=-0.689466;RPB=0.850206;MQB=0.999998;MQSB=0.999999;BQB=0.851294;MQ0F=0;AF1=0;AC1=0;DP4=3640,9,16,0;MQ=44;FQ=-281.989;PV4=1,1,1,1
1.6e+25	NG_011626.3	6552	G	A	221.999	1_1	255	255	0	NA	NA	NA	homozygous_alt	792	1	DP=792;VDB=0;SGB=-0.693147;RPB=0.909714;MQB=1;BQB=0.892965;MQ0F=0;AF1=1;AC1=2;DP4=14,0,764,0;MQ=44;FQ=-281.989;PV4=1,0.297762,1,0.271894
1.6e+25	NG_011626.3	6572	G	ref	283.236	0_0	0	NA	NA	NA	NA	NA	homozygous_ref	901	1	DP=901;MQSB=1;MQ0F=0;AF1=0;AC1=0;DP4=756,117,0,0;MQ=44;FQ=-281.989
1.6e+25	NG_011626.3	6692	C	ref	283.236	0_0	0	NA	NA	NA	NA	NA	homozygous_ref	658	1	DP=658;VDB=0.26;SGB=-0.453602;RPB=0.736635;MQB=1;BQB=0.853774;MQ0F=0;AF1=0;AC1=0;DP4=0,636,0,2;MQ=44;FQ=-281.989;PV4=1,0.0945215,1,1
1.6e+25	NG_011626.3	6693	G	ref	283.236	0_0	0	NA	NA	NA	NA	NA	homozygous_ref	660	1	DP=660;MQ0F=0;AF1=0;AC1=0;DP4=0,645,0,0;MQ=44;FQ=-281.989
1.6e+25	NG_011626.3	6714	G	ref	283.236	0_0	0	NA	NA	NA	NA	NA	homozygous_ref	673	1	DP=673;VDB=0.126715;SGB=-0.511536;RPB=0.294546;MQB=1;BQB=0.126265;MQ0F=0;AF1=0;AC1=0;DP4=0,667,0,3;MQ=44;FQ=-281.989;PV4=1,0.0127144,1,1
1.6e+25	NG_011626.3	6725	G	A	167.009	0_1	197	0	224	NA	NA	NA	heterozygous	679	1	DP=679;VDB=0;SGB=-0.693147;RPB=0.513993;MQB=1;BQB=0.000359767;MQ0F=0;AF1=0.5;AC1=1;DP4=0,353,0,293;MQ=44;FQ=170.008;PV4=1,0.000108412,1,1
1.6e+25	NG_011626.3	6822	G	ref	283.236	0_0	0	NA	NA	NA	NA	NA	homozygous_ref	773	1	DP=773;MQ0F=0;AF1=0;AC1=0;DP4=0,761,0,0;MQ=44;FQ=-281.989
1.6e+25	NG_011626.3	6834	G	ref	283.236	0_0	0	NA	NA	NA	NA	NA	homozygous_ref	778	1	DP=778;VDB=0.107235;SGB=-0.511536;RPB=0.380859;MQB=0.999992;BQB=0.296539;MQ0F=0;AF1=0;AC1=0;DP4=0,758,0,3;MQ=44;FQ=-281.989;PV4=1,3.30505e-05,1,1
1.6e+25	NG_011626.3	6835	G	ref	283.236	0_0	0	NA	NA	NA	NA	NA	homozygous_ref	780	1	DP=780;SGB=-0.379885;RPB=1;MQB=1;BQB=1;MQ0F=0;AF1=0;AC1=0;DP4=0,762,0,1;MQ=44;FQ=-281.989;PV4=1,1,1,1
1.6e+26	NG_011626.3	5879	T	ref	283.236	0_0	0	NA	NA	NA	NA	NA	homozygous_ref	7312	1	DP=7312;VDB=0.000225631;SGB=-0.651104;RPB=0.934187;MQB=0.999999;MQSB=0.999997;BQB=0.966495;MQ0F=0;AF1=0;AC1=0;DP4=4445,33,8,0;MQ=44;FQ=-281.989;PV4=1,1,1,1
1.6e+26	NG_011626.3	5881	T	ref	283.236	0_0	0	NA	NA	NA	NA	NA	homozygous_ref	7364	1	DP=7364;VDB=0;SGB=-0.693147;RPB=0.576613;MQB=0.999985;MQSB=0.999998;BQB=0.625806;MQ0F=0;AF1=0;AC1=0;DP4=4237,26,194,0;MQ=44;FQ=-281.989;PV4=0.627044,1,1,1
1.6e+26	NG_011626.3	6552	G	ref	261.985	0_0	0	NA	NA	NA	NA	NA	homozygous_ref	440	1	DP=440;VDB=2.55648e-15;SGB=-0.693145;RPB=0.444692;MQB=1;BQB=0.99889;MQ0F=0;AF1=0;AC1=0;DP4=381,0,40,0;MQ=44;FQ=-281.989;PV4=1,1,1,0.22013
1.6e+26	NG_011626.3	6572	G	ref	283.236	0_0	0	NA	NA	NA	NA	NA	homozygous_ref	496	1	DP=496;MQSB=1;MQ0F=0;AF1=0;AC1=0;DP4=408,71,0,0;MQ=44;FQ=-281.989
1.6e+26	NG_011626.3	6692	C	ref	283.236	0_0	0	NA	NA	NA	NA	NA	homozygous_ref	408	1	DP=408;SGB=-0.379885;RPB=1;MQB=1;BQB=1;MQ0F=0;AF1=0;AC1=0;DP4=0,397,0,1;MQ=44;FQ=-281.989;PV4=1,1,1,1
1.6e+26	NG_011626.3	6693	G	ref	283.236	0_0	0	NA	NA	NA	NA	NA	homozygous_ref	408	1	DP=408;SGB=-0.379885;RPB=1;MQB=1;BQB=1;MQ0F=0;AF1=0;AC1=0;DP4=0,399,0,1;MQ=44;FQ=-281.989;PV4=1,1,1,1
1.6e+26	NG_011626.3	6714	G	ref	283.236	0_0	0	NA	NA	NA	NA	NA	homozygous_ref	414	1	DP=414;MQ0F=0;AF1=0;AC1=0;DP4=0,413,0,0;MQ=44;FQ=-281.989
1.6e+26	NG_011626.3	6725	G	ref	283.236	0_0	0	NA	NA	NA	NA	NA	homozygous_ref	417	1	DP=417;MQ0F=0;AF1=0;AC1=0;DP4=0,409,0,0;MQ=44;FQ=-281.989
1.6e+26	NG_011626.3	6822	G	ref	283.236	0_0	0	NA	NA	NA	NA	NA	homozygous_ref	451	1	DP=451;VDB=0.06;SGB=-0.453602;RPB=0.554422;MQB=0.997732;BQB=0.926304;MQ0F=0;AF1=0;AC1=0;DP4=0,441,0,2;MQ=44;FQ=-281.989;PV4=1,1,1,1
1.6e+26	NG_011626.3	6834	G	ref	283.236	0_0	0	NA	NA	NA	NA	NA	homozygous_ref	452	1	DP=452;MQ0F=0;AF1=0;AC1=0;DP4=0,441,0,0;MQ=44;FQ=-281.989
1.6e+26	NG_011626.3	6835	G	ref	283.236	0_0	0	NA	NA	NA	NA	NA	homozygous_ref	452	1	DP=452;SGB=-0.379885;RPB=1;MQB=1;BQB=1;MQ0F=0;AF1=0;AC1=0;DP4=0,443,0,1;MQ=44;FQ=-281.989;PV4=1,1.87116e-10,1,1
1.6e+27	NG_011626.3	5879	T	ref	283.236	0_0	0	NA	NA	NA	NA	NA	homozygous_ref	10004	1	DP=10004;VDB=1.15091e-07;SGB=-0.689466;RPB=0.680594;MQB=1;MQSB=1;BQB=0.0458938;MQ0F=0;AF1=0;AC1=0;DP4=7267,12,16,0;MQ=44;FQ=-281.989;PV4=1,0.0317573,1,1
1.6e+27	NG_011626.3	5881	T	ref	283.236	0_0	0	NA	NA	NA	NA	NA	homozygous_ref	10004	1	DP=10004;VDB=0;SGB=-0.693147;RPB=0.813583;MQB=0.999995;MQSB=1;BQB=0.999579;MQ0F=0;AF1=0;AC1=0;DP4=7082,12,167,1;MQ=44;FQ=-281.989;PV4=0.262531,1,1,1
1.6e+27	NG_011626.3	6552	G	A	182.009	0_1	212	0	213	NA	NA	NA	heterozygous	739	1	DP=739;VDB=0;SGB=-0.693147;RPB=0.893119;MQB=1;BQB=0.657164;MQ0F=0;AF1=0.5;AC1=1;DP4=357,0,360,0;MQ=44;FQ=182.478;PV4=1,1,1,0.222756
1.6e+27	NG_011626.3	6572	G	ref	283.236	0_0	0	NA	NA	NA	NA	NA	homozygous_ref	798	1	DP=798;MQSB=1;MQ0F=0;AF1=0;AC1=0;DP4=693,83,0,0;MQ=44;FQ=-281.989
1.6e+27	NG_011626.3	6692	C	ref	283.236	0_0	0	NA	NA	NA	NA	NA	homozygous_ref	660	1	DP=660;SGB=-0.379885;RPB=1;MQB=1;BQB=1;MQ0F=0;AF1=0;AC1=0;DP4=0,639,0,1;MQ=44;FQ=-281.989;PV4=1,1,1,1
1.6e+27	NG_011626.3	6693	G	ref	283.236	0_0	0	NA	NA	NA	NA	NA	homozygous_ref	660	1	DP=660;MQ0F=0;AF1=0;AC1=0;DP4=0,647,0,0;MQ=44;FQ=-281.989
1.6e+27	NG_011626.3	6714	G	ref	283.236	0_0	0	NA	NA	NA	NA	NA	homozygous_ref	677	1	DP=677;SGB=-0.379885;RPB=1;MQB=1;BQB=1;MQ0F=0;AF1=0;AC1=0;DP4=0,669,0,1;MQ=44;FQ=-281.989;PV4=1,1,1,1
1.6e+27	NG_011626.3	6725	G	ref	283.236	0_0	0	NA	NA	NA	NA	NA	homozygous_ref	698	1	DP=698;VDB=0.06;SGB=-0.453602;RPB=0.97392;MQB=1;BQB=0.856185;MQ0F=0;AF1=0;AC1=0;DP4=0,671,0,2;MQ=44;FQ=-281.989;PV4=1,0.0912521,1,1
1.6e+27	NG_011626.3	6822	G	ref	283.236	0_0	0	NA	NA	NA	NA	NA	homozygous_ref	765	1	DP=765;VDB=0.06;SGB=-0.453602;RPB=0.535333;MQB=0.996;BQB=0.556;MQ0F=0;AF1=0;AC1=0;DP4=0,750,0,2;MQ=44;FQ=-281.989;PV4=1,1,1,1
1.6e+27	NG_011626.3	6834	G	ref	283.236	0_0	0	NA	NA	NA	NA	NA	homozygous_ref	767	1	DP=767;MQ0F=0;AF1=0;AC1=0;DP4=0,743,0,0;MQ=44;FQ=-281.989
1.6e+27	NG_011626.3	6835	G	ref	283.236	0_0	0	NA	NA	NA	NA	NA	homozygous_ref	767	1	DP=767;MQ0F=0;AF1=0;AC1=0;DP4=0,751,0,0;MQ=44;FQ=-281.989
1.6e+28	NG_011626.3	5879	T	ref	283.236	0_0	0	NA	NA	NA	NA	NA	homozygous_ref	10005	1	DP=10005;VDB=3.99755e-09;SGB=-0.69168;RPB=0.599252;MQB=1;MQSB=1;BQB=0.324502;MQ0F=0;AF1=0;AC1=0;DP4=9836,2,19,0;MQ=44;FQ=-281.989;PV4=1,0.130164,1,1
1.6e+28	NG_011626.3	5881	T	C	174.009	0_1	204	0	242	NA	NA	NA	heterozygous	10004	1	DP=10004;VDB=0;SGB=-0.693147;RPB=0.776305;MQB=1;MQSB=1;BQB=0.00463495;MQ0F=0;AF1=0.5;AC1=1;DP4=5050,1,4755,3;MQ=44;FQ=177.016;PV4=0.360666,1,1,0.189351
1.6e+28	NG_011626.3	6552	G	A	221.999	1_1	255	255	0	NA	NA	NA	homozygous_alt	950	1	DP=950;VDB=0;SGB=-0.693147;RPB=0.771283;MQB=1;BQB=0.771041;MQ0F=0;AF1=1;AC1=2;DP4=19,0,902,0;MQ=44;FQ=-281.989;PV4=1,0.297391,1,0.148537
1.6e+28	NG_011626.3	6572	G	ref	283.236	0_0	0	NA	NA	NA	NA	NA	homozygous_ref	1123	1	DP=1123;VDB=0.06;SGB=-0.453602;RPB=0.772263;MQB=1;MQSB=1;BQB=0.844156;MQ0F=0;AF1=0;AC1=0;DP4=873,205,2,0;MQ=44;FQ=-281.989;PV4=1,0.184918,1,1
1.6e+28	NG_011626.3	6692	C	ref	283.236	0_0	0	NA	NA	NA	NA	NA	homozygous_ref	855	1	DP=855;MQ0F=0;AF1=0;AC1=0;DP4=0,833,0,0;MQ=44;FQ=-281.989
1.6e+28	NG_011626.3	6693	G	ref	283.236	0_0	0	NA	NA	NA	NA	NA	homozygous_ref	855	1	DP=855;MQ0F=0;AF1=0;AC1=0;DP4=0,845,0,0;MQ=44;FQ=-281.989
1.6e+28	NG_011626.3	6714	G	ref	283.236	0_0	0	NA	NA	NA	NA	NA	homozygous_ref	879	1	DP=879;VDB=0.72;SGB=-0.453602;RPB=0.875723;MQB=1;BQB=0.323699;MQ0F=0;AF1=0;AC1=0;DP4=0,865,0,2;MQ=44;FQ=-281.989;PV4=1,1.10522e-06,1,3.33917e-08
1.6e+28	NG_011626.3	6725	G	ref	283.236	0_0	0	NA	NA	NA	NA	NA	homozygous_ref	891	1	DP=891;MQ0F=0;AF1=0;AC1=0;DP4=0,873,0,0;MQ=44;FQ=-281.989
1.6e+28	NG_011626.3	6822	G	ref	283.236	0_0	0	NA	NA	NA	NA	NA	homozygous_ref	968	1	DP=968;VDB=0.78;SGB=-0.453602;RPB=0.272871;MQB=0.998948;BQB=0.660358;MQ0F=0;AF1=0;AC1=0;DP4=0,951,0,2;MQ=44;FQ=-281.989;PV4=1,2.1114e-05,1,3.41484e-07
1.6e+28	NG_011626.3	6834	G	ref	283.236	0_0	0	NA	NA	NA	NA	NA	homozygous_ref	970	1	DP=970;SGB=-0.379885;RPB=1;MQB=1;BQB=1;MQ0F=0;AF1=0;AC1=0;DP4=0,954,0,1;MQ=44;FQ=-281.989;PV4=1,1,1,1
1.6e+28	NG_011626.3	6835	G	ref	283.236	0_0	0	NA	NA	NA	NA	NA	homozygous_ref	970	1	DP=970;VDB=0.26;SGB=-0.453602;RPB=0.570157;MQB=0.996859;BQB=0.328272;MQ0F=0;AF1=0;AC1=0;DP4=0,955,0,2;MQ=44;FQ=-281.989;PV4=1,0.290567,1,1
1.6e+29	NG_011626.3	5879	T	ref	283.236	0_0	0	NA	NA	NA	NA	NA	homozygous_ref	2517	1	DP=2517;VDB=0.0058656;SGB=-0.556411;RPB=0.599536;MQB=0.999997;MQSB=0.999996;BQB=0.882427;MQ0F=0;AF1=0;AC1=0;DP4=1535,7,4,0;MQ=44;FQ=-281.989;PV4=1,1,1,1
1.6e+29	NG_011626.3	5881	T	C	225.009	0_1	255	0	255	NA	NA	NA	heterozygous	2534	1	DP=2534;VDB=0;SGB=-0.693147;RPB=0.198635;MQB=0.998954;MQSB=0.999995;BQB=3.53945e-06;MQ0F=0;AF1=0.5;AC1=1;DP4=738,4,793,4;MQ=44;FQ=225.007;PV4=1,1,1,1
1.6e+29	NG_011626.3	6552	G	A	162.998	1_1	196	192	0	NA	NA	NA	homozygous_alt	89	1	DP=89;VDB=3.15391e-38;SGB=-0.693147;RPB=0.767442;MQB=1;BQB=0.616279;MQ0F=0;AF1=1;AC1=2;DP4=2,0,86,0;MQ=44;FQ=-218.988;PV4=1,0.253874,1,0.435109
1.6e+29	NG_011626.3	6572	G	ref	283.236	0_0	0	NA	NA	NA	NA	NA	homozygous_ref	108	1	DP=108;MQSB=1;MQ0F=0;AF1=0;AC1=0;DP4=86,19,0,0;MQ=44;FQ=-281.989
1.6e+29	NG_011626.3	6692	C	ref	237.544	0_0	0	NA	NA	NA	NA	NA	homozygous_ref	83	1	DP=83;SGB=-0.379885;RPB=1;MQB=1;BQB=1;MQ0F=0;AF1=0;AC1=0;DP4=0,81,0,1;MQ=44;FQ=-235.988;PV4=1,1,1,1
1.6e+29	NG_011626.3	6693	G	ref	264.491	0_0	0	NA	NA	NA	NA	NA	homozygous_ref	83	1	DP=83;MQ0F=0;AF1=0;AC1=0;DP4=0,81,0,0;MQ=44;FQ=-270.989
1.6e+29	NG_011626.3	6714	G	ref	268.899	0_0	0	NA	NA	NA	NA	NA	homozygous_ref	85	1	DP=85;MQ0F=0;AF1=0;AC1=0;DP4=0,85,0,0;MQ=44;FQ=-281.989
1.6e+29	NG_011626.3	6725	G	ref	203.989	0_0	0	NA	NA	NA	NA	NA	homozygous_ref	86	1	DP=86;VDB=0.220755;SGB=-0.511536;RPB=0.29072;MQB=1;BQB=0.0465374;MQ0F=0;AF1=0;AC1=0;DP4=0,82,0,3;MQ=44;FQ=-200.988;PV4=1,0.000390247,1,1
1.6e+29	NG_011626.3	6822	G	ref	255.837	0_0	0	NA	NA	NA	NA	NA	homozygous_ref	94	1	DP=94;SGB=-0.379885;RPB=1;MQB=1;BQB=1;MQ0F=0;AF1=0;AC1=0;DP4=0,91,0,1;MQ=44;FQ=-266.989;PV4=1,1,1,1
1.6e+29	NG_011626.3	6834	G	ref	276.367	0_0	0	NA	NA	NA	NA	NA	homozygous_ref	95	1	DP=95;MQ0F=0;AF1=0;AC1=0;DP4=0,94,0,0;MQ=44;FQ=-281.989
1.6e+29	NG_011626.3	6835	G	ref	275.491	0_0	0	NA	NA	NA	NA	NA	homozygous_ref	95	1	DP=95;MQ0F=0;AF1=0;AC1=0;DP4=0,93,0,0;MQ=44;FQ=-281.989
1.6e+30	NG_011626.3	5879	T	ref	283.236	0_0	0	NA	NA	NA	NA	NA	homozygous_ref	9999	1	DP=9999;VDB=7.62137e-14;SGB=-0.692831;RPB=0.98334;MQB=0.999999;MQSB=0.999997;BQB=0.0785454;MQ0F=0;AF1=0;AC1=0;DP4=9787,41,24,0;MQ=44;FQ=-281.989;PV4=1,0.112792,1,1
1.6e+30	NG_011626.3	5881	T	ref	283.236	0_0	0	NA	NA	NA	NA	NA	homozygous_ref	10000	1	DP=10000;VDB=0;SGB=-0.693147;RPB=0.321107;MQB=0.994012;MQSB=0.999997;BQB=0.99454;MQ0F=0;AF1=0;AC1=0;DP4=9485,44,232,0;MQ=44;FQ=-281.989;PV4=0.627469,0.24917,0.00584992,8.04754e-05
1.6e+30	NG_011626.3	6552	G	A	190.009	0_1	220	0	188	NA	NA	NA	heterozygous	2243	1	DP=2243;VDB=0;SGB=-0.693147;RPB=0.451234;MQB=1;BQB=0.901409;MQ0F=0;AF1=0.5;AC1=1;DP4=928,0,1234,0;MQ=44;FQ=161.014;PV4=1,1,1,0.455649
1.6e+30	NG_011626.3	6572	G	ref	283.236	0_0	0	NA	NA	NA	NA	NA	homozygous_ref	2402	1	DP=2402;SGB=-0.379885;RPB=1;MQB=1;MQSB=1;BQB=1;MQ0F=0;AF1=0;AC1=0;DP4=2072,247,1,0;MQ=44;FQ=-281.989;PV4=1,0.478986,1,1
1.6e+30	NG_011626.3	6692	C	ref	283.236	0_0	0	NA	NA	NA	NA	NA	homozygous_ref	2075	1	DP=2075;SGB=-0.379885;RPB=1;MQB=1;BQB=1;MQ0F=0;AF1=0;AC1=0;DP4=0,1993,0,1;MQ=44;FQ=-281.989;PV4=1,0.447116,1,1
1.6e+30	NG_011626.3	6693	G	ref	283.236	0_0	0	NA	NA	NA	NA	NA	homozygous_ref	2078	1	DP=2078;VDB=0.0330887;SGB=-0.511536;RPB=0.107751;MQB=1;BQB=0.239819;MQ0F=0;AF1=0;AC1=0;DP4=0,2036,0,3;MQ=44;FQ=-281.989;PV4=1,0.0739899,1,1
1.6e+30	NG_011626.3	6714	G	ref	283.236	0_0	0	NA	NA	NA	NA	NA	homozygous_ref	2143	1	DP=2143;VDB=0.36;SGB=-0.453602;RPB=0.856503;MQB=1;BQB=0.163761;MQ0F=0;AF1=0;AC1=0;DP4=0,2122,0,2;MQ=44;FQ=-281.989;PV4=1,0.000129658,1,1
1.6e+30	NG_011626.3	6725	G	ref	283.236	0_0	0	NA	NA	NA	NA	NA	homozygous_ref	2166	1	DP=2166;VDB=0.1;SGB=-0.453602;RPB=0.304255;MQB=1;BQB=0.939243;MQ0F=0;AF1=0;AC1=0;DP4=0,2115,0,2;MQ=44;FQ=-281.989;PV4=1,0.396733,1,1
1.6e+30	NG_011626.3	6822	G	ref	283.236	0_0	0	NA	NA	NA	NA	NA	homozygous_ref	2374	1	DP=2374;SGB=-0.379885;RPB=1;MQB=1;BQB=1;MQ0F=0;AF1=0;AC1=0;DP4=0,2337,0,1;MQ=44;FQ=-281.989;PV4=1,0.264605,1,1
1.6e+30	NG_011626.3	6834	G	ref	283.236	0_0	0	NA	NA	NA	NA	NA	homozygous_ref	2384	1	DP=2384;VDB=0.387746;SGB=-0.616816;RPB=0.265266;MQB=0.785872;BQB=0.0186323;MQ0F=0;AF1=0;AC1=0;DP4=0,2326,0,6;MQ=44;FQ=-281.989;PV4=1,1.67658e-10,0.110748,1.37351e-05
1.6e+30	NG_011626.3	6835	G	ref	283.236	0_0	0	NA	NA	NA	NA	NA	homozygous_ref	2385	1	DP=2385;VDB=0.00341444;SGB=-0.616816;RPB=0.797964;MQB=0.783867;BQB=0.158243;MQ0F=0;AF1=0;AC1=0;DP4=0,2333,0,6;MQ=44;FQ=-281.989;PV4=1,0.0579834,0.00536756,0.456354
1600	NG_011626.3	5879	T	ref	283.236	0_0	0	NA	NA	NA	NA	NA	homozygous_ref	9999	1	DP=9999;VDB=3.52049e-11;SGB=-0.692562;RPB=0.956536;MQB=1;MQSB=1;BQB=0.876188;MQ0F=0;AF1=0;AC1=0;DP4=9855,17,22,0;MQ=44;FQ=-281.989;PV4=1,1,1,1
1600	NG_011626.3	5881	T	ref	283.236	0_0	0	NA	NA	NA	NA	NA	homozygous_ref	9998	1	DP=9998;VDB=2.812e-37;SGB=-0.693147;RPB=0.896673;MQB=0.999999;MQSB=1;BQB=0.303029;MQ0F=0;AF1=0;AC1=0;DP4=9751,14,52,0;MQ=44;FQ=-281.989;PV4=1,0.000814566,1,1
1600	NG_011626.3	6552	G	A	189.009	0_1	219	0	209	NA	NA	NA	heterozygous	1347	1	DP=1347;VDB=0;SGB=-0.693147;RPB=0.999947;MQB=1;BQB=0.105756;MQ0F=0;AF1=0.5;AC1=1;DP4=626,0,693,0;MQ=44;FQ=181.603;PV4=1,0.0272629,1,0.00414846
1600	NG_011626.3	6572	G	ref	283.236	0_0	0	NA	NA	NA	NA	NA	homozygous_ref	1538	1	DP=1538;VDB=0.14;SGB=-0.453602;RPB=0.170822;MQB=1;MQSB=1;BQB=0.233491;MQ0F=0;AF1=0;AC1=0;DP4=1271,213,2,0;MQ=44;FQ=-281.989;PV4=1,0.0102131,1,0.389132
1600	NG_011626.3	6692	C	ref	283.236	0_0	0	NA	NA	NA	NA	NA	homozygous_ref	1127	1	DP=1127;VDB=0.267404;SGB=-0.511536;RPB=0.905508;MQB=1;BQB=0.66196;MQ0F=0;AF1=0;AC1=0;DP4=0,1100,0,3;MQ=44;FQ=-281.989;PV4=1,0.0730923,1,1
1600	NG_011626.3	6693	G	ref	283.236	0_0	0	NA	NA	NA	NA	NA	homozygous_ref	1130	1	DP=1130;MQ0F=0;AF1=0;AC1=0;DP4=0,1119,0,0;MQ=44;FQ=-281.989
1600	NG_011626.3	6714	G	ref	283.236	0_0	0	NA	NA	NA	NA	NA	homozygous_ref	1180	1	DP=1180;VDB=0.0588947;SGB=-0.511536;RPB=0.341107;MQB=1;BQB=0.0493611;MQ0F=0;AF1=0;AC1=0;DP4=0,1168,0,3;MQ=44;FQ=-281.989;PV4=1,0.000346267,1,1
1600	NG_011626.3	6725	G	ref	283.236	0_0	0	NA	NA	NA	NA	NA	homozygous_ref	1202	1	DP=1202;VDB=2.24054e-09;SGB=-0.69311;RPB=0.964222;MQB=1;BQB=0.996593;MQ0F=0;AF1=0;AC1=0;DP4=0,1140,0,31;MQ=44;FQ=-281.989;PV4=1,0.213778,1,1
1600	NG_011626.3	6822	G	ref	283.236	0_0	0	NA	NA	NA	NA	NA	homozygous_ref	1344	1	DP=1344;VDB=0.38;SGB=-0.453602;RPB=0.534875;MQB=0.999242;BQB=0.455648;MQ0F=0;AF1=0;AC1=0;DP4=0,1319,0,2;MQ=44;FQ=-281.989;PV4=1,0.456568,1,1
1600	NG_011626.3	6834	G	ref	283.236	0_0	0	NA	NA	NA	NA	NA	homozygous_ref	1349	1	DP=1349;VDB=0.0257451;SGB=-0.556411;RPB=0.996617;MQB=0.999968;BQB=0.195156;MQ0F=0;AF1=0;AC1=0;DP4=0,1302,0,4;MQ=44;FQ=-281.989;PV4=1,0.000143355,1,1
1600	NG_011626.3	6835	G	ref	283.236	0_0	0	NA	NA	NA	NA	NA	homozygous_ref	1352	1	DP=1352;VDB=0.42;SGB=-0.453602;RPB=0.81589;MQB=0.998472;BQB=0.690222;MQ0F=0;AF1=0;AC1=0;DP4=0,1309,0,2;MQ=44;FQ=-281.989;PV4=1,0.0308771,1,1
1.6e+31	NG_011626.3	5879	T	ref	283.236	0_0	0	NA	NA	NA	NA	NA	homozygous_ref	5364	1	DP=5364;VDB=0.00444448;SGB=-0.590765;RPB=0.686118;MQB=0.999999;MQSB=0.999998;BQB=0.600693;MQ0F=0;AF1=0;AC1=0;DP4=3262,11,5,0;MQ=44;FQ=-281.989;PV4=1,1,1,1
1.6e+31	NG_011626.3	5881	T	ref	283.236	0_0	0	NA	NA	NA	NA	NA	homozygous_ref	5405	1	DP=5405;VDB=0;SGB=-0.693147;RPB=0.54497;MQB=0.999977;MQSB=0.999998;BQB=0.96023;MQ0F=0;AF1=0;AC1=0;DP4=3091,10,152,3;MQ=44;FQ=-281.989;PV4=0.0212773,1,1,0.0833617
1.6e+31	NG_011626.3	6552	G	A	151.008	0_1	181	0	167	NA	NA	NA	heterozygous	133	1	DP=133;VDB=7.09692e-36;SGB=-0.693147;RPB=0.990938;MQB=1;BQB=0.773179;MQ0F=0;AF1=0.5;AC1=1;DP4=58,0,71,0;MQ=44;FQ=139.847;PV4=1,1,1,0.0966331
1.6e+31	NG_011626.3	6572	G	ref	283.236	0_0	0	NA	NA	NA	NA	NA	homozygous_ref	157	1	DP=157;MQSB=1;MQ0F=0;AF1=0;AC1=0;DP4=130,25,0,0;MQ=44;FQ=-281.989
1.6e+31	NG_011626.3	6572	GCCCCC	ref	237.548	0_0	0	NA	NA	NA	NA	NA	homozygous_ref	INDEL	1	INDEL;IDV=1;IMF=0.00636943;DP=157;VDB=0.177761;SGB=-0.379885;MQSB=1;MQ0F=0;AF1=0;AC1=0;DP4=131,25,1,0;MQ=44;FQ=-289.528;PV4=1,0.463009,1,1
1.6e+31	NG_011626.3	6692	C	ref	283.236	0_0	0	NA	NA	NA	NA	NA	homozygous_ref	121	1	DP=121;MQ0F=0;AF1=0;AC1=0;DP4=0,119,0,0;MQ=44;FQ=-281.989
1.6e+31	NG_011626.3	6693	G	ref	283.236	0_0	0	NA	NA	NA	NA	NA	homozygous_ref	121	1	DP=121;MQ0F=0;AF1=0;AC1=0;DP4=0,120,0,0;MQ=44;FQ=-281.989
1.6e+31	NG_011626.3	6714	G	ref	283.236	0_0	0	NA	NA	NA	NA	NA	homozygous_ref	124	1	DP=124;MQ0F=0;AF1=0;AC1=0;DP4=0,123,0,0;MQ=44;FQ=-281.989
1.6e+31	NG_011626.3	6725	G	ref	277.215	0_0	0	NA	NA	NA	NA	NA	homozygous_ref	126	1	DP=126;SGB=-0.379885;RPB=1;MQB=1;BQB=1;MQ0F=0;AF1=0;AC1=0;DP4=0,122,0,1;MQ=44;FQ=-281.989;PV4=1,1,1,1
1.6e+31	NG_011626.3	6822	G	ref	283.236	0_0	0	NA	NA	NA	NA	NA	homozygous_ref	136	1	DP=136;MQ0F=0;AF1=0;AC1=0;DP4=0,134,0,0;MQ=44;FQ=-281.989
1.6e+31	NG_011626.3	6834	G	ref	283.236	0_0	0	NA	NA	NA	NA	NA	homozygous_ref	137	1	DP=137;MQ0F=0;AF1=0;AC1=0;DP4=0,136,0,0;MQ=44;FQ=-281.989
1.6e+31	NG_011626.3	6835	G	ref	283.236	0_0	0	NA	NA	NA	NA	NA	homozygous_ref	137	1	DP=137;SGB=-0.379885;RPB=1;MQB=1;BQB=1;MQ0F=0;AF1=0;AC1=0;DP4=0,131,0,1;MQ=44;FQ=-281.989;PV4=1,0.194424,1,1
1.6e+32	NG_011626.3	5879	T	ref	283.236	0_0	0	NA	NA	NA	NA	NA	homozygous_ref	2771	1	DP=2771;SGB=-0.379885;RPB=1;MQB=1;MQSB=1;BQB=1;MQ0F=0;AF1=0;AC1=0;DP4=1679,9,1,0;MQ=44;FQ=-281.989;PV4=1,0.116592,1,1
1.6e+32	NG_011626.3	5881	T	C	221.999	1_1	255	195	0	NA	NA	NA	homozygous_alt	2772	1	DP=2772;VDB=0;SGB=-0.693147;RPB=0.603042;MQB=1;MQSB=1;BQB=0.0149614;MQ0F=0;AF1=1;AC1=2;DP4=228,0,1448,10;MQ=44;FQ=-221.988;PV4=0.375347,1,1,0.162879
1.6e+32	NG_011626.3	6552	G	A	170.998	1_1	204	255	0	NA	NA	NA	homozygous_alt	132	1	DP=132;VDB=0;SGB=-0.693147;RPB=0.997167;MQB=1;BQB=0.998103;MQ0F=0;AF1=1;AC1=2;DP4=4,0,124,0;MQ=44;FQ=-281.989;PV4=1,0.312087,1,0.352968
1.6e+32	NG_011626.3	6572	G	ref	283.236	0_0	0	NA	NA	NA	NA	NA	homozygous_ref	152	1	DP=152;MQSB=1;MQ0F=0;AF1=0;AC1=0;DP4=124,21,0,0;MQ=44;FQ=-281.989
1.6e+32	NG_011626.3	6692	C	ref	283.236	0_0	0	NA	NA	NA	NA	NA	homozygous_ref	117	1	DP=117;MQ0F=0;AF1=0;AC1=0;DP4=0,115,0,0;MQ=44;FQ=-281.989
1.6e+32	NG_011626.3	6693	G	ref	283.236	0_0	0	NA	NA	NA	NA	NA	homozygous_ref	117	1	DP=117;MQ0F=0;AF1=0;AC1=0;DP4=0,114,0,0;MQ=44;FQ=-281.989
1.6e+32	NG_011626.3	6714	G	ref	283.236	0_0	0	NA	NA	NA	NA	NA	homozygous_ref	119	1	DP=119;MQ0F=0;AF1=0;AC1=0;DP4=0,119,0,0;MQ=44;FQ=-281.989
1.6e+32	NG_011626.3	6725	G	ref	149.982	0_0	0	NA	NA	NA	NA	NA	homozygous_ref	122	1	DP=122;VDB=0.00225011;SGB=-0.662043;RPB=0.716725;MQB=1;BQB=0.93728;MQ0F=0;AF1=0;AC1=0;DP4=0,109,0,9;MQ=44;FQ=-146.987;PV4=1,1,1,1
1.6e+32	NG_011626.3	6822	G	ref	283.236	0_0	0	NA	NA	NA	NA	NA	homozygous_ref	130	1	DP=130;MQ0F=0;AF1=0;AC1=0;DP4=0,129,0,0;MQ=44;FQ=-281.989
1.6e+32	NG_011626.3	6834	G	ref	283.236	0_0	0	NA	NA	NA	NA	NA	homozygous_ref	130	1	DP=130;MQ0F=0;AF1=0;AC1=0;DP4=0,128,0,0;MQ=44;FQ=-281.989
1.6e+32	NG_011626.3	6835	G	ref	283.236	0_0	0	NA	NA	NA	NA	NA	homozygous_ref	131	1	DP=131;MQ0F=0;AF1=0;AC1=0;DP4=0,127,0,0;MQ=44;FQ=-281.989
1.6e+33	NG_011626.3	5879	T	ref	283.236	0_0	0	NA	NA	NA	NA	NA	homozygous_ref	9999	1	DP=9999;VDB=3.28928e-05;SGB=-0.683931;RPB=0.654439;MQB=1;MQSB=1;BQB=0.321004;MQ0F=0;AF1=0;AC1=0;DP4=9722,29,13,0;MQ=44;FQ=-281.989;PV4=1,0.0258701,1,1
1.6e+33	NG_011626.3	5881	T	C	225.009	0_1	255	0	255	NA	NA	NA	heterozygous	9996	1	DP=9996;VDB=0;SGB=-0.693147;RPB=0.673103;MQB=0.999836;MQSB=1;BQB=1.3583e-09;MQ0F=0;AF1=0.5;AC1=1;DP4=4678,15,4933,16;MQ=44;FQ=225.007;PV4=1,1,1,0.0891173
1.6e+33	NG_011626.3	6552	G	A	221.999	1_1	255	255	0	NA	NA	NA	homozygous_alt	249	1	DP=249;VDB=0;SGB=-0.693147;RPB=0.886197;MQB=1;BQB=0.684003;MQ0F=0;AF1=1;AC1=2;DP4=6,0,231,0;MQ=44;FQ=-281.989;PV4=1,0.162508,1,0.26572
1.6e+33	NG_011626.3	6572	G	ref	283.236	0_0	0	NA	NA	NA	NA	NA	homozygous_ref	267	1	DP=267;SGB=-0.379885;RPB=1;MQB=1;MQSB=1;BQB=1;MQ0F=0;AF1=0;AC1=0;DP4=221,35,1,0;MQ=44;FQ=-281.989;PV4=1,0.0466136,1,0.0631376
1.6e+33	NG_011626.3	6692	C	ref	283.236	0_0	0	NA	NA	NA	NA	NA	homozygous_ref	241	1	DP=241;VDB=0.44;SGB=-0.453602;RPB=0.568965;MQB=1;BQB=0.232759;MQ0F=0;AF1=0;AC1=0;DP4=0,232,0,2;MQ=44;FQ=-281.989;PV4=1,0.0197831,1,0.0273786
1.6e+33	NG_011626.3	6693	G	ref	283.236	0_0	0	NA	NA	NA	NA	NA	homozygous_ref	241	1	DP=241;MQ0F=0;AF1=0;AC1=0;DP4=0,239,0,0;MQ=44;FQ=-281.989
1.6e+33	NG_011626.3	6714	G	ref	283.236	0_0	0	NA	NA	NA	NA	NA	homozygous_ref	246	1	DP=246;SGB=-0.379885;RPB=1;MQB=1;BQB=1;MQ0F=0;AF1=0;AC1=0;DP4=0,245,0,1;MQ=44;FQ=-281.989;PV4=1,0.212965,1,1
1.6e+33	NG_011626.3	6725	G	ref	260.99	0_0	0	NA	NA	NA	NA	NA	homozygous_ref	250	1	DP=250;VDB=2.30174e-07;SGB=-0.692352;RPB=0.978479;MQB=1;BQB=0.0365403;MQ0F=0;AF1=0;AC1=0;DP4=0,223,0,21;MQ=44;FQ=-281.989;PV4=1,0.00241582,1,1
1.6e+33	NG_011626.3	6822	G	ref	283.236	0_0	0	NA	NA	NA	NA	NA	homozygous_ref	278	1	DP=278;MQ0F=0;AF1=0;AC1=0;DP4=0,272,0,0;MQ=44;FQ=-281.989
1.6e+33	NG_011626.3	6834	G	ref	283.236	0_0	0	NA	NA	NA	NA	NA	homozygous_ref	279	1	DP=279;MQ0F=0;AF1=0;AC1=0;DP4=0,275,0,0;MQ=44;FQ=-281.989
1.6e+33	NG_011626.3	6835	G	ref	283.236	0_0	0	NA	NA	NA	NA	NA	homozygous_ref	279	1	DP=279;MQ0F=0;AF1=0;AC1=0;DP4=0,270,0,0;MQ=44;FQ=-281.989
1.6e+34	NG_011626.3	5879	T	ref	283.236	0_0	0	NA	NA	NA	NA	NA	homozygous_ref	862	1	DP=862;MQSB=1;MQ0F=0;AF1=0;AC1=0;DP4=554,5,0,0;MQ=44;FQ=-281.989
1.6e+34	NG_011626.3	5881	T	C	225.009	0_1	255	0	255	NA	NA	NA	heterozygous	869	1	DP=869;VDB=0;SGB=-0.693147;RPB=0.628167;MQB=1;MQSB=1;BQB=0.68223;MQ0F=0;AF1=0.5;AC1=1;DP4=261,2,289,1;MQ=44;FQ=225.007;PV4=0.606851,1,1,1
1.6e+34	NG_011626.3	6552	G	A	146.998	1_1	180	62	0	NA	NA	NA	homozygous_alt	33	1	DP=33;VDB=3.2156e-15;SGB=-0.69312;RPB=1;MQB=1;BQB=1;MQ0F=0;AF1=1;AC1=2;DP4=1,0,32,0;MQ=44;FQ=-88.9865;PV4=1,0.371005,1,0.384749
1.6e+34	NG_011626.3	6572	G	ref	137.995	0_0	0	NA	NA	NA	NA	NA	homozygous_ref	37	1	DP=37;MQSB=1;MQ0F=0;AF1=0;AC1=0;DP4=29,7,0,0;MQ=44;FQ=-134.987
1.6e+34	NG_011626.3	6692	C	ref	119.995	0_0	0	NA	NA	NA	NA	NA	homozygous_ref	30	1	DP=30;MQ0F=0;AF1=0;AC1=0;DP4=0,30,0,0;MQ=44;FQ=-116.987
1.6e+34	NG_011626.3	6693	G	ref	119.995	0_0	0	NA	NA	NA	NA	NA	homozygous_ref	30	1	DP=30;MQ0F=0;AF1=0;AC1=0;DP4=0,30,0,0;MQ=44;FQ=-116.987
1.6e+34	NG_011626.3	6714	G	ref	122.995	0_0	0	NA	NA	NA	NA	NA	homozygous_ref	31	1	DP=31;MQ0F=0;AF1=0;AC1=0;DP4=0,31,0,0;MQ=44;FQ=-119.987
1.6e+34	NG_011626.3	6725	G	A	90.0077	0_1	120	0	167	NA	NA	NA	heterozygous	31	1	DP=31;VDB=0.00457854;SGB=-0.662043;RPB=0.896555;MQB=1;BQB=0.998791;MQ0F=0;AF1=0.5;AC1=1;DP4=0,19,0,9;MQ=44;FQ=93.0157;PV4=1,0.417193,1,1
1.6e+34	NG_011626.3	6822	G	ref	125.995	0_0	0	NA	NA	NA	NA	NA	homozygous_ref	33	1	DP=33;MQ0F=0;AF1=0;AC1=0;DP4=0,32,0,0;MQ=44;FQ=-122.987
1.6e+34	NG_011626.3	6834	G	ref	128.995	0_0	0	NA	NA	NA	NA	NA	homozygous_ref	33	1	DP=33;MQ0F=0;AF1=0;AC1=0;DP4=0,33,0,0;MQ=44;FQ=-125.987
1.6e+34	NG_011626.3	6835	G	ref	128.995	0_0	0	NA	NA	NA	NA	NA	homozygous_ref	33	1	DP=33;MQ0F=0;AF1=0;AC1=0;DP4=0,33,0,0;MQ=44;FQ=-125.987
1.6e+35	NG_011626.3	5879	T	ref	283.236	0_0	0	NA	NA	NA	NA	NA	homozygous_ref	2720	1	DP=2720;VDB=0.00488192;SGB=-0.616816;RPB=0.982779;MQB=1;MQSB=1;BQB=0.967261;MQ0F=0;AF1=0;AC1=0;DP4=1726,8,6,0;MQ=44;FQ=-281.989;PV4=1,0.383499,1,1
1.6e+35	NG_011626.3	5881	T	C	225.009	0_1	255	0	255	NA	NA	NA	heterozygous	2739	1	DP=2739;VDB=0;SGB=-0.693147;RPB=0.27777;MQB=1;MQSB=1;BQB=0.0291021;MQ0F=0;AF1=0.5;AC1=1;DP4=917,3,807,3;MQ=44;FQ=225.007;PV4=1,1,1,0.304527
1.6e+35	NG_011626.3	6552	G	A	183.009	0_1	213	0	211	NA	NA	NA	heterozygous	263	1	DP=263;VDB=0;SGB=-0.693147;RPB=0.67811;MQB=1;BQB=0.600753;MQ0F=0;AF1=0.5;AC1=1;DP4=126,0,128,0;MQ=44;FQ=181.893;PV4=1,0.447509,1,0.417064
1.6e+35	NG_011626.3	6572	G	ref	283.236	0_0	0	NA	NA	NA	NA	NA	homozygous_ref	284	1	DP=284;VDB=0.18;SGB=-0.453602;RPB=0.193431;MQB=1;MQSB=1;BQB=0.284672;MQ0F=0;AF1=0;AC1=0;DP4=241,33,2,0;MQ=44;FQ=-281.989;PV4=1,0.0254195,1,0.151687
1.6e+35	NG_011626.3	6692	C	ref	283.236	0_0	0	NA	NA	NA	NA	NA	homozygous_ref	250	1	DP=250;MQ0F=0;AF1=0;AC1=0;DP4=0,246,0,0;MQ=44;FQ=-281.989
1.6e+35	NG_011626.3	6693	G	ref	283.236	0_0	0	NA	NA	NA	NA	NA	homozygous_ref	250	1	DP=250;MQ0F=0;AF1=0;AC1=0;DP4=0,247,0,0;MQ=44;FQ=-281.989
1.6e+35	NG_011626.3	6714	G	ref	283.236	0_0	0	NA	NA	NA	NA	NA	homozygous_ref	255	1	DP=255;MQ0F=0;AF1=0;AC1=0;DP4=0,253,0,0;MQ=44;FQ=-281.989
1.6e+35	NG_011626.3	6725	G	ref	283.236	0_0	0	NA	NA	NA	NA	NA	homozygous_ref	260	1	DP=260;MQ0F=0;AF1=0;AC1=0;DP4=0,254,0,0;MQ=44;FQ=-281.989
1.6e+35	NG_011626.3	6822	G	ref	283.236	0_0	0	NA	NA	NA	NA	NA	homozygous_ref	277	1	DP=277;MQ0F=0;AF1=0;AC1=0;DP4=0,275,0,0;MQ=44;FQ=-281.989
1.6e+35	NG_011626.3	6834	G	ref	283.236	0_0	0	NA	NA	NA	NA	NA	homozygous_ref	278	1	DP=278;MQ0F=0;AF1=0;AC1=0;DP4=0,272,0,0;MQ=44;FQ=-281.989
1.6e+35	NG_011626.3	6835	G	ref	283.236	0_0	0	NA	NA	NA	NA	NA	homozygous_ref	278	1	DP=278;MQ0F=0;AF1=0;AC1=0;DP4=0,273,0,0;MQ=44;FQ=-281.989
1.6e+36	NG_011626.3	5879	T	ref	283.236	0_0	0	NA	NA	NA	NA	NA	homozygous_ref	6894	1	DP=6894;VDB=0.00136852;SGB=-0.636426;RPB=0.0510344;MQB=0.999999;MQSB=0.999999;BQB=0.00947391;MQ0F=0;AF1=0;AC1=0;DP4=4362,13,7,0;MQ=44;FQ=-281.989;PV4=1,0.000404865,1,1
1.6e+36	NG_011626.3	5881	T	C	225.009	0_1	255	0	255	NA	NA	NA	heterozygous	6922	1	DP=6922;VDB=0;SGB=-0.693147;RPB=0.528385;MQB=0.999666;MQSB=0.999999;BQB=5.22803e-07;MQ0F=0;AF1=0.5;AC1=1;DP4=2205,6,2141,6;MQ=44;FQ=225.007;PV4=1,1,1,0.283444
1.6e+36	NG_011626.3	6552	G	A	221.999	1_1	255	255	0	NA	NA	NA	homozygous_alt	440	1	DP=440;VDB=0;SGB=-0.693147;RPB=0.876199;MQB=1;BQB=0.958371;MQ0F=0;AF1=1;AC1=2;DP4=6,0,416,0;MQ=44;FQ=-281.989;PV4=1,0.21424,1,0.285633
1.6e+36	NG_011626.3	6572	G	ref	283.236	0_0	0	NA	NA	NA	NA	NA	homozygous_ref	474	1	DP=474;MQSB=1;MQ0F=0;AF1=0;AC1=0;DP4=405,54,0,0;MQ=44;FQ=-281.989
1.6e+36	NG_011626.3	6692	C	ref	283.236	0_0	0	NA	NA	NA	NA	NA	homozygous_ref	358	1	DP=358;SGB=-0.379885;RPB=1;MQB=1;BQB=1;MQ0F=0;AF1=0;AC1=0;DP4=0,347,0,1;MQ=44;FQ=-281.989;PV4=1,0.178179,1,1
1.6e+36	NG_011626.3	6693	G	ref	283.236	0_0	0	NA	NA	NA	NA	NA	homozygous_ref	358	1	DP=358;MQ0F=0;AF1=0;AC1=0;DP4=0,348,0,0;MQ=44;FQ=-281.989
1.6e+36	NG_011626.3	6714	G	ref	283.236	0_0	0	NA	NA	NA	NA	NA	homozygous_ref	370	1	DP=370;MQ0F=0;AF1=0;AC1=0;DP4=0,367,0,0;MQ=44;FQ=-281.989
1.6e+36	NG_011626.3	6725	G	ref	283.236	0_0	0	NA	NA	NA	NA	NA	homozygous_ref	380	1	DP=380;VDB=0.00154763;SGB=-0.662043;RPB=0.886911;MQB=1;BQB=0.88829;MQ0F=0;AF1=0;AC1=0;DP4=0,358,0,9;MQ=44;FQ=-281.989;PV4=1,0.208238,1,1
1.6e+36	NG_011626.3	6822	G	ref	283.236	0_0	0	NA	NA	NA	NA	NA	homozygous_ref	440	1	DP=440;MQ0F=0;AF1=0;AC1=0;DP4=0,432,0,0;MQ=44;FQ=-281.989
1.6e+36	NG_011626.3	6834	G	ref	283.236	0_0	0	NA	NA	NA	NA	NA	homozygous_ref	444	1	DP=444;MQ0F=0;AF1=0;AC1=0;DP4=0,432,0,0;MQ=44;FQ=-281.989
1.6e+36	NG_011626.3	6835	G	ref	283.236	0_0	0	NA	NA	NA	NA	NA	homozygous_ref	444	1	DP=444;VDB=0.116687;SGB=-0.511536;RPB=0.0292811;MQB=0.999976;BQB=0.0230492;MQ0F=0;AF1=0;AC1=0;DP4=0,427,0,3;MQ=44;FQ=-281.989;PV4=1,8.38921e-10,1,1
1.6e+37	NG_011626.3	5879	T	ref	283.236	0_0	0	NA	NA	NA	NA	NA	homozygous_ref	4617	1	DP=4617;VDB=0.00248765;SGB=-0.590765;RPB=0.891718;MQB=0.999999;MQSB=0.999998;BQB=0.710591;MQ0F=0;AF1=0;AC1=0;DP4=2876,9,5,0;MQ=44;FQ=-281.989;PV4=1,0.0922668,1,1
1.6e+37	NG_011626.3	5881	T	ref	283.236	0_0	0	NA	NA	NA	NA	NA	homozygous_ref	4643	1	DP=4643;VDB=1.78595e-12;SGB=-0.692562;RPB=0.0857266;MQB=0.999996;MQSB=0.999999;BQB=0.999704;MQ0F=0;AF1=0;AC1=0;DP4=2836,7,21,1;MQ=44;FQ=-281.989;PV4=0.0598764,1,1,1
1.6e+37	NG_011626.3	6552	G	A	221.999	1_1	255	255	0	NA	NA	NA	homozygous_alt	260	1	DP=260;VDB=0;SGB=-0.693147;RPB=0.996031;MQB=1;BQB=0.730601;MQ0F=0;AF1=1;AC1=2;DP4=4,0,250,0;MQ=44;FQ=-281.989;PV4=1,0.423027,1,0.36455
1.6e+37	NG_011626.3	6572	G	ref	283.236	0_0	0	NA	NA	NA	NA	NA	homozygous_ref	290	1	DP=290;MQSB=1;MQ0F=0;AF1=0;AC1=0;DP4=247,35,0,0;MQ=44;FQ=-281.989
1.6e+37	NG_011626.3	6692	C	ref	283.236	0_0	0	NA	NA	NA	NA	NA	homozygous_ref	215	1	DP=215;VDB=0.1;SGB=-0.453602;RPB=0.528436;MQB=1;BQB=0.57346;MQ0F=0;AF1=0;AC1=0;DP4=0,211,0,2;MQ=44;FQ=-281.989;PV4=1,0.338984,1,1
1.6e+37	NG_011626.3	6693	G	ref	283.236	0_0	0	NA	NA	NA	NA	NA	homozygous_ref	215	1	DP=215;SGB=-0.379885;RPB=1;MQB=1;BQB=1;MQ0F=0;AF1=0;AC1=0;DP4=0,211,0,1;MQ=44;FQ=-281.989;PV4=1,0.0166765,1,1
1.6e+37	NG_011626.3	6714	G	ref	283.236	0_0	0	NA	NA	NA	NA	NA	homozygous_ref	223	1	DP=223;MQ0F=0;AF1=0;AC1=0;DP4=0,218,0,0;MQ=44;FQ=-281.989
1.6e+37	NG_011626.3	6725	G	ref	283.236	0_0	0	NA	NA	NA	NA	NA	homozygous_ref	227	1	DP=227;VDB=0.0422968;SGB=-0.556411;RPB=0.716642;MQB=1;BQB=0.999207;MQ0F=0;AF1=0;AC1=0;DP4=0,215,0,4;MQ=44;FQ=-281.989;PV4=1,1,1,1
1.6e+37	NG_011626.3	6822	G	ref	283.236	0_0	0	NA	NA	NA	NA	NA	homozygous_ref	256	1	DP=256;MQ0F=0;AF1=0;AC1=0;DP4=0,246,0,0;MQ=44;FQ=-281.989
1.6e+37	NG_011626.3	6834	G	ref	283.236	0_0	0	NA	NA	NA	NA	NA	homozygous_ref	258	1	DP=258;MQ0F=0;AF1=0;AC1=0;DP4=0,250,0,0;MQ=44;FQ=-281.989
1.6e+37	NG_011626.3	6835	G	ref	283.236	0_0	0	NA	NA	NA	NA	NA	homozygous_ref	259	1	DP=259;MQ0F=0;AF1=0;AC1=0;DP4=0,247,0,0;MQ=44;FQ=-281.989
1.6e+38	NG_011626.3	5879	T	ref	283.236	0_0	0	NA	NA	NA	NA	NA	homozygous_ref	1325	1	DP=1325;SGB=-0.379885;RPB=1;MQB=1;MQSB=1;BQB=1;MQ0F=0;AF1=0;AC1=0;DP4=810,5,1,0;MQ=44;FQ=-281.989;PV4=1,0.0946334,1,1
1.6e+38	NG_011626.3	5881	T	ref	283.236	0_0	0	NA	NA	NA	NA	NA	homozygous_ref	1337	1	DP=1337;VDB=5.90752e-11;SGB=-0.693021;RPB=0.994162;MQB=1;MQSB=1;BQB=0.53457;MQ0F=0;AF1=0;AC1=0;DP4=784,3,26,1;MQ=44;FQ=-281.989;PV4=0.126443,1,1,0.011171
1.6e+38	NG_011626.3	6552	G	A	128.008	0_1	158	0	171	NA	NA	NA	heterozygous	71	1	DP=71;VDB=1.15197e-12;SGB=-0.693054;RPB=0.950753;MQB=1;BQB=0.673055;MQ0F=0;AF1=0.5;AC1=1;DP4=39,0,28,0;MQ=44;FQ=130.804;PV4=1,1,1,1
1.6e+38	NG_011626.3	6572	G	ref	258.991	0_0	0	NA	NA	NA	NA	NA	homozygous_ref	78	1	DP=78;MQSB=1;MQ0F=0;AF1=0;AC1=0;DP4=66,10,0,0;MQ=44;FQ=-255.989
1.6e+38	NG_011626.3	6692	C	ref	213.994	0_0	0	NA	NA	NA	NA	NA	homozygous_ref	62	1	DP=62;MQ0F=0;AF1=0;AC1=0;DP4=0,61,0,0;MQ=44;FQ=-210.988
1.6e+38	NG_011626.3	6693	G	ref	216.994	0_0	0	NA	NA	NA	NA	NA	homozygous_ref	62	1	DP=62;MQ0F=0;AF1=0;AC1=0;DP4=0,62,0,0;MQ=44;FQ=-213.988
1.6e+38	NG_011626.3	6714	G	ref	216.995	0_0	0	NA	NA	NA	NA	NA	homozygous_ref	62	1	DP=62;MQ0F=0;AF1=0;AC1=0;DP4=0,62,0,0;MQ=44;FQ=-213.988
1.6e+38	NG_011626.3	6725	G	ref	197.996	0_0	0	NA	NA	NA	NA	NA	homozygous_ref	64	1	DP=64;SGB=-0.379885;RPB=1;MQB=1;BQB=1;MQ0F=0;AF1=0;AC1=0;DP4=0,63,0,1;MQ=44;FQ=-194.988;PV4=1,2.09783e-07,1,1
1.6e+38	NG_011626.3	6822	G	ref	252.359	0_0	0	NA	NA	NA	NA	NA	homozygous_ref	74	1	DP=74;MQ0F=0;AF1=0;AC1=0;DP4=0,74,0,0;MQ=44;FQ=-249.989
1.6e+38	NG_011626.3	6834	G	ref	243.862	0_0	0	NA	NA	NA	NA	NA	homozygous_ref	74	1	DP=74;MQ0F=0;AF1=0;AC1=0;DP4=0,71,0,0;MQ=44;FQ=-240.988
1.6e+38	NG_011626.3	6835	G	ref	246.785	0_0	0	NA	NA	NA	NA	NA	homozygous_ref	74	1	DP=74;MQ0F=0;AF1=0;AC1=0;DP4=0,72,0,0;MQ=44;FQ=-243.988
1.6e+39	NG_011626.3	5879	T	ref	283.236	0_0	0	NA	NA	NA	NA	NA	homozygous_ref	1100	1	DP=1100;VDB=0.02;SGB=-0.453602;RPB=0.909956;MQB=1;MQSB=1;BQB=0.977306;MQ0F=0;AF1=0;AC1=0;DP4=682,1,2,0;MQ=44;FQ=-281.989;PV4=1,0.335645,1,1
1.6e+39	NG_011626.3	5881	T	ref	281.464	0_0	0	NA	NA	NA	NA	NA	homozygous_ref	1114	1	DP=1114;VDB=2.65155e-38;SGB=-0.693147;RPB=0.844521;MQB=1;MQSB=1;BQB=0.0959873;MQ0F=0;AF1=0;AC1=0;DP4=620,0,58,1;MQ=44;FQ=-281.989;PV4=0.0868925,1,1,0.000575515
1.6e+39	NG_011626.3	6552	G	A	146.998	1_1	180	136	0	NA	NA	NA	homozygous_alt	73	1	DP=73;VDB=1.82932e-34;SGB=-0.693147;RPB=0.656716;MQB=1;BQB=0.783582;MQ0F=0;AF1=1;AC1=2;DP4=2,0,67,0;MQ=44;FQ=-162.987;PV4=1,0.247307,1,0.354946
1.6e+39	NG_011626.3	6572	G	ref	258.991	0_0	0	NA	NA	NA	NA	NA	homozygous_ref	77	1	DP=77;MQSB=1;MQ0F=0;AF1=0;AC1=0;DP4=67,9,0,0;MQ=44;FQ=-255.989
1.6e+39	NG_011626.3	6692	C	ref	207.995	0_0	0	NA	NA	NA	NA	NA	homozygous_ref	60	1	DP=60;MQ0F=0;AF1=0;AC1=0;DP4=0,59,0,0;MQ=44;FQ=-204.988
1.6e+39	NG_011626.3	6693	G	ref	207.996	0_0	0	NA	NA	NA	NA	NA	homozygous_ref	61	1	DP=61;MQ0F=0;AF1=0;AC1=0;DP4=0,59,0,0;MQ=44;FQ=-204.988
1.6e+39	NG_011626.3	6714	G	ref	207.996	0_0	0	NA	NA	NA	NA	NA	homozygous_ref	61	1	DP=61;MQ0F=0;AF1=0;AC1=0;DP4=0,59,0,0;MQ=44;FQ=-204.988
1.6e+39	NG_011626.3	6725	G	ref	82.9945	0_0	0	NA	NA	NA	NA	NA	homozygous_ref	61	1	DP=61;VDB=0.0213352;SGB=-0.556411;RPB=0.778005;MQB=1;BQB=0.946485;MQ0F=0;AF1=0;AC1=0;DP4=0,55,0,4;MQ=44;FQ=-79.9864;PV4=1,1,1,1
1.6e+39	NG_011626.3	6822	G	ref	243.862	0_0	0	NA	NA	NA	NA	NA	homozygous_ref	71	1	DP=71;MQ0F=0;AF1=0;AC1=0;DP4=0,71,0,0;MQ=44;FQ=-240.988
1.6e+39	NG_011626.3	6834	G	ref	240.911	0_0	0	NA	NA	NA	NA	NA	homozygous_ref	73	1	DP=73;MQ0F=0;AF1=0;AC1=0;DP4=0,70,0,0;MQ=44;FQ=-237.988
1.6e+39	NG_011626.3	6835	G	ref	246.732	0_0	0	NA	NA	NA	NA	NA	homozygous_ref	73	1	DP=73;MQ0F=0;AF1=0;AC1=0;DP4=0,72,0,0;MQ=44;FQ=-243.988
1.6e+40	NG_011626.3	5879	T	ref	283.236	0_0	0	NA	NA	NA	NA	NA	homozygous_ref	480	1	DP=480;SGB=-0.379885;RPB=1;MQB=1;MQSB=1;BQB=1;MQ0F=0;AF1=0;AC1=0;DP4=296,1,1,0;MQ=44;FQ=-281.989;PV4=1,1,1,1
1.6e+40	NG_011626.3	5881	T	ref	283.236	0_0	0	NA	NA	NA	NA	NA	homozygous_ref	485	1	DP=485;VDB=2.66756e-10;SGB=-0.692352;RPB=0.769826;MQB=1;BQB=0.877619;MQ0F=0;AF1=0;AC1=0;DP4=274,0,21,0;MQ=44;FQ=-281.989;PV4=1,1,1,1
1.6e+40	NG_011626.3	6552	G	A	170.998	1_1	204	120	0	NA	NA	NA	homozygous_alt	41	1	DP=41;VDB=1.05125e-17;SGB=-0.693145;MQ0F=0;AF1=1;AC1=2;DP4=0,0,40,0;MQ=44;FQ=-146.987
1.6e+40	NG_011626.3	6572	G	ref	164.996	0_0	0	NA	NA	NA	NA	NA	homozygous_ref	45	1	DP=45;MQSB=1;MQ0F=0;AF1=0;AC1=0;DP4=40,5,0,0;MQ=44;FQ=-161.987
1.6e+40	NG_011626.3	6692	C	ref	125.995	0_0	0	NA	NA	NA	NA	NA	homozygous_ref	33	1	DP=33;MQ0F=0;AF1=0;AC1=0;DP4=0,32,0,0;MQ=44;FQ=-122.987
1.6e+40	NG_011626.3	6693	G	ref	119.995	0_0	0	NA	NA	NA	NA	NA	homozygous_ref	33	1	DP=33;MQ0F=0;AF1=0;AC1=0;DP4=0,30,0,0;MQ=44;FQ=-116.987
1.6e+40	NG_011626.3	6714	G	ref	96.9947	0_0	0	NA	NA	NA	NA	NA	homozygous_ref	34	1	DP=34;SGB=-0.379885;RPB=1;MQB=1;BQB=1;MQ0F=0;AF1=0;AC1=0;DP4=0,33,0,1;MQ=44;FQ=-93.9865;PV4=1,0.497538,1,1
1.6e+40	NG_011626.3	6725	G	A	80.0075	0_1	110	0	165	NA	NA	NA	heterozygous	34	1	DP=34;VDB=0.000411187;SGB=-0.670168;RPB=0.894396;MQB=1;BQB=0.860554;MQ0F=0;AF1=0.5;AC1=1;DP4=0,24,0,10;MQ=44;FQ=83.0157;PV4=1,0.11437,1,1
1.6e+40	NG_011626.3	6822	G	ref	140.995	0_0	0	NA	NA	NA	NA	NA	homozygous_ref	40	1	DP=40;MQ0F=0;AF1=0;AC1=0;DP4=0,37,0,0;MQ=44;FQ=-137.987
1.6e+40	NG_011626.3	6834	G	ref	143.995	0_0	0	NA	NA	NA	NA	NA	homozygous_ref	41	1	DP=41;MQ0F=0;AF1=0;AC1=0;DP4=0,38,0,0;MQ=44;FQ=-140.987
1.6e+40	NG_011626.3	6835	G	ref	149.995	0_0	0	NA	NA	NA	NA	NA	homozygous_ref	41	1	DP=41;MQ0F=0;AF1=0;AC1=0;DP4=0,40,0,0;MQ=44;FQ=-146.987
1.6e+41	NG_011626.3	5879	T	ref	283.236	0_0	0	NA	NA	NA	NA	NA	homozygous_ref	557	1	DP=557;VDB=0.06;SGB=-0.453602;RPB=0.675562;MQB=1;MQSB=1;BQB=0.69382;MQ0F=0;AF1=0;AC1=0;DP4=353,3,2,0;MQ=44;FQ=-281.989;PV4=1,0.119383,1,1
1.6e+41	NG_011626.3	5881	T	ref	144.995	0_0	0	NA	NA	NA	NA	NA	homozygous_ref	561	1	DP=561;VDB=2.25536e-24;SGB=-0.693147;RPB=0.862156;MQB=1;MQSB=1;BQB=0.349469;MQ0F=0;AF1=0;AC1=0;DP4=289,3,59,1;MQ=44;FQ=-141.987;PV4=0.528123,1,1,0.281717
1.6e+41	NG_011626.3	6552	G	A	135.025	1_1	168	25	0	NA	NA	NA	homozygous_alt	22	1	DP=22;VDB=1.09783e-10;SGB=-0.692067;RPB=1;MQB=1;BQB=1;MQ0F=0;AF1=1;AC1=2;DP4=1,0,20,0;MQ=44;FQ=-51.986;PV4=1,0.205975,1,1
1.6e+41	NG_011626.3	6572	G	ref	92.9947	0_0	0	NA	NA	NA	NA	NA	homozygous_ref	22	1	DP=22;MQSB=1;MQ0F=0;AF1=0;AC1=0;DP4=20,1,0,0;MQ=44;FQ=-89.9865
1.6e+41	NG_011626.3	6692	C	ref	77.9945	0_0	0	NA	NA	NA	NA	NA	homozygous_ref	17	1	DP=17;MQ0F=0;AF1=0;AC1=0;DP4=0,16,0,0;MQ=44;FQ=-74.9863
1.6e+41	NG_011626.3	6693	G	ref	80.9945	0_0	0	NA	NA	NA	NA	NA	homozygous_ref	17	1	DP=17;MQ0F=0;AF1=0;AC1=0;DP4=0,17,0,0;MQ=44;FQ=-77.9863
1.6e+41	NG_011626.3	6714	G	ref	80.9945	0_0	0	NA	NA	NA	NA	NA	homozygous_ref	17	1	DP=17;MQ0F=0;AF1=0;AC1=0;DP4=0,17,0,0;MQ=44;FQ=-77.9863
1.6e+41	NG_011626.3	6725	G	ref	77.9945	0_0	0	NA	NA	NA	NA	NA	homozygous_ref	17	1	DP=17;MQ0F=0;AF1=0;AC1=0;DP4=0,16,0,0;MQ=44;FQ=-74.9863
1.6e+41	NG_011626.3	6822	G	ref	86.9946	0_0	0	NA	NA	NA	NA	NA	homozygous_ref	23	1	DP=23;MQ0F=0;AF1=0;AC1=0;DP4=0,19,0,0;MQ=44;FQ=-83.9864
1.6e+41	NG_011626.3	6834	G	ref	98.9947	0_0	0	NA	NA	NA	NA	NA	homozygous_ref	23	1	DP=23;MQ0F=0;AF1=0;AC1=0;DP4=0,23,0,0;MQ=44;FQ=-95.9866
1.6e+41	NG_011626.3	6835	G	ref	95.9947	0_0	0	NA	NA	NA	NA	NA	homozygous_ref	23	1	DP=23;MQ0F=0;AF1=0;AC1=0;DP4=0,22,0,0;MQ=44;FQ=-92.9865
1.6e+42	NG_011626.3	5879	T	ref	283.236	0_0	0	NA	NA	NA	NA	NA	homozygous_ref	439	1	DP=439;SGB=-0.379885;RPB=1;MQB=1;BQB=1;MQ0F=0;AF1=0;AC1=0;DP4=262,0,1,0;MQ=44;FQ=-281.989;PV4=1,1,1,1
1.6e+42	NG_011626.3	5881	T	C	205.009	0_1	235	0	255	NA	NA	NA	heterozygous	440	1	DP=440;VDB=0;SGB=-0.693147;RPB=0.919194;MQB=1;MQSB=1;BQB=0.0638456;MQ0F=0;AF1=0.5;AC1=1;DP4=151,1,110,0;MQ=44;FQ=207.974;PV4=1,1,1,1
1.6e+42	NG_011626.3	6552	G	A	182.999	1_1	216	175	0	NA	NA	NA	homozygous_alt	59	1	DP=59;VDB=5.21518e-39;SGB=-0.693147;MQ0F=0;AF1=1;AC1=2;DP4=0,0,58,0;MQ=44;FQ=-201.988
1.6e+42	NG_011626.3	6572	G	ref	231.996	0_0	0	NA	NA	NA	NA	NA	homozygous_ref	68	1	DP=68;MQSB=1;MQ0F=0;AF1=0;AC1=0;DP4=57,10,0,0;MQ=44;FQ=-228.988
1.6e+42	NG_011626.3	6692	C	ref	189.996	0_0	0	NA	NA	NA	NA	NA	homozygous_ref	54	1	DP=54;MQ0F=0;AF1=0;AC1=0;DP4=0,53,0,0;MQ=44;FQ=-186.988
1.6e+42	NG_011626.3	6693	G	ref	189.996	0_0	0	NA	NA	NA	NA	NA	homozygous_ref	54	1	DP=54;MQ0F=0;AF1=0;AC1=0;DP4=0,53,0,0;MQ=44;FQ=-186.988
1.6e+42	NG_011626.3	6714	G	ref	172.996	0_0	0	NA	NA	NA	NA	NA	homozygous_ref	55	1	DP=55;SGB=-0.379885;RPB=1;MQB=1;BQB=1;MQ0F=0;AF1=0;AC1=0;DP4=0,53,0,1;MQ=44;FQ=-169.988;PV4=1,7.33154e-10,1,1
1.6e+42	NG_011626.3	6725	G	ref	189.996	0_0	0	NA	NA	NA	NA	NA	homozygous_ref	55	1	DP=55;MQ0F=0;AF1=0;AC1=0;DP4=0,53,0,0;MQ=44;FQ=-186.988
1.6e+42	NG_011626.3	6822	G	ref	213.996	0_0	0	NA	NA	NA	NA	NA	homozygous_ref	61	1	DP=61;MQ0F=0;AF1=0;AC1=0;DP4=0,61,0,0;MQ=44;FQ=-210.988
1.6e+42	NG_011626.3	6834	G	ref	210.996	0_0	0	NA	NA	NA	NA	NA	homozygous_ref	61	1	DP=61;MQ0F=0;AF1=0;AC1=0;DP4=0,60,0,0;MQ=44;FQ=-207.988
1.6e+42	NG_011626.3	6835	G	ref	213.996	0_0	0	NA	NA	NA	NA	NA	homozygous_ref	61	1	DP=61;MQ0F=0;AF1=0;AC1=0;DP4=0,61,0,0;MQ=44;FQ=-210.988
1.6e+43	NG_011626.3	5879	T	ref	283.236	0_0	0	NA	NA	NA	NA	NA	homozygous_ref	1803	1	DP=1803;SGB=-0.379885;RPB=1;MQB=1;MQSB=1;BQB=1;MQ0F=0;AF1=0;AC1=0;DP4=1074,11,1,0;MQ=44;FQ=-281.989;PV4=1,1,1,1
1.6e+43	NG_011626.3	5881	T	C	221.999	1_1	255	255	0	NA	NA	NA	homozygous_alt	1802	1	DP=1802;VDB=0;SGB=-0.693147;RPB=0.965038;MQB=1;MQSB=1;BQB=0.693671;MQ0F=0;AF1=1;AC1=2;DP4=84,0,983,11;MQ=44;FQ=-281.989;PV4=1,1,1,0.183314
1.6e+43	NG_011626.3	6552	G	A	178.998	1_1	212	215	0	NA	NA	NA	homozygous_alt	98	1	DP=98;VDB=1.30721e-34;SGB=-0.693147;RPB=0.327059;MQB=1;BQB=0.0828208;MQ0F=0;AF1=1;AC1=2;DP4=3,0,93,0;MQ=44;FQ=-241.988;PV4=1,1,1,1
1.6e+43	NG_011626.3	6572	G	ref	283.236	0_0	0	NA	NA	NA	NA	NA	homozygous_ref	115	1	DP=115;MQSB=1;MQ0F=0;AF1=0;AC1=0;DP4=89,25,0,0;MQ=44;FQ=-281.989
1.6e+43	NG_011626.3	6692	C	ref	264.939	0_0	0	NA	NA	NA	NA	NA	homozygous_ref	86	1	DP=86;MQ0F=0;AF1=0;AC1=0;DP4=0,84,0,0;MQ=44;FQ=-279.989
1.6e+43	NG_011626.3	6693	G	ref	269.872	0_0	0	NA	NA	NA	NA	NA	homozygous_ref	86	1	DP=86;MQ0F=0;AF1=0;AC1=0;DP4=0,85,0,0;MQ=44;FQ=-281.989
1.6e+43	NG_011626.3	6714	G	ref	269.872	0_0	0	NA	NA	NA	NA	NA	homozygous_ref	88	1	DP=88;MQ0F=0;AF1=0;AC1=0;DP4=0,87,0,0;MQ=44;FQ=-281.989
1.6e+43	NG_011626.3	6725	G	ref	271.794	0_0	0	NA	NA	NA	NA	NA	homozygous_ref	90	1	DP=90;MQ0F=0;AF1=0;AC1=0;DP4=0,89,0,0;MQ=44;FQ=-281.989
1.6e+43	NG_011626.3	6822	G	ref	278.032	0_0	0	NA	NA	NA	NA	NA	homozygous_ref	96	1	DP=96;MQ0F=0;AF1=0;AC1=0;DP4=0,95,0,0;MQ=44;FQ=-281.989
1.6e+43	NG_011626.3	6834	G	ref	274.592	0_0	0	NA	NA	NA	NA	NA	homozygous_ref	96	1	DP=96;MQ0F=0;AF1=0;AC1=0;DP4=0,92,0,0;MQ=44;FQ=-281.989
1.6e+43	NG_011626.3	6835	G	ref	276.367	0_0	0	NA	NA	NA	NA	NA	homozygous_ref	96	1	DP=96;MQ0F=0;AF1=0;AC1=0;DP4=0,93,0,0;MQ=44;FQ=-281.989
1.6e+44	NG_011626.3	5879	T	ref	283.236	0_0	0	NA	NA	NA	NA	NA	homozygous_ref	4038	1	DP=4038;VDB=6.15528e-08;SGB=-0.676189;RPB=0.865762;MQB=1;MQSB=1;BQB=0.992231;MQ0F=0;AF1=0;AC1=0;DP4=2475,7,11,0;MQ=44;FQ=-281.989;PV4=1,0.340907,1,1
1.6e+44	NG_011626.3	5881	T	C	225.009	0_1	255	0	255	NA	NA	NA	heterozygous	4058	1	DP=4058;VDB=0;SGB=-0.693147;RPB=0.817097;MQB=1;MQSB=1;BQB=2.25058e-05;MQ0F=0;AF1=0.5;AC1=1;DP4=1170,2,1302,5;MQ=44;FQ=225.007;PV4=0.457327,1,1,1
1.6e+44	NG_011626.3	6552	G	A	221.999	1_1	255	255	0	NA	NA	NA	homozygous_alt	186	1	DP=186;VDB=0;SGB=-0.693147;RPB=1;MQB=1;BQB=1;MQ0F=0;AF1=1;AC1=2;DP4=1,0,178,0;MQ=44;FQ=-281.989;PV4=1,0.306592,1,0.451174
1.6e+44	NG_011626.3	6572	G	ref	283.236	0_0	0	NA	NA	NA	NA	NA	homozygous_ref	214	1	DP=214;VDB=0.980333;SGB=-0.511536;RPB=0.516317;MQB=1;MQSB=1;BQB=0.883551;MQ0F=0;AF1=0;AC1=0;DP4=176,29,2,1;MQ=44;FQ=-281.989;PV4=0.37482,0.248635,1,0.221587
1.6e+44	NG_011626.3	6692	C	ref	283.236	0_0	0	NA	NA	NA	NA	NA	homozygous_ref	159	1	DP=159;MQ0F=0;AF1=0;AC1=0;DP4=0,157,0,0;MQ=44;FQ=-281.989
1.6e+44	NG_011626.3	6693	G	ref	283.236	0_0	0	NA	NA	NA	NA	NA	homozygous_ref	159	1	DP=159;MQ0F=0;AF1=0;AC1=0;DP4=0,156,0,0;MQ=44;FQ=-281.989
1.6e+44	NG_011626.3	6714	G	ref	283.236	0_0	0	NA	NA	NA	NA	NA	homozygous_ref	163	1	DP=163;MQ0F=0;AF1=0;AC1=0;DP4=0,160,0,0;MQ=44;FQ=-281.989
1.6e+44	NG_011626.3	6725	G	ref	283.236	0_0	0	NA	NA	NA	NA	NA	homozygous_ref	167	1	DP=167;MQ0F=0;AF1=0;AC1=0;DP4=0,164,0,0;MQ=44;FQ=-281.989
1.6e+44	NG_011626.3	6822	G	ref	283.236	0_0	0	NA	NA	NA	NA	NA	homozygous_ref	185	1	DP=185;SGB=-0.379885;RPB=1;MQB=1;BQB=1;MQ0F=0;AF1=0;AC1=0;DP4=0,178,0,1;MQ=44;FQ=-281.989;PV4=1,1,1,1
1.6e+44	NG_011626.3	6834	G	ref	283.236	0_0	0	NA	NA	NA	NA	NA	homozygous_ref	185	1	DP=185;SGB=-0.379885;RPB=1;MQB=1;BQB=1;MQ0F=0;AF1=0;AC1=0;DP4=0,181,0,1;MQ=44;FQ=-281.989;PV4=1,1,1,1
1.6e+44	NG_011626.3	6835	G	ref	283.236	0_0	0	NA	NA	NA	NA	NA	homozygous_ref	185	1	DP=185;SGB=-0.379885;RPB=1;MQB=1;BQB=1;MQ0F=0;AF1=0;AC1=0;DP4=0,180,0,1;MQ=44;FQ=-281.989;PV4=1,0.000101207,1,1
1.6e+45	NG_011626.3	5879	T	ref	283.236	0_0	0	NA	NA	NA	NA	NA	homozygous_ref	10001	1	DP=10001;VDB=9.10992e-08;SGB=-0.683931;RPB=0.753275;MQB=1;MQSB=1;BQB=0.879818;MQ0F=0;AF1=0;AC1=0;DP4=9809,50,13,0;MQ=44;FQ=-281.989;PV4=1,1,1,1
1.6e+45	NG_011626.3	5881	T	ref	283.236	0_0	0	NA	NA	NA	NA	NA	homozygous_ref	9998	1	DP=9998;VDB=0;SGB=-0.693147;RPB=0.0479591;MQB=1;MQSB=1;BQB=0.91674;MQ0F=0;AF1=0;AC1=0;DP4=9203,47,544,4;MQ=44;FQ=-281.989;PV4=0.531413,0.450365,1,0.0710071
1.6e+45	NG_011626.3	6552	G	A	221.999	1_1	255	255	0	NA	NA	NA	homozygous_alt	1047	1	DP=1047;VDB=0;SGB=-0.693147;RPB=0.974469;MQB=1;BQB=0.36424;MQ0F=0;AF1=1;AC1=2;DP4=14,0,998,0;MQ=44;FQ=-281.989;PV4=1,1,1,0.273955
1.6e+45	NG_011626.3	6572	G	ref	283.236	0_0	0	NA	NA	NA	NA	NA	homozygous_ref	1223	1	DP=1223;VDB=0.98;SGB=-0.453602;RPB=0.986931;MQB=1;MQSB=1;BQB=0.727656;MQ0F=0;AF1=0;AC1=0;DP4=989,197,1,1;MQ=44;FQ=-281.989;PV4=0.305673,0.0793488,1,0.147493
1.6e+45	NG_011626.3	6692	C	ref	283.236	0_0	0	NA	NA	NA	NA	NA	homozygous_ref	923	1	DP=923;VDB=0.32;SGB=-0.453602;RPB=0.897564;MQB=1;BQB=0.442968;MQ0F=0;AF1=0;AC1=0;DP4=0,903,0,2;MQ=44;FQ=-281.989;PV4=1,1,1,1
1.6e+45	NG_011626.3	6693	G	ref	283.236	0_0	0	NA	NA	NA	NA	NA	homozygous_ref	924	1	DP=924;SGB=-0.379885;RPB=1;MQB=1;BQB=1;MQ0F=0;AF1=0;AC1=0;DP4=0,910,0,1;MQ=44;FQ=-281.989;PV4=1,0.012867,1,1
1.6e+45	NG_011626.3	6714	G	ref	283.236	0_0	0	NA	NA	NA	NA	NA	homozygous_ref	953	1	DP=953;MQ0F=0;AF1=0;AC1=0;DP4=0,944,0,0;MQ=44;FQ=-281.989
1.6e+45	NG_011626.3	6725	G	ref	283.236	0_0	0	NA	NA	NA	NA	NA	homozygous_ref	961	1	DP=961;VDB=5.77954e-24;SGB=-0.693147;RPB=0.99166;MQB=1;BQB=0.0759995;MQ0F=0;AF1=0;AC1=0;DP4=0,884,0,56;MQ=44;FQ=-281.989;PV4=1,0.00504797,1,1
1.6e+45	NG_011626.3	6822	G	ref	283.236	0_0	0	NA	NA	NA	NA	NA	homozygous_ref	1066	1	DP=1066;SGB=-0.379885;RPB=1;MQB=1;BQB=1;MQ0F=0;AF1=0;AC1=0;DP4=0,1043,0,1;MQ=44;FQ=-281.989;PV4=1,1,1,1
1.6e+45	NG_011626.3	6834	G	ref	283.236	0_0	0	NA	NA	NA	NA	NA	homozygous_ref	1069	1	DP=1069;MQ0F=0;AF1=0;AC1=0;DP4=0,1045,0,0;MQ=44;FQ=-281.989
1.6e+45	NG_011626.3	6835	G	ref	283.236	0_0	0	NA	NA	NA	NA	NA	homozygous_ref	1070	1	DP=1070;VDB=0.06;SGB=-0.453602;RPB=0.682084;MQB=0.998053;BQB=0.709834;MQ0F=0;AF1=0;AC1=0;DP4=0,1027,0,2;MQ=44;FQ=-281.989;PV4=1,1,1,1
1.6e+46	NG_011626.3	5879	T	ref	283.236	0_0	0	NA	NA	NA	NA	NA	homozygous_ref	9195	1	DP=9195;VDB=0.000481013;SGB=-0.616816;RPB=0.827544;MQB=1;MQSB=1;BQB=0.91425;MQ0F=0;AF1=0;AC1=0;DP4=5562,22,6,0;MQ=44;FQ=-281.989;PV4=1,0.276702,1,1
1.6e+46	NG_011626.3	5881	T	ref	283.236	0_0	0	NA	NA	NA	NA	NA	homozygous_ref	9265	1	DP=9265;VDB=0;SGB=-0.693147;RPB=0.225309;MQB=1;MQSB=1;BQB=0.039684;MQ0F=0;AF1=0;AC1=0;DP4=5199,22,340,3;MQ=44;FQ=-281.989;PV4=0.197368,1,1,0.294728
1.6e+46	NG_011626.3	6552	G	A	187.009	0_1	217	0	212	NA	NA	NA	heterozygous	1502	1	DP=1502;VDB=0;SGB=-0.693147;RPB=0.672145;MQB=1;BQB=0.920134;MQ0F=0;AF1=0.5;AC1=1;DP4=712,0,745,0;MQ=44;FQ=183.824;PV4=1,0.258274,1,0.248817
1.6e+46	NG_011626.3	6572	G	ref	283.236	0_0	0	NA	NA	NA	NA	NA	homozygous_ref	1697	1	DP=1697;VDB=0.0279572;SGB=-0.511536;RPB=0.39191;MQB=1;MQSB=1;BQB=0.699108;MQ0F=0;AF1=0;AC1=0;DP4=1405,250,3,0;MQ=44;FQ=-281.989;PV4=1,0.117961,1,1
1.6e+46	NG_011626.3	6692	C	ref	283.236	0_0	0	NA	NA	NA	NA	NA	homozygous_ref	1345	1	DP=1345;VDB=0.0113966;SGB=-0.590765;RPB=0.430546;MQB=1;BQB=0.892587;MQ0F=0;AF1=0;AC1=0;DP4=0,1318,0,5;MQ=44;FQ=-281.989;PV4=1,0.354926,1,1
1.6e+46	NG_011626.3	6693	G	ref	283.236	0_0	0	NA	NA	NA	NA	NA	homozygous_ref	1348	1	DP=1348;VDB=0.26;SGB=-0.453602;RPB=0.137622;MQB=1;BQB=0.0833957;MQ0F=0;AF1=0;AC1=0;DP4=0,1337,0,2;MQ=44;FQ=-281.989;PV4=1,4.02368e-06,1,0.00262368
1.6e+46	NG_011626.3	6714	G	ref	283.236	0_0	0	NA	NA	NA	NA	NA	homozygous_ref	1372	1	DP=1372;VDB=0.14;SGB=-0.453602;RPB=0.606696;MQB=1;BQB=0.719647;MQ0F=0;AF1=0;AC1=0;DP4=0,1359,0,2;MQ=44;FQ=-281.989;PV4=1,0.00151318,1,1
1.6e+46	NG_011626.3	6725	G	A	133.008	0_1	163	0	223	NA	NA	NA	heterozygous	1389	1	DP=1389;VDB=0;SGB=-0.693147;RPB=0.78573;MQB=1;BQB=5.69094e-06;MQ0F=0;AF1=0.5;AC1=1;DP4=0,849,0,492;MQ=44;FQ=136.016;PV4=1,1.47935e-06,1,1
1.6e+46	NG_011626.3	6822	G	ref	283.236	0_0	0	NA	NA	NA	NA	NA	homozygous_ref	1530	1	DP=1530;VDB=0.833544;SGB=-0.511536;RPB=0.219609;MQB=0.999982;BQB=0.342526;MQ0F=0;AF1=0;AC1=0;DP4=0,1505,0,3;MQ=44;FQ=-281.989;PV4=1,0.00202898,1,1.5843e-08
1.6e+46	NG_011626.3	6834	G	ref	283.236	0_0	0	NA	NA	NA	NA	NA	homozygous_ref	1534	1	DP=1534;SGB=-0.379885;RPB=1;MQB=1;BQB=1;MQ0F=0;AF1=0;AC1=0;DP4=0,1503,0,1;MQ=44;FQ=-281.989;PV4=1,0.000476318,1,0.258705
1.6e+46	NG_011626.3	6835	G	ref	283.236	0_0	0	NA	NA	NA	NA	NA	homozygous_ref	1538	1	DP=1538;VDB=0.52;SGB=-0.453602;RPB=0.14262;MQB=0.998005;BQB=0.412566;MQ0F=0;AF1=0;AC1=0;DP4=0,1504,0,2;MQ=44;FQ=-281.989;PV4=1,0.447815,1,1
1.6e+47	NG_011626.3	5879	T	ref	283.236	0_0	0	NA	NA	NA	NA	NA	homozygous_ref	2338	1	DP=2338;VDB=0.00523773;SGB=-0.590765;RPB=0.841357;MQB=1;MQSB=1;BQB=0.0650596;MQ0F=0;AF1=0;AC1=0;DP4=1436,8,5,0;MQ=44;FQ=-281.989;PV4=1,0.0253075,1,1
1.6e+47	NG_011626.3	5881	T	ref	283.236	0_0	0	NA	NA	NA	NA	NA	homozygous_ref	2358	1	DP=2358;VDB=0;SGB=-0.693147;RPB=0.940473;MQB=1;MQSB=1;BQB=0.383039;MQ0F=0;AF1=0;AC1=0;DP4=1327,6,110,2;MQ=44;FQ=-281.989;PV4=0.122617,1,1,0.461329
1.6e+47	NG_011626.3	6552	G	A	204.999	1_1	238	255	0	NA	NA	NA	homozygous_alt	191	1	DP=191;VDB=0;SGB=-0.693147;RPB=0.874217;MQB=1;BQB=0.915815;MQ0F=0;AF1=1;AC1=2;DP4=6,0,182,0;MQ=44;FQ=-281.989;PV4=1,0.280735,1,0.296396
1.6e+47	NG_011626.3	6572	G	ref	283.236	0_0	0	NA	NA	NA	NA	NA	homozygous_ref	225	1	DP=225;MQSB=1;MQ0F=0;AF1=0;AC1=0;DP4=181,40,0,0;MQ=44;FQ=-281.989
1.6e+47	NG_011626.3	6692	C	ref	283.236	0_0	0	NA	NA	NA	NA	NA	homozygous_ref	171	1	DP=171;SGB=-0.379885;RPB=1;MQB=1;BQB=1;MQ0F=0;AF1=0;AC1=0;DP4=0,165,0,1;MQ=44;FQ=-281.989;PV4=1,1,1,1
1.6e+47	NG_011626.3	6693	G	ref	283.236	0_0	0	NA	NA	NA	NA	NA	homozygous_ref	171	1	DP=171;MQ0F=0;AF1=0;AC1=0;DP4=0,167,0,0;MQ=44;FQ=-281.989
1.6e+47	NG_011626.3	6714	G	ref	283.236	0_0	0	NA	NA	NA	NA	NA	homozygous_ref	174	1	DP=174;SGB=-0.379885;RPB=1;MQB=1;BQB=1;MQ0F=0;AF1=0;AC1=0;DP4=0,172,0,1;MQ=44;FQ=-281.989;PV4=1,0.105843,1,1
1.6e+47	NG_011626.3	6725	G	ref	201.92	0_0	0	NA	NA	NA	NA	NA	homozygous_ref	176	1	DP=176;VDB=3.52785e-05;SGB=-0.686358;RPB=0.781056;MQB=1;BQB=0.766748;MQ0F=0;AF1=0;AC1=0;DP4=0,154,0,14;MQ=44;FQ=-215.988;PV4=1,0.241067,1,1
1.6e+47	NG_011626.3	6822	G	ref	283.236	0_0	0	NA	NA	NA	NA	NA	homozygous_ref	193	1	DP=193;MQ0F=0;AF1=0;AC1=0;DP4=0,189,0,0;MQ=44;FQ=-281.989
1.6e+47	NG_011626.3	6834	G	ref	283.236	0_0	0	NA	NA	NA	NA	NA	homozygous_ref	194	1	DP=194;MQ0F=0;AF1=0;AC1=0;DP4=0,189,0,0;MQ=44;FQ=-281.989
1.6e+47	NG_011626.3	6835	G	ref	283.236	0_0	0	NA	NA	NA	NA	NA	homozygous_ref	194	1	DP=194;MQ0F=0;AF1=0;AC1=0;DP4=0,190,0,0;MQ=44;FQ=-281.989
1.6e+48	NG_011626.3	5879	T	ref	283.236	0_0	0	NA	NA	NA	NA	NA	homozygous_ref	9155	1	DP=9155;VDB=0.000877675;SGB=-0.670168;RPB=0.968344;MQB=1;MQSB=1;BQB=0.00356167;MQ0F=0;AF1=0;AC1=0;DP4=5764,22,9,1;MQ=44;FQ=-281.989;PV4=0.0390111,0.0014419,1,5.20736e-07
1.6e+48	NG_011626.3	5881	T	ref	283.236	0_0	0	NA	NA	NA	NA	NA	homozygous_ref	9231	1	DP=9231;VDB=0;SGB=-0.693147;RPB=0.891097;MQB=1;MQSB=1;BQB=0.576727;MQ0F=0;AF1=0;AC1=0;DP4=5623,18,117,0;MQ=44;FQ=-281.989;PV4=1,1,1,0.109549
1.6e+48	NG_011626.3	6552	G	A	192.009	0_1	222	0	184	NA	NA	NA	heterozygous	1345	1	DP=1345;VDB=0;SGB=-0.693147;RPB=0.775754;MQB=1;BQB=0.796455;MQ0F=0;AF1=0.5;AC1=1;DP4=615,0,662,0;MQ=44;FQ=157.016;PV4=1,0.256512,1,1
1.6e+48	NG_011626.3	6572	G	ref	283.236	0_0	0	NA	NA	NA	NA	NA	homozygous_ref	1425	1	DP=1425;VDB=0.06;SGB=-0.453602;RPB=0.583883;MQB=1;MQSB=1;BQB=0.928938;MQ0F=0;AF1=0;AC1=0;DP4=1221,144,2,0;MQ=44;FQ=-281.989;PV4=1,0.390863,1,1
1.6e+48	NG_011626.3	6692	C	ref	283.236	0_0	0	NA	NA	NA	NA	NA	homozygous_ref	1236	1	DP=1236;SGB=-0.379885;RPB=1;MQB=1;BQB=1;MQ0F=0;AF1=0;AC1=0;DP4=0,1206,0,1;MQ=44;FQ=-281.989;PV4=1,0.454861,1,1
1.6e+48	NG_011626.3	6693	G	ref	283.236	0_0	0	NA	NA	NA	NA	NA	homozygous_ref	1237	1	DP=1237;VDB=0.1;SGB=-0.453602;RPB=0.73251;MQB=1;BQB=0.244444;MQ0F=0;AF1=0;AC1=0;DP4=0,1215,0,2;MQ=44;FQ=-281.989;PV4=1,0.0743488,1,1
1.6e+48	NG_011626.3	6714	G	ref	283.236	0_0	0	NA	NA	NA	NA	NA	homozygous_ref	1262	1	DP=1262;SGB=-0.379885;RPB=1;MQB=1;BQB=1;MQ0F=0;AF1=0;AC1=0;DP4=0,1253,0,1;MQ=44;FQ=-281.989;PV4=1,1,1,1
1.6e+48	NG_011626.3	6725	G	ref	283.236	0_0	0	NA	NA	NA	NA	NA	homozygous_ref	1281	1	DP=1281;VDB=0.14;SGB=-0.453602;RPB=0.791733;MQB=1;BQB=0.711447;MQ0F=0;AF1=0;AC1=0;DP4=0,1258,0,2;MQ=44;FQ=-281.989;PV4=1,1,1,1
1.6e+48	NG_011626.3	6822	G	ref	283.236	0_0	0	NA	NA	NA	NA	NA	homozygous_ref	1408	1	DP=1408;VDB=0.191063;SGB=-0.590765;RPB=0.0828399;MQB=0.745655;BQB=0.0115939;MQ0F=0;AF1=0;AC1=0;DP4=0,1372,0,5;MQ=44;FQ=-281.989;PV4=1,0.0144333,4.54092e-24,1
1.6e+48	NG_011626.3	6834	G	ref	283.236	0_0	0	NA	NA	NA	NA	NA	homozygous_ref	1414	1	DP=1414;VDB=0.42;SGB=-0.453602;RPB=0.226647;MQB=0.997828;BQB=0.677046;MQ0F=0;AF1=0;AC1=0;DP4=0,1381,0,2;MQ=44;FQ=-281.989;PV4=1,0.00639004,1,1
1.6e+48	NG_011626.3	6835	G	ref	283.236	0_0	0	NA	NA	NA	NA	NA	homozygous_ref	1415	1	DP=1415;VDB=0.0381671;SGB=-0.556411;RPB=0.586296;MQB=0.999972;BQB=0.0310534;MQ0F=0;AF1=0;AC1=0;DP4=0,1387,0,4;MQ=44;FQ=-281.989;PV4=1,0.000118903,1,1
1.6e+49	NG_011626.3	5879	T	ref	283.236	0_0	0	NA	NA	NA	NA	NA	homozygous_ref	585	1	DP=585;SGB=-0.379885;RPB=1;MQB=1;MQSB=1;BQB=1;MQ0F=0;AF1=0;AC1=0;DP4=353,2,1,0;MQ=44;FQ=-281.989;PV4=1,0.13666,1,1
1.6e+49	NG_011626.3	5881	T	C	221.999	1_1	255	255	0	NA	NA	NA	homozygous_alt	585	1	DP=585;VDB=0;SGB=-0.693147;RPB=0.998078;MQB=1;MQSB=1;BQB=0.791771;MQ0F=0;AF1=1;AC1=2;DP4=22,0,331,3;MQ=44;FQ=-281.989;PV4=1,1,1,0.32781
1.6e+49	NG_011626.3	6552	G	A	170.998	1_1	204	99	0	NA	NA	NA	homozygous_alt	34	1	DP=34;VDB=3.02535e-17;SGB=-0.693127;MQ0F=0;AF1=1;AC1=2;DP4=0,0,33,0;MQ=44;FQ=-125.987
1.6e+49	NG_011626.3	6572	G	ref	149.995	0_0	0	NA	NA	NA	NA	NA	homozygous_ref	40	1	DP=40;MQSB=1;MQ0F=0;AF1=0;AC1=0;DP4=34,6,0,0;MQ=44;FQ=-146.987
1.6e+49	NG_011626.3	6692	C	ref	104.995	0_0	0	NA	NA	NA	NA	NA	homozygous_ref	28	1	DP=28;MQ0F=0;AF1=0;AC1=0;DP4=0,25,0,0;MQ=44;FQ=-101.987
1.6e+49	NG_011626.3	6693	G	ref	110.995	0_0	0	NA	NA	NA	NA	NA	homozygous_ref	28	1	DP=28;MQ0F=0;AF1=0;AC1=0;DP4=0,27,0,0;MQ=44;FQ=-107.987
1.6e+49	NG_011626.3	6714	G	ref	113.995	0_0	0	NA	NA	NA	NA	NA	homozygous_ref	28	1	DP=28;MQ0F=0;AF1=0;AC1=0;DP4=0,28,0,0;MQ=44;FQ=-110.987
1.6e+49	NG_011626.3	6725	G	ref	110.995	0_0	0	NA	NA	NA	NA	NA	homozygous_ref	28	1	DP=28;MQ0F=0;AF1=0;AC1=0;DP4=0,27,0,0;MQ=44;FQ=-107.987
1.6e+49	NG_011626.3	6822	G	ref	131.995	0_0	0	NA	NA	NA	NA	NA	homozygous_ref	34	1	DP=34;MQ0F=0;AF1=0;AC1=0;DP4=0,34,0,0;MQ=44;FQ=-128.987
1.6e+49	NG_011626.3	6834	G	ref	131.995	0_0	0	NA	NA	NA	NA	NA	homozygous_ref	36	1	DP=36;MQ0F=0;AF1=0;AC1=0;DP4=0,34,0,0;MQ=44;FQ=-128.987
1.6e+49	NG_011626.3	6835	G	ref	131.995	0_0	0	NA	NA	NA	NA	NA	homozygous_ref	36	1	DP=36;MQ0F=0;AF1=0;AC1=0;DP4=0,34,0,0;MQ=44;FQ=-128.987
1.6e+50	NG_011626.3	5879	T	ref	283.236	0_0	0	NA	NA	NA	NA	NA	homozygous_ref	10004	1	DP=10004;VDB=1.38892e-08;SGB=-0.691153;RPB=0.281;MQB=1;MQSB=1;BQB=0.791894;MQ0F=0;AF1=0;AC1=0;DP4=6420,29,17,1;MQ=44;FQ=-281.989;PV4=0.08039,0.113949,1,0.0197115
1.6e+50	NG_011626.3	5881	T	C	211.009	0_1	241	0	255	NA	NA	NA	heterozygous	10003	1	DP=10003;VDB=0;SGB=-0.693147;RPB=0.926392;MQB=1;MQSB=1;BQB=1.09693e-05;MQ0F=0;AF1=0.5;AC1=1;DP4=3125,10,3275,19;MQ=44;FQ=213.848;PV4=0.138634,1,1,1
1.6e+50	NG_011626.3	6552	G	A	221.999	1_1	255	255	0	NA	NA	NA	homozygous_alt	1567	1	DP=1567;VDB=0;SGB=-0.693147;RPB=0.51086;MQB=0.9999;BQB=0.802217;MQ0F=0;AF1=1;AC1=2;DP4=38,0,1489,0;MQ=44;FQ=-281.989;PV4=1,0.331022,0.410645,1
1.6e+50	NG_011626.3	6572	G	ref	283.236	0_0	0	NA	NA	NA	NA	NA	homozygous_ref	1798	1	DP=1798;VDB=0.1;SGB=-0.453602;RPB=0.746394;MQB=1;MQSB=1;BQB=0.828909;MQ0F=0;AF1=0;AC1=0;DP4=1445,288,2,0;MQ=44;FQ=-281.989;PV4=1,1,1,1
1.6e+50	NG_011626.3	6692	C	ref	283.236	0_0	0	NA	NA	NA	NA	NA	homozygous_ref	1401	1	DP=1401;SGB=-0.379885;RPB=1;MQB=1;BQB=1;MQ0F=0;AF1=0;AC1=0;DP4=0,1381,0,1;MQ=44;FQ=-281.989;PV4=1,1,1,1
1.6e+50	NG_011626.3	6693	G	ref	283.236	0_0	0	NA	NA	NA	NA	NA	homozygous_ref	1407	1	DP=1407;SGB=-0.379885;RPB=1;MQB=1;BQB=1;MQ0F=0;AF1=0;AC1=0;DP4=0,1390,0,1;MQ=44;FQ=-281.989;PV4=1,0.0699151,1,1
1.6e+50	NG_011626.3	6714	G	ref	283.236	0_0	0	NA	NA	NA	NA	NA	homozygous_ref	1452	1	DP=1452;VDB=0.1;SGB=-0.453602;RPB=0.919456;MQB=1;BQB=0.736402;MQ0F=0;AF1=0;AC1=0;DP4=0,1434,0,2;MQ=44;FQ=-281.989;PV4=1,0.0300895,1,1
1.6e+50	NG_011626.3	6725	G	ref	283.236	0_0	0	NA	NA	NA	NA	NA	homozygous_ref	1471	1	DP=1471;SGB=-0.379885;RPB=1;MQB=1;BQB=1;MQ0F=0;AF1=0;AC1=0;DP4=0,1443,0,1;MQ=44;FQ=-281.989;PV4=1,1,1,1
1.6e+50	NG_011626.3	6822	G	ref	283.236	0_0	0	NA	NA	NA	NA	NA	homozygous_ref	1612	1	DP=1612;VDB=0.02;SGB=-0.453602;RPB=0.945852;MQB=0.9981;BQB=0.824573;MQ0F=0;AF1=0;AC1=0;DP4=0,1579,0,2;MQ=44;FQ=-281.989;PV4=1,1,1,1
1.6e+50	NG_011626.3	6834	G	ref	283.236	0_0	0	NA	NA	NA	NA	NA	homozygous_ref	1618	1	DP=1618;MQ0F=0;AF1=0;AC1=0;DP4=0,1587,0,0;MQ=44;FQ=-281.989
1.6e+50	NG_011626.3	6835	G	ref	283.236	0_0	0	NA	NA	NA	NA	NA	homozygous_ref	1619	1	DP=1619;VDB=0.0175817;SGB=-0.556411;RPB=0.477296;MQB=0.99999;BQB=0.185478;MQ0F=0;AF1=0;AC1=0;DP4=0,1569,0,4;MQ=44;FQ=-281.989;PV4=1,0.0795092,1,1
1.6e+51	NG_011626.3	5879	T	ref	283.236	0_0	0	NA	NA	NA	NA	NA	homozygous_ref	3850	1	DP=3850;VDB=0.0550934;SGB=-0.556411;RPB=0.703741;MQB=0.999999;MQSB=0.999993;BQB=0.251345;MQ0F=0;AF1=0;AC1=0;DP4=2509,31,4,0;MQ=44;FQ=-281.989;PV4=1,0.0531664,1,1
1.6e+51	NG_011626.3	5881	T	ref	196.996	0_0	0	NA	NA	NA	NA	NA	homozygous_ref	3892	1	DP=3892;VDB=0;SGB=-0.693147;RPB=0.986563;MQB=0.999897;MQSB=0.999992;BQB=0.11858;MQ0F=0;AF1=0;AC1=0;DP4=2126,21,361,12;MQ=44;FQ=-193.988;PV4=0.00172473,1,1,0.000103178
1.6e+51	NG_011626.3	6552	G	A	146.008	0_1	176	0	169	NA	NA	NA	heterozygous	135	1	DP=135;VDB=1.8123e-29;SGB=-0.693147;RPB=0.732777;MQB=1;BQB=0.849403;MQ0F=0;AF1=0.5;AC1=1;DP4=60,0,69,0;MQ=44;FQ=141.226;PV4=1,0.316562,1,0.0983137
1.6e+51	NG_011626.3	6572	G	ref	283.236	0_0	0	NA	NA	NA	NA	NA	homozygous_ref	147	1	DP=147;MQSB=1;MQ0F=0;AF1=0;AC1=0;DP4=119,21,0,0;MQ=44;FQ=-281.989
1.6e+51	NG_011626.3	6692	C	ref	268.899	0_0	0	NA	NA	NA	NA	NA	homozygous_ref	120	1	DP=120;SGB=-0.379885;RPB=1;MQB=1;BQB=1;MQ0F=0;AF1=0;AC1=0;DP4=0,115,0,1;MQ=44;FQ=-281.989;PV4=1,1,1,1
1.6e+51	NG_011626.3	6693	G	ref	283.236	0_0	0	NA	NA	NA	NA	NA	homozygous_ref	120	1	DP=120;MQ0F=0;AF1=0;AC1=0;DP4=0,120,0,0;MQ=44;FQ=-281.989
1.6e+51	NG_011626.3	6714	G	ref	283.236	0_0	0	NA	NA	NA	NA	NA	homozygous_ref	126	1	DP=126;MQ0F=0;AF1=0;AC1=0;DP4=0,124,0,0;MQ=44;FQ=-281.989
1.6e+51	NG_011626.3	6725	G	ref	283.236	0_0	0	NA	NA	NA	NA	NA	homozygous_ref	128	1	DP=128;MQ0F=0;AF1=0;AC1=0;DP4=0,127,0,0;MQ=44;FQ=-281.989
1.6e+51	NG_011626.3	6822	G	ref	283.236	0_0	0	NA	NA	NA	NA	NA	homozygous_ref	138	1	DP=138;SGB=-0.379885;RPB=1;MQB=1;BQB=1;MQ0F=0;AF1=0;AC1=0;DP4=0,133,0,1;MQ=44;FQ=-281.989;PV4=1,0.00623094,1,1
1.6e+51	NG_011626.3	6834	G	ref	278.032	0_0	0	NA	NA	NA	NA	NA	homozygous_ref	139	1	DP=139;VDB=0.5;SGB=-0.453602;RPB=0.889706;MQB=0.992647;BQB=0.639706;MQ0F=0;AF1=0;AC1=0;DP4=0,136,0,2;MQ=44;FQ=-281.989;PV4=1,1,1,1
1.6e+51	NG_011626.3	6835	G	ref	283.236	0_0	0	NA	NA	NA	NA	NA	homozygous_ref	139	1	DP=139;MQ0F=0;AF1=0;AC1=0;DP4=0,135,0,0;MQ=44;FQ=-281.989
1.6e+52	NG_011626.3	5879	T	ref	283.236	0_0	0	NA	NA	NA	NA	NA	homozygous_ref	416	1	DP=416;MQ0F=0;AF1=0;AC1=0;DP4=265,0,0,0;MQ=44;FQ=-281.989
1.6e+52	NG_011626.3	5881	T	C	194.009	0_1	224	0	90	NA	NA	NA	heterozygous	416	1	DP=416;VDB=0;SGB=-0.693147;RPB=0.837092;MQB=1;BQB=0.449731;MQ0F=0;AF1=0.5;AC1=1;DP4=72,0,192,0;MQ=44;FQ=63.0154;PV4=1,1,1,0.270652
1.6e+52	NG_011626.3	6552	G	A	135.331	1_1	168	14	0	NA	NA	NA	homozygous_alt	18	1	DP=18;VDB=3.77082e-11;SGB=-0.689466;RPB=1;MQB=1;BQB=1;MQ0F=0;AF1=1;AC1=2;DP4=1,0,16,0;MQ=44;FQ=-40.9862;PV4=1,0.395038,1,1
1.6e+52	NG_011626.3	6572	G	ref	101.995	0_0	0	NA	NA	NA	NA	NA	homozygous_ref	24	1	DP=24;MQSB=1;MQ0F=0;AF1=0;AC1=0;DP4=17,7,0,0;MQ=44;FQ=-98.9866
1.6e+52	NG_011626.3	6692	C	ref	80.9945	0_0	0	NA	NA	NA	NA	NA	homozygous_ref	17	1	DP=17;MQ0F=0;AF1=0;AC1=0;DP4=0,17,0,0;MQ=44;FQ=-77.9863
1.6e+52	NG_011626.3	6693	G	ref	80.9945	0_0	0	NA	NA	NA	NA	NA	homozygous_ref	17	1	DP=17;MQ0F=0;AF1=0;AC1=0;DP4=0,17,0,0;MQ=44;FQ=-77.9863
1.6e+52	NG_011626.3	6714	G	ref	80.9945	0_0	0	NA	NA	NA	NA	NA	homozygous_ref	17	1	DP=17;MQ0F=0;AF1=0;AC1=0;DP4=0,17,0,0;MQ=44;FQ=-77.9863
1.6e+52	NG_011626.3	6725	G	ref	77.9945	0_0	0	NA	NA	NA	NA	NA	homozygous_ref	17	1	DP=17;MQ0F=0;AF1=0;AC1=0;DP4=0,16,0,0;MQ=44;FQ=-74.9863
1.6e+52	NG_011626.3	6822	G	ref	80.9945	0_0	0	NA	NA	NA	NA	NA	homozygous_ref	17	1	DP=17;MQ0F=0;AF1=0;AC1=0;DP4=0,17,0,0;MQ=44;FQ=-77.9863
1.6e+52	NG_011626.3	6834	G	ref	80.9945	0_0	0	NA	NA	NA	NA	NA	homozygous_ref	17	1	DP=17;MQ0F=0;AF1=0;AC1=0;DP4=0,17,0,0;MQ=44;FQ=-77.9863
1.6e+52	NG_011626.3	6835	G	ref	80.9945	0_0	0	NA	NA	NA	NA	NA	homozygous_ref	17	1	DP=17;MQ0F=0;AF1=0;AC1=0;DP4=0,17,0,0;MQ=44;FQ=-77.9863
1.6e+53	NG_011626.3	5879	T	ref	283.236	0_0	0	NA	NA	NA	NA	NA	homozygous_ref	6907	1	DP=6907;VDB=2.18125e-05;SGB=-0.662043;RPB=0.989935;MQB=0.999997;MQSB=0.999994;BQB=0.999585;MQ0F=0;AF1=0;AC1=0;DP4=4248,17,9,0;MQ=44;FQ=-281.989;PV4=1,1,1,1
1.6e+53	NG_011626.3	5881	T	C	221.999	1_1	255	255	0	NA	NA	NA	homozygous_alt	6907	1	DP=6907;VDB=0;SGB=-0.693147;RPB=0.963893;MQB=0.99998;MQSB=0.999999;BQB=0.405114;MQ0F=0;AF1=1;AC1=2;DP4=223,2,4024,15;MQ=44;FQ=-281.989;PV4=0.225184,1,0.369277,1
1.6e+53	NG_011626.3	6552	G	A	221.999	1_1	255	255	0	NA	NA	NA	homozygous_alt	467	1	DP=467;VDB=0;SGB=-0.693147;RPB=0.616184;MQB=0.999315;BQB=0.799671;MQ0F=0;AF1=1;AC1=2;DP4=23,0,437,0;MQ=44;FQ=-281.989;PV4=1,1,0.372861,1
1.6e+53	NG_011626.3	6572	G	ref	283.236	0_0	0	NA	NA	NA	NA	NA	homozygous_ref	525	1	DP=525;VDB=0.0249187;SGB=-0.511536;RPB=0.999619;MQB=1;MQSB=1;BQB=0.157372;MQ0F=0;AF1=0;AC1=0;DP4=442,63,3,0;MQ=44;FQ=-281.989;PV4=1,0.020656,1,1
1.6e+53	NG_011626.3	6692	C	ref	283.236	0_0	0	NA	NA	NA	NA	NA	homozygous_ref	400	1	DP=400;MQ0F=0;AF1=0;AC1=0;DP4=0,386,0,0;MQ=44;FQ=-281.989
1.6e+53	NG_011626.3	6693	G	ref	283.236	0_0	0	NA	NA	NA	NA	NA	homozygous_ref	400	1	DP=400;VDB=0.14;SGB=-0.453602;RPB=0.741117;MQB=1;BQB=0.492386;MQ0F=0;AF1=0;AC1=0;DP4=0,394,0,2;MQ=44;FQ=-281.989;PV4=1,1,1,1
1.6e+53	NG_011626.3	6714	G	ref	283.236	0_0	0	NA	NA	NA	NA	NA	homozygous_ref	410	1	DP=410;MQ0F=0;AF1=0;AC1=0;DP4=0,404,0,0;MQ=44;FQ=-281.989
1.6e+53	NG_011626.3	6725	G	ref	283.236	0_0	0	NA	NA	NA	NA	NA	homozygous_ref	416	1	DP=416;VDB=0.000281798;SGB=-0.683931;RPB=0.995371;MQB=1;BQB=0.963013;MQ0F=0;AF1=0;AC1=0;DP4=0,392,0,13;MQ=44;FQ=-281.989;PV4=1,0.434152,1,1
1.6e+53	NG_011626.3	6822	G	ref	283.236	0_0	0	NA	NA	NA	NA	NA	homozygous_ref	461	1	DP=461;VDB=0.02;SGB=-0.453602;RPB=0.207589;MQB=0.991071;BQB=0.976563;MQ0F=0;AF1=0;AC1=0;DP4=0,448,0,2;MQ=44;FQ=-281.989;PV4=1,1,1,1
1.6e+53	NG_011626.3	6834	G	ref	283.236	0_0	0	NA	NA	NA	NA	NA	homozygous_ref	463	1	DP=463;MQ0F=0;AF1=0;AC1=0;DP4=0,446,0,0;MQ=44;FQ=-281.989
1.6e+53	NG_011626.3	6835	G	ref	283.236	0_0	0	NA	NA	NA	NA	NA	homozygous_ref	464	1	DP=464;SGB=-0.379885;RPB=1;MQB=1;BQB=1;MQ0F=0;AF1=0;AC1=0;DP4=0,447,0,1;MQ=44;FQ=-281.989;PV4=1,0.201599,1,1
1.6e+54	NG_011626.3	5879	T	ref	283.236	0_0	0	NA	NA	NA	NA	NA	homozygous_ref	10002	1	DP=10002;VDB=1.40805e-08;SGB=-0.690438;RPB=0.994199;MQB=0.999999;MQSB=0.999999;BQB=0.671636;MQ0F=0;AF1=0;AC1=0;DP4=9850,9,17,0;MQ=44;FQ=-281.989;PV4=1,0.242249,1,1
1.6e+54	NG_011626.3	5881	T	C	192.999	1_1	226	205	0	NA	NA	NA	homozygous_alt	10001	1	DP=10001;VDB=0;SGB=-0.693147;RPB=0.838482;MQB=0.999927;MQSB=0.999999;BQB=0.0109875;MQ0F=0;AF1=1;AC1=2;DP4=1041,3,8750,10;MQ=44;FQ=-231.988;PV4=0.153715,1,-nan,1
1.6e+54	NG_011626.3	6552	G	A	204.999	1_1	238	255	0	NA	NA	NA	homozygous_alt	1357	1	DP=1357;VDB=0;SGB=-0.693147;RPB=0.224747;MQB=1;BQB=0.915752;MQ0F=0;AF1=1;AC1=2;DP4=51,0,1253,0;MQ=44;FQ=-281.989;PV4=1,1,1,1
1.6e+54	NG_011626.3	6572	G	ref	283.236	0_0	0	NA	NA	NA	NA	NA	homozygous_ref	1389	1	DP=1389;VDB=0.0117389;SGB=-0.556411;RPB=0.786204;MQB=1;MQSB=1;BQB=0.555072;MQ0F=0;AF1=0;AC1=0;DP4=1215,121,4,0;MQ=44;FQ=-281.989;PV4=1,1,1,1
1.6e+54	NG_011626.3	6692	C	ref	283.236	0_0	0	NA	NA	NA	NA	NA	homozygous_ref	1245	1	DP=1245;VDB=0.0532881;SGB=-0.511536;RPB=0.248092;MQB=1;BQB=0.658118;MQ0F=0;AF1=0;AC1=0;DP4=0,1206,0,3;MQ=44;FQ=-281.989;PV4=1,0.0632938,1,1
1.6e+54	NG_011626.3	6693	G	ref	283.236	0_0	0	NA	NA	NA	NA	NA	homozygous_ref	1252	1	DP=1252;VDB=0.11189;SGB=-0.511536;RPB=0.954732;MQB=1;BQB=0.846995;MQ0F=0;AF1=0;AC1=0;DP4=0,1230,0,3;MQ=44;FQ=-281.989;PV4=1,1,1,1
1.6e+54	NG_011626.3	6714	G	ref	283.236	0_0	0	NA	NA	NA	NA	NA	homozygous_ref	1291	1	DP=1291;SGB=-0.379885;RPB=1;MQB=1;BQB=1;MQ0F=0;AF1=0;AC1=0;DP4=0,1275,0,1;MQ=44;FQ=-281.989;PV4=1,0.0810139,1,1
1.6e+54	NG_011626.3	6725	G	ref	283.236	0_0	0	NA	NA	NA	NA	NA	homozygous_ref	1311	1	DP=1311;VDB=0.160332;SGB=-0.511536;RPB=0.9303;MQB=1;BQB=0.624701;MQ0F=0;AF1=0;AC1=0;DP4=0,1266,0,3;MQ=44;FQ=-281.989;PV4=1,0.0191935,1,1
1.6e+54	NG_011626.3	6822	G	ref	283.236	0_0	0	NA	NA	NA	NA	NA	homozygous_ref	1426	1	DP=1426;VDB=2.64919e-05;SGB=-0.676189;RPB=0.674332;MQB=0.999992;BQB=0.499103;MQ0F=0;AF1=0;AC1=0;DP4=0,1400,0,11;MQ=44;FQ=-281.989;PV4=1,0.0163333,1,1
1.6e+54	NG_011626.3	6834	G	ref	283.236	0_0	0	NA	NA	NA	NA	NA	homozygous_ref	1431	1	DP=1431;SGB=-0.379885;RPB=1;MQB=1;BQB=1;MQ0F=0;AF1=0;AC1=0;DP4=0,1407,0,1;MQ=44;FQ=-281.989;PV4=1,1,1,1
1.6e+54	NG_011626.3	6835	G	ref	283.236	0_0	0	NA	NA	NA	NA	NA	homozygous_ref	1431	1	DP=1431;SGB=-0.379885;RPB=1;MQB=1;BQB=1;MQ0F=0;AF1=0;AC1=0;DP4=0,1403,0,1;MQ=44;FQ=-281.989;PV4=1,6.61041e-05,1,1
1.6e+55	NG_011626.3	5879	T	ref	283.236	0_0	0	NA	NA	NA	NA	NA	homozygous_ref	334	1	DP=334;MQSB=1;MQ0F=0;AF1=0;AC1=0;DP4=214,2,0,0;MQ=44;FQ=-281.989
1.6e+55	NG_011626.3	5881	T	C	225.009	0_1	255	0	255	NA	NA	NA	heterozygous	335	1	DP=335;VDB=0;SGB=-0.693147;RPB=0.498115;MQB=1;MQSB=1;BQB=0.46765;MQ0F=0;AF1=0.5;AC1=1;DP4=110,1,101,1;MQ=44;FQ=225.007;PV4=1,1,1,0.148978
1.6e+55	NG_011626.3	6552	G	A	137.008	0_1	167	0	110	NA	NA	NA	heterozygous	27	1	DP=27;VDB=6.91081e-08;SGB=-0.690438;RPB=0.920218;MQB=1;BQB=0.897092;MQ0F=0;AF1=0.5;AC1=1;DP4=8,0,17,0;MQ=44;FQ=83.0157;PV4=1,1,1,1
1.6e+55	NG_011626.3	6572	G	ref	107.995	0_0	0	NA	NA	NA	NA	NA	homozygous_ref	26	1	DP=26;MQSB=1;MQ0F=0;AF1=0;AC1=0;DP4=23,3,0,0;MQ=44;FQ=-104.987
1.6e+55	NG_011626.3	6692	C	ref	104.995	0_0	0	NA	NA	NA	NA	NA	homozygous_ref	26	1	DP=26;MQ0F=0;AF1=0;AC1=0;DP4=0,25,0,0;MQ=44;FQ=-101.987
1.6e+55	NG_011626.3	6693	G	ref	104.995	0_0	0	NA	NA	NA	NA	NA	homozygous_ref	26	1	DP=26;MQ0F=0;AF1=0;AC1=0;DP4=0,25,0,0;MQ=44;FQ=-101.987
1.6e+55	NG_011626.3	6714	G	ref	70.9944	0_0	0	NA	NA	NA	NA	NA	homozygous_ref	26	1	DP=26;SGB=-0.379885;RPB=1;MQB=1;BQB=1;MQ0F=0;AF1=0;AC1=0;DP4=0,25,0,1;MQ=44;FQ=-67.9862;PV4=1,1,1,1
1.6e+55	NG_011626.3	6725	G	ref	107.995	0_0	0	NA	NA	NA	NA	NA	homozygous_ref	26	1	DP=26;MQ0F=0;AF1=0;AC1=0;DP4=0,26,0,0;MQ=44;FQ=-104.987
1.6e+55	NG_011626.3	6822	G	ref	107.995	0_0	0	NA	NA	NA	NA	NA	homozygous_ref	26	1	DP=26;MQ0F=0;AF1=0;AC1=0;DP4=0,26,0,0;MQ=44;FQ=-104.987
1.6e+55	NG_011626.3	6834	G	ref	107.995	0_0	0	NA	NA	NA	NA	NA	homozygous_ref	26	1	DP=26;MQ0F=0;AF1=0;AC1=0;DP4=0,26,0,0;MQ=44;FQ=-104.987
1.6e+55	NG_011626.3	6835	G	ref	107.995	0_0	0	NA	NA	NA	NA	NA	homozygous_ref	26	1	DP=26;MQ0F=0;AF1=0;AC1=0;DP4=0,26,0,0;MQ=44;FQ=-104.987
1.6e+60	NG_011626.3	5879	T	ref	283.236	0_0	0	NA	NA	NA	NA	NA	homozygous_ref	10011	1	DP=10011;VDB=1.4263e-12;SGB=-0.692067;RPB=0.952384;MQB=1;MQSB=1;BQB=0.51239;MQ0F=0;AF1=0;AC1=0;DP4=9868,12,20,0;MQ=44;FQ=-281.989;PV4=1,0.311437,1,1
1.6e+60	NG_011626.3	5881	T	C	190.009	0_1	220	0	255	NA	NA	NA	heterozygous	10010	1	DP=10010;VDB=0;SGB=-0.693147;RPB=0.994149;MQB=0.999873;MQSB=1;BQB=0.00322942;MQ0F=0;AF1=0.5;AC1=1;DP4=4453,11,5356,3;MQ=44;FQ=193.016;PV4=0.0150313,1,0.396107,0.449638
1.6e+60	NG_011626.3	6552	G	A	195.009	0_1	225	0	193	NA	NA	NA	heterozygous	488	1	DP=488;VDB=0;SGB=-0.693147;RPB=0.942302;MQB=1;BQB=0.310823;MQ0F=0;AF1=0.5;AC1=1;DP4=211,0,267,0;MQ=44;FQ=166.014;PV4=1,1,1,1
1.6e+60	NG_011626.3	6572	G	ref	283.236	0_0	0	NA	NA	NA	NA	NA	homozygous_ref	537	1	DP=537;VDB=0.1;SGB=-0.453602;RPB=0.750478;MQB=1;MQSB=1;BQB=0.771511;MQ0F=0;AF1=0;AC1=0;DP4=465,58,2,0;MQ=44;FQ=-281.989;PV4=1,0.201765,1,1
1.6e+60	NG_011626.3	6692	C	ref	283.236	0_0	0	NA	NA	NA	NA	NA	homozygous_ref	418	1	DP=418;SGB=-0.379885;RPB=1;MQB=1;BQB=1;MQ0F=0;AF1=0;AC1=0;DP4=0,401,0,1;MQ=44;FQ=-281.989;PV4=1,0.00112074,1,1
1.6e+60	NG_011626.3	6693	G	ref	283.236	0_0	0	NA	NA	NA	NA	NA	homozygous_ref	419	1	DP=419;SGB=-0.379885;RPB=1;MQB=1;BQB=1;MQ0F=0;AF1=0;AC1=0;DP4=0,409,0,1;MQ=44;FQ=-281.989;PV4=1,0.185525,1,1
1.6e+60	NG_011626.3	6714	G	ref	283.236	0_0	0	NA	NA	NA	NA	NA	homozygous_ref	432	1	DP=432;MQ0F=0;AF1=0;AC1=0;DP4=0,426,0,0;MQ=44;FQ=-281.989
1.6e+60	NG_011626.3	6725	G	ref	283.236	0_0	0	NA	NA	NA	NA	NA	homozygous_ref	440	1	DP=440;VDB=0.000100796;SGB=-0.686358;RPB=0.954231;MQB=0.999883;BQB=0.295654;MQ0F=0;AF1=0;AC1=0;DP4=0,416,0,14;MQ=44;FQ=-281.989;PV4=1,0.058439,1,1
1.6e+60	NG_011626.3	6822	G	ref	283.236	0_0	0	NA	NA	NA	NA	NA	homozygous_ref	491	1	DP=491;VDB=0.02;SGB=-0.453602;RPB=0.493724;MQB=0.997908;BQB=0.208159;MQ0F=0;AF1=0;AC1=0;DP4=0,478,0,2;MQ=44;FQ=-281.989;PV4=1,0.00645167,1,1
1.6e+60	NG_011626.3	6834	G	ref	283.236	0_0	0	NA	NA	NA	NA	NA	homozygous_ref	493	1	DP=493;MQ0F=0;AF1=0;AC1=0;DP4=0,481,0,0;MQ=44;FQ=-281.989
1.6e+60	NG_011626.3	6835	G	ref	283.236	0_0	0	NA	NA	NA	NA	NA	homozygous_ref	493	1	DP=493;MQ0F=0;AF1=0;AC1=0;DP4=0,479,0,0;MQ=44;FQ=-281.989
1600000	NG_011626.3	5879	T	ref	283.236	0_0	0	NA	NA	NA	NA	NA	homozygous_ref	2650	1	DP=2650;VDB=0.00286036;SGB=-0.590765;RPB=0.956571;MQB=1;MQSB=1;BQB=0.309024;MQ0F=0;AF1=0;AC1=0;DP4=1666,5,5,0;MQ=44;FQ=-281.989;PV4=1,1,1,1
1600000	NG_011626.3	5881	T	ref	283.236	0_0	0	NA	NA	NA	NA	NA	homozygous_ref	2677	1	DP=2677;VDB=2.54473e-07;SGB=-0.688148;RPB=0.650254;MQB=1;MQSB=1;BQB=0.407295;MQ0F=0;AF1=0;AC1=0;DP4=1651,4,14,1;MQ=44;FQ=-281.989;PV4=0.0441626,0.12967,1,1
1600000	NG_011626.3	6552	G	A	198.999	1_1	232	255	0	NA	NA	NA	homozygous_alt	162	1	DP=162;VDB=0;SGB=-0.693147;RPB=0.231763;MQB=1;BQB=0.79981;MQ0F=0;AF1=1;AC1=2;DP4=4,0,153,0;MQ=44;FQ=-281.989;PV4=1,0.251586,1,0.396284
1600000	NG_011626.3	6572	G	ref	283.236	0_0	0	NA	NA	NA	NA	NA	homozygous_ref	185	1	DP=185;MQSB=1;MQ0F=0;AF1=0;AC1=0;DP4=155,24,0,0;MQ=44;FQ=-281.989
1600000	NG_011626.3	6692	C	ref	282.877	0_0	0	NA	NA	NA	NA	NA	homozygous_ref	141	1	DP=141;SGB=-0.379885;RPB=1;MQB=1;BQB=1;MQ0F=0;AF1=0;AC1=0;DP4=0,137,0,1;MQ=44;FQ=-281.989;PV4=1,1,1,1
1600000	NG_011626.3	6693	G	ref	283.236	0_0	0	NA	NA	NA	NA	NA	homozygous_ref	143	1	DP=143;MQ0F=0;AF1=0;AC1=0;DP4=0,141,0,0;MQ=44;FQ=-281.989
1600000	NG_011626.3	6714	G	ref	283.236	0_0	0	NA	NA	NA	NA	NA	homozygous_ref	145	1	DP=145;MQ0F=0;AF1=0;AC1=0;DP4=0,142,0,0;MQ=44;FQ=-281.989
1600000	NG_011626.3	6725	G	ref	237.007	0_0	0	NA	NA	NA	NA	NA	homozygous_ref	146	1	DP=146;VDB=0.12166;SGB=-0.616816;RPB=0.85595;MQB=1;BQB=0.561162;MQ0F=0;AF1=0;AC1=0;DP4=0,136,0,6;MQ=44;FQ=-281.989;PV4=1,0.0326039,1,1
1600000	NG_011626.3	6822	G	ref	283.236	0_0	0	NA	NA	NA	NA	NA	homozygous_ref	162	1	DP=162;MQ0F=0;AF1=0;AC1=0;DP4=0,160,0,0;MQ=44;FQ=-281.989
1600000	NG_011626.3	6834	G	ref	283.236	0_0	0	NA	NA	NA	NA	NA	homozygous_ref	162	1	DP=162;MQ0F=0;AF1=0;AC1=0;DP4=0,157,0,0;MQ=44;FQ=-281.989
1600000	NG_011626.3	6835	G	ref	283.236	0_0	0	NA	NA	NA	NA	NA	homozygous_ref	162	1	DP=162;MQ0F=0;AF1=0;AC1=0;DP4=0,156,0,0;MQ=44;FQ=-281.989
16000000	NG_011626.3	5879	T	ref	283.236	0_0	0	NA	NA	NA	NA	NA	homozygous_ref	9996	1	DP=9996;VDB=2.30409e-14;SGB=-0.692717;RPB=0.798885;MQB=1;MQSB=1;BQB=0.984448;MQ0F=0;AF1=0;AC1=0;DP4=9857,14,23,0;MQ=44;FQ=-281.989;PV4=1,0.475437,1,1
16000000	NG_011626.3	5881	T	C	211.009	0_1	241	0	220	NA	NA	NA	heterozygous	9999	1	DP=9999;VDB=0;SGB=-0.693147;RPB=0.0118306;MQB=1;MQSB=1;BQB=0.0100406;MQ0F=0;AF1=0.5;AC1=1;DP4=4991,7,4811,9;MQ=44;FQ=192.983;PV4=0.623325,1,1,1
16000000	NG_011626.3	6552	G	A	221.999	1_1	255	255	0	NA	NA	NA	homozygous_alt	1589	1	DP=1589;VDB=0;SGB=-0.693147;RPB=0.990419;MQB=0.999989;BQB=0.999854;MQ0F=0;AF1=1;AC1=2;DP4=18,0,1541,0;MQ=44;FQ=-281.989;PV4=1,0.157714,-nan,0.280607
16000000	NG_011626.3	6572	G	ref	283.236	0_0	0	NA	NA	NA	NA	NA	homozygous_ref	1829	1	DP=1829;VDB=0.999484;SGB=-0.636426;RPB=0.139203;MQB=0.999997;MQSB=0.999854;BQB=0.430991;MQ0F=0;AF1=0;AC1=0;DP4=1503,257,4,3;MQ=44;FQ=-281.989;PV4=0.069903,0.114739,1,0.0490652
16000000	NG_011626.3	6692	C	ref	283.236	0_0	0	NA	NA	NA	NA	NA	homozygous_ref	1358	1	DP=1358;VDB=0.18;SGB=-0.453602;RPB=0.203453;MQB=1;BQB=0.188438;MQ0F=0;AF1=0;AC1=0;DP4=0,1332,0,2;MQ=44;FQ=-281.989;PV4=1,0.00526072,1,0.427248
16000000	NG_011626.3	6693	G	ref	283.236	0_0	0	NA	NA	NA	NA	NA	homozygous_ref	1360	1	DP=1360;VDB=0.02;SGB=-0.453602;RPB=0.218141;MQB=1;BQB=0.16042;MQ0F=0;AF1=0;AC1=0;DP4=0,1334,0,2;MQ=44;FQ=-281.989;PV4=1,0.0126776,1,1
16000000	NG_011626.3	6714	G	ref	283.236	0_0	0	NA	NA	NA	NA	NA	homozygous_ref	1396	1	DP=1396;MQ0F=0;AF1=0;AC1=0;DP4=0,1385,0,0;MQ=44;FQ=-281.989
16000000	NG_011626.3	6725	G	ref	283.236	0_0	0	NA	NA	NA	NA	NA	homozygous_ref	1421	1	DP=1421;VDB=0.1;SGB=-0.453602;RPB=0.439405;MQB=0.999274;BQB=0.55225;MQ0F=0;AF1=0;AC1=0;DP4=0,1378,0,2;MQ=44;FQ=-281.989;PV4=1,0.283942,1,1
16000000	NG_011626.3	6822	G	ref	283.236	0_0	0	NA	NA	NA	NA	NA	homozygous_ref	1563	1	DP=1563;VDB=0.0182837;SGB=-0.556411;RPB=0.194637;MQB=0.99999;BQB=0.574095;MQ0F=0;AF1=0;AC1=0;DP4=0,1524,0,4;MQ=44;FQ=-281.989;PV4=1,0.00329127,1,1
16000000	NG_011626.3	6834	G	ref	283.236	0_0	0	NA	NA	NA	NA	NA	homozygous_ref	1571	1	DP=1571;VDB=0.0249187;SGB=-0.511536;RPB=0.217754;MQB=0.999998;BQB=0.9913;MQ0F=0;AF1=0;AC1=0;DP4=0,1526,0,3;MQ=44;FQ=-281.989;PV4=1,1,1,1
16000000	NG_011626.3	6835	G	ref	283.236	0_0	0	NA	NA	NA	NA	NA	homozygous_ref	1571	1	DP=1571;VDB=0.76;SGB=-0.453602;RPB=0.136571;MQB=0.999348;BQB=0.187419;MQ0F=0;AF1=0;AC1=0;DP4=0,1534,0,2;MQ=44;FQ=-281.989;PV4=1,0.0049139,1,1.02309e-07
160000000	NG_011626.3	5879	T	ref	283.236	0_0	0	NA	NA	NA	NA	NA	homozygous_ref	10003	1	DP=10003;VDB=8.43885e-06;SGB=-0.676189;RPB=0.89306;MQB=1;MQSB=1;BQB=0.0473406;MQ0F=0;AF1=0;AC1=0;DP4=7508,13,11,0;MQ=44;FQ=-281.989;PV4=1,0.179461,1,1
160000000	NG_011626.3	5881	T	C	225.009	0_1	255	0	255	NA	NA	NA	heterozygous	10005	1	DP=10005;VDB=0;SGB=-0.693147;RPB=0.86992;MQB=0.999784;MQSB=1;BQB=3.01767e-10;MQ0F=0;AF1=0.5;AC1=1;DP4=3905,7,3605,6;MQ=44;FQ=225.007;PV4=1,1,-nan,1
160000000	NG_011626.3	6552	G	A	221.999	1_1	255	255	0	NA	NA	NA	homozygous_alt	731	1	DP=731;VDB=0;SGB=-0.693147;RPB=0.97757;MQB=1;BQB=0.655951;MQ0F=0;AF1=1;AC1=2;DP4=21,0,690,0;MQ=44;FQ=-281.989;PV4=1,0.284488,1,0.356336
160000000	NG_011626.3	6572	G	ref	283.236	0_0	0	NA	NA	NA	NA	NA	homozygous_ref	858	1	DP=858;MQSB=1;MQ0F=0;AF1=0;AC1=0;DP4=682,149,0,0;MQ=44;FQ=-281.989
160000000	NG_011626.3	6692	C	ref	283.236	0_0	0	NA	NA	NA	NA	NA	homozygous_ref	651	1	DP=651;VDB=0.5;SGB=-0.453602;RPB=0.958202;MQB=1;BQB=0.417981;MQ0F=0;AF1=0;AC1=0;DP4=0,634,0,2;MQ=44;FQ=-281.989;PV4=1,1,1,1
160000000	NG_011626.3	6693	G	ref	283.236	0_0	0	NA	NA	NA	NA	NA	homozygous_ref	652	1	DP=652;MQ0F=0;AF1=0;AC1=0;DP4=0,645,0,0;MQ=44;FQ=-281.989
160000000	NG_011626.3	6714	G	ref	283.236	0_0	0	NA	NA	NA	NA	NA	homozygous_ref	670	1	DP=670;SGB=-0.379885;RPB=1;MQB=1;BQB=1;MQ0F=0;AF1=0;AC1=0;DP4=0,665,0,1;MQ=44;FQ=-281.989;PV4=1,1,1,1
160000000	NG_011626.3	6725	G	ref	283.236	0_0	0	NA	NA	NA	NA	NA	homozygous_ref	677	1	DP=677;VDB=4.4578e-21;SGB=-0.693147;RPB=0.880479;MQB=1;BQB=0.00172584;MQ0F=0;AF1=0;AC1=0;DP4=0,610,0,55;MQ=44;FQ=-281.989;PV4=1,1.84972e-06,1,0.0460111
160000000	NG_011626.3	6822	G	ref	283.236	0_0	0	NA	NA	NA	NA	NA	homozygous_ref	740	1	DP=740;MQ0F=0;AF1=0;AC1=0;DP4=0,731,0,0;MQ=44;FQ=-281.989
160000000	NG_011626.3	6834	G	ref	283.236	0_0	0	NA	NA	NA	NA	NA	homozygous_ref	741	1	DP=741;MQ0F=0;AF1=0;AC1=0;DP4=0,727,0,0;MQ=44;FQ=-281.989
160000000	NG_011626.3	6835	G	ref	283.236	0_0	0	NA	NA	NA	NA	NA	homozygous_ref	741	1	DP=741;SGB=-0.379885;RPB=1;MQB=1;BQB=1;MQ0F=0;AF1=0;AC1=0;DP4=0,724,0,1;MQ=44;FQ=-281.989;PV4=1,1,1,1
1600000000	NG_011626.3	5879	T	ref	283.236	0_0	0	NA	NA	NA	NA	NA	homozygous_ref	3323	1	DP=3323;VDB=0.00766117;SGB=-0.556411;RPB=0.982035;MQB=1;MQSB=1;BQB=0.586161;MQ0F=0;AF1=0;AC1=0;DP4=2020,6,4,0;MQ=44;FQ=-281.989;PV4=1,1,1,1
1600000000	NG_011626.3	5881	T	C	225.009	0_1	255	0	255	NA	NA	NA	heterozygous	3345	1	DP=3345;VDB=0;SGB=-0.693147;RPB=0.807097;MQB=1;MQSB=1;BQB=0.0466696;MQ0F=0;AF1=0.5;AC1=1;DP4=1109,1,903,5;MQ=44;FQ=225.007;PV4=0.0963983,1,1,1
1600000000	NG_011626.3	6552	G	A	170.998	1_1	204	255	0	NA	NA	NA	homozygous_alt	158	1	DP=158;VDB=0;SGB=-0.693147;RPB=0.866888;MQB=1;BQB=0.224735;MQ0F=0;AF1=1;AC1=2;DP4=6,0,150,0;MQ=44;FQ=-281.989;PV4=1,0.0981891,1,0.340684
1600000000	NG_011626.3	6572	G	ref	283.236	0_0	0	NA	NA	NA	NA	NA	homozygous_ref	191	1	DP=191;MQSB=1;MQ0F=0;AF1=0;AC1=0;DP4=152,37,0,0;MQ=44;FQ=-281.989
1600000000	NG_011626.3	6692	C	ref	283.236	0_0	0	NA	NA	NA	NA	NA	homozygous_ref	137	1	DP=137;MQ0F=0;AF1=0;AC1=0;DP4=0,133,0,0;MQ=44;FQ=-281.989
1600000000	NG_011626.3	6693	G	ref	283.236	0_0	0	NA	NA	NA	NA	NA	homozygous_ref	137	1	DP=137;MQ0F=0;AF1=0;AC1=0;DP4=0,136,0,0;MQ=44;FQ=-281.989
1600000000	NG_011626.3	6714	G	ref	283.236	0_0	0	NA	NA	NA	NA	NA	homozygous_ref	140	1	DP=140;MQ0F=0;AF1=0;AC1=0;DP4=0,137,0,0;MQ=44;FQ=-281.989
1600000000	NG_011626.3	6725	G	ref	170.91	0_0	0	NA	NA	NA	NA	NA	homozygous_ref	140	1	DP=140;VDB=1.71934e-05;SGB=-0.676189;RPB=0.845412;MQB=1;BQB=0.292312;MQ0F=0;AF1=0;AC1=0;DP4=0,123,0,11;MQ=44;FQ=-167.987;PV4=1,0.000439604,1,1
1600000000	NG_011626.3	6822	G	ref	283.236	0_0	0	NA	NA	NA	NA	NA	homozygous_ref	155	1	DP=155;VDB=0.267404;SGB=-0.511536;RPB=0.432785;MQB=0.999808;BQB=0.176364;MQ0F=0;AF1=0;AC1=0;DP4=0,151,0,3;MQ=44;FQ=-281.989;PV4=1,0.0211843,1,1
1600000000	NG_011626.3	6834	G	ref	283.236	0_0	0	NA	NA	NA	NA	NA	homozygous_ref	155	1	DP=155;MQ0F=0;AF1=0;AC1=0;DP4=0,153,0,0;MQ=44;FQ=-281.989
1600000000	NG_011626.3	6835	G	ref	283.236	0_0	0	NA	NA	NA	NA	NA	homozygous_ref	155	1	DP=155;MQ0F=0;AF1=0;AC1=0;DP4=0,153,0,0;MQ=44;FQ=-281.989
16	NG_011626.3	5879	T	ref	283.236	0_0	0	NA	NA	NA	NA	NA	homozygous_ref	539	1	DP=539;MQSB=1;MQ0F=0;AF1=0;AC1=0;DP4=328,2,0,0;MQ=44;FQ=-281.989
16	NG_011626.3	5881	T	C	221.999	1_1	255	255	0	NA	NA	NA	homozygous_alt	539	1	DP=539;VDB=0;SGB=-0.693147;RPB=0.35913;MQB=1;MQSB=1;BQB=0.333848;MQ0F=0;AF1=1;AC1=2;DP4=11,0,315,2;MQ=44;FQ=-281.989;PV4=1,1,1,1
16	NG_011626.3	6552	G	A	202.999	1_1	236	255	0	NA	NA	NA	homozygous_alt	88	1	DP=88;VDB=2.97681e-34;SGB=-0.693147;MQ0F=0;AF1=1;AC1=2;DP4=0,0,86,0;MQ=44;FQ=-281.989
16	NG_011626.3	6572	G	ref	283.236	0_0	0	NA	NA	NA	NA	NA	homozygous_ref	98	1	DP=98;MQSB=1;MQ0F=0;AF1=0;AC1=0;DP4=81,15,0,0;MQ=44;FQ=-281.989
16	NG_011626.3	6692	C	ref	237.928	0_0	0	NA	NA	NA	NA	NA	homozygous_ref	70	1	DP=70;MQ0F=0;AF1=0;AC1=0;DP4=0,69,0,0;MQ=44;FQ=-234.988
16	NG_011626.3	6693	G	ref	240.889	0_0	0	NA	NA	NA	NA	NA	homozygous_ref	70	1	DP=70;MQ0F=0;AF1=0;AC1=0;DP4=0,70,0,0;MQ=44;FQ=-237.988
16	NG_011626.3	6714	G	ref	252.208	0_0	0	NA	NA	NA	NA	NA	homozygous_ref	74	1	DP=74;MQ0F=0;AF1=0;AC1=0;DP4=0,74,0,0;MQ=44;FQ=-249.989
16	NG_011626.3	6725	G	ref	246.665	0_0	0	NA	NA	NA	NA	NA	homozygous_ref	74	1	DP=74;MQ0F=0;AF1=0;AC1=0;DP4=0,72,0,0;MQ=44;FQ=-243.988
16	NG_011626.3	6822	G	ref	246.462	0_0	0	NA	NA	NA	NA	NA	homozygous_ref	86	1	DP=86;SGB=-0.379885;RPB=1;MQB=1;BQB=1;MQ0F=0;AF1=0;AC1=0;DP4=0,84,0,1;MQ=44;FQ=-245.988;PV4=1,1,1,1
16	NG_011626.3	6834	G	ref	268.899	0_0	0	NA	NA	NA	NA	NA	homozygous_ref	88	1	DP=88;MQ0F=0;AF1=0;AC1=0;DP4=0,85,0,0;MQ=44;FQ=-281.989
16	NG_011626.3	6835	G	ref	268.899	0_0	0	NA	NA	NA	NA	NA	homozygous_ref	88	1	DP=88;MQ0F=0;AF1=0;AC1=0;DP4=0,85,0,0;MQ=44;FQ=-281.989
170	NG_011626.3	5879	T	ref	283.236	0_0	0	NA	NA	NA	NA	NA	homozygous_ref	420	1	DP=420;MQSB=1;MQ0F=0;AF1=0;AC1=0;DP4=293,2,0,0;MQ=44;FQ=-281.989
170	NG_011626.3	5881	T	C	225.009	0_1	255	0	255	NA	NA	NA	heterozygous	423	1	DP=423;VDB=0;SGB=-0.693147;RPB=0.997435;MQB=1;MQSB=1;BQB=0.0845084;MQ0F=0;AF1=0.5;AC1=1;DP4=147,1,145,2;MQ=44;FQ=225.007;PV4=0.622445,1,1,0.401017
170	NG_011626.3	6552	G	A	120.106	1_1	153	19	0	NA	NA	NA	homozygous_alt	34	1	DP=34;VDB=1.14905e-11;SGB=-0.693054;RPB=0.75;MQB=1;BQB=0.678571;MQ0F=0;AF1=1;AC1=2;DP4=2,0,28,0;MQ=44;FQ=-45.986;PV4=1,0.213287,1,1
170	NG_011626.3	6572	G	ref	128.995	0_0	0	NA	NA	NA	NA	NA	homozygous_ref	35	1	DP=35;MQSB=1;MQ0F=0;AF1=0;AC1=0;DP4=28,5,0,0;MQ=44;FQ=-125.987
170	NG_011626.3	6692	C	ref	107.995	0_0	0	NA	NA	NA	NA	NA	homozygous_ref	28	1	DP=28;MQ0F=0;AF1=0;AC1=0;DP4=0,26,0,0;MQ=44;FQ=-104.987
170	NG_011626.3	6693	G	ref	113.995	0_0	0	NA	NA	NA	NA	NA	homozygous_ref	28	1	DP=28;MQ0F=0;AF1=0;AC1=0;DP4=0,28,0,0;MQ=44;FQ=-110.987
170	NG_011626.3	6714	G	ref	116.995	0_0	0	NA	NA	NA	NA	NA	homozygous_ref	29	1	DP=29;MQ0F=0;AF1=0;AC1=0;DP4=0,29,0,0;MQ=44;FQ=-113.987
170	NG_011626.3	6725	G	A	45.0072	0_1	75	0	158	NA	NA	NA	heterozygous	29	1	DP=29;VDB=0.00151662;SGB=-0.616816;RPB=0.00671423;MQB=1;BQB=0.975233;MQ0F=0;AF1=0.5;AC1=1;DP4=0,22,0,6;MQ=44;FQ=48.0153;PV4=1,1,1,1
170	NG_011626.3	6822	G	ref	140.995	0_0	0	NA	NA	NA	NA	NA	homozygous_ref	37	1	DP=37;MQ0F=0;AF1=0;AC1=0;DP4=0,37,0,0;MQ=44;FQ=-137.987
170	NG_011626.3	6834	G	ref	137.995	0_0	0	NA	NA	NA	NA	NA	homozygous_ref	37	1	DP=37;MQ0F=0;AF1=0;AC1=0;DP4=0,36,0,0;MQ=44;FQ=-134.987
170	NG_011626.3	6835	G	ref	140.995	0_0	0	NA	NA	NA	NA	NA	homozygous_ref	37	1	DP=37;MQ0F=0;AF1=0;AC1=0;DP4=0,37,0,0;MQ=44;FQ=-137.987
171	NG_011626.3	5879	T	ref	283.236	0_0	0	NA	NA	NA	NA	NA	homozygous_ref	3223	1	DP=3223;VDB=0.0221621;SGB=-0.511536;RPB=0.635983;MQB=1;MQSB=1;BQB=0.883159;MQ0F=0;AF1=0;AC1=0;DP4=1985,9,3,0;MQ=44;FQ=-281.989;PV4=1,1,1,1
171	NG_011626.3	5881	T	ref	283.236	0_0	0	NA	NA	NA	NA	NA	homozygous_ref	3260	1	DP=3260;VDB=1.65216e-38;SGB=-0.693147;RPB=0.784012;MQB=1;MQSB=1;BQB=0.465126;MQ0F=0;AF1=0;AC1=0;DP4=1896,12,72,1;MQ=44;FQ=-281.989;PV4=0.387137,1,1,0.160337
171	NG_011626.3	6552	G	A	158.009	0_1	188	0	210	NA	NA	NA	heterozygous	223	1	DP=223;VDB=1.16805e-37;SGB=-0.693147;RPB=0.689378;MQB=1;BQB=0.893902;MQ0F=0;AF1=0.5;AC1=1;DP4=119,0,98,0;MQ=44;FQ=160.989;PV4=1,1,1,0.371567
171	NG_011626.3	6572	G	ref	283.236	0_0	0	NA	NA	NA	NA	NA	homozygous_ref	258	1	DP=258;MQSB=1;MQ0F=0;AF1=0;AC1=0;DP4=215,37,0,0;MQ=44;FQ=-281.989
171	NG_011626.3	6692	C	ref	283.236	0_0	0	NA	NA	NA	NA	NA	homozygous_ref	199	1	DP=199;SGB=-0.379885;RPB=1;MQB=1;BQB=1;MQ0F=0;AF1=0;AC1=0;DP4=0,196,0,1;MQ=44;FQ=-281.989;PV4=1,1,1,1
171	NG_011626.3	6693	G	ref	283.236	0_0	0	NA	NA	NA	NA	NA	homozygous_ref	199	1	DP=199;MQ0F=0;AF1=0;AC1=0;DP4=0,194,0,0;MQ=44;FQ=-281.989
171	NG_011626.3	6714	G	ref	283.236	0_0	0	NA	NA	NA	NA	NA	homozygous_ref	204	1	DP=204;SGB=-0.379885;RPB=1;MQB=1;BQB=1;MQ0F=0;AF1=0;AC1=0;DP4=0,202,0,1;MQ=44;FQ=-281.989;PV4=1,1,1,1
171	NG_011626.3	6725	G	A	59.0073	0_1	89	0	175	NA	NA	NA	heterozygous	206	1	DP=206;VDB=1.90024e-20;SGB=-0.693147;RPB=0.965066;MQB=1;BQB=0.302842;MQ0F=0;AF1=0.5;AC1=1;DP4=0,139,0,61;MQ=44;FQ=62.0154;PV4=1,0.148402,1,1
171	NG_011626.3	6822	G	ref	283.236	0_0	0	NA	NA	NA	NA	NA	homozygous_ref	231	1	DP=231;MQ0F=0;AF1=0;AC1=0;DP4=0,225,0,0;MQ=44;FQ=-281.989
171	NG_011626.3	6834	G	ref	283.236	0_0	0	NA	NA	NA	NA	NA	homozygous_ref	232	1	DP=232;MQ0F=0;AF1=0;AC1=0;DP4=0,226,0,0;MQ=44;FQ=-281.989
171	NG_011626.3	6835	G	ref	283.236	0_0	0	NA	NA	NA	NA	NA	homozygous_ref	232	1	DP=232;MQ0F=0;AF1=0;AC1=0;DP4=0,225,0,0;MQ=44;FQ=-281.989
172	NG_011626.3	5879	T	ref	283.236	0_0	0	NA	NA	NA	NA	NA	homozygous_ref	1119	1	DP=1119;MQSB=1;MQ0F=0;AF1=0;AC1=0;DP4=888,8,0,0;MQ=44;FQ=-281.989
172	NG_011626.3	5881	T	C	209.009	0_1	239	0	255	NA	NA	NA	heterozygous	1126	1	DP=1126;VDB=0;SGB=-0.693147;RPB=0.466329;MQB=1;MQSB=1;BQB=0.357125;MQ0F=0;AF1=0.5;AC1=1;DP4=505,4,369,3;MQ=44;FQ=211.91;PV4=1,1,1,1
172	NG_011626.3	6552	G	A	149.998	1_1	183	100	0	NA	NA	NA	homozygous_alt	46	1	DP=46;VDB=2.82222e-17;SGB=-0.693146;RPB=1;MQB=1;BQB=1;MQ0F=0;AF1=1;AC1=2;DP4=1,0,44,0;MQ=44;FQ=-126.987;PV4=1,0.349335,1,1
172	NG_011626.3	6572	G	ref	134.995	0_0	0	NA	NA	NA	NA	NA	homozygous_ref	38	1	DP=38;MQSB=1;MQ0F=0;AF1=0;AC1=0;DP4=33,2,0,0;MQ=44;FQ=-131.987
172	NG_011626.3	6692	C	ref	140.995	0_0	0	NA	NA	NA	NA	NA	homozygous_ref	39	1	DP=39;MQ0F=0;AF1=0;AC1=0;DP4=0,37,0,0;MQ=44;FQ=-137.987
172	NG_011626.3	6693	G	ref	131.995	0_0	0	NA	NA	NA	NA	NA	homozygous_ref	39	1	DP=39;MQ0F=0;AF1=0;AC1=0;DP4=0,34,0,0;MQ=44;FQ=-128.987
172	NG_011626.3	6714	G	ref	152.995	0_0	0	NA	NA	NA	NA	NA	homozygous_ref	41	1	DP=41;MQ0F=0;AF1=0;AC1=0;DP4=0,41,0,0;MQ=44;FQ=-149.987
172	NG_011626.3	6725	G	A	130.008	0_1	160	0	142	NA	NA	NA	heterozygous	42	1	DP=42;VDB=4.06705e-07;SGB=-0.692562;RPB=0.912968;MQB=1;BQB=0.0393834;MQ0F=0;AF1=0.5;AC1=1;DP4=0,13,0,22;MQ=44;FQ=114.948;PV4=1,0.0179021,1,0.225152
172	NG_011626.3	6822	G	ref	183.996	0_0	0	NA	NA	NA	NA	NA	homozygous_ref	53	1	DP=53;MQ0F=0;AF1=0;AC1=0;DP4=0,51,0,0;MQ=44;FQ=-180.988
172	NG_011626.3	6834	G	ref	183.996	0_0	0	NA	NA	NA	NA	NA	homozygous_ref	53	1	DP=53;MQ0F=0;AF1=0;AC1=0;DP4=0,51,0,0;MQ=44;FQ=-180.988
172	NG_011626.3	6835	G	ref	186.996	0_0	0	NA	NA	NA	NA	NA	homozygous_ref	53	1	DP=53;MQ0F=0;AF1=0;AC1=0;DP4=0,52,0,0;MQ=44;FQ=-183.988
173	NG_011626.3	5879	T	ref	283.236	0_0	0	NA	NA	NA	NA	NA	homozygous_ref	4375	1	DP=4375;VDB=0.02;SGB=-0.453602;RPB=0.603968;MQB=1;MQSB=1;BQB=0.955551;MQ0F=0;AF1=0;AC1=0;DP4=2600,21,2,0;MQ=44;FQ=-281.989;PV4=1,0.472741,1,1
173	NG_011626.3	5881	T	C	225.009	0_1	255	0	255	NA	NA	NA	heterozygous	4395	1	DP=4395;VDB=0;SGB=-0.693147;RPB=0.728981;MQB=1;MQSB=1;BQB=6.92508e-05;MQ0F=0;AF1=0.5;AC1=1;DP4=1241,9,1341,15;MQ=44;FQ=225.007;PV4=0.412274,1,1,0.0885729
173	NG_011626.3	6552	G	A	190.009	0_1	220	0	167	NA	NA	NA	heterozygous	514	1	DP=514;VDB=0;SGB=-0.693147;RPB=0.80889;MQB=1;BQB=0.334394;MQ0F=0;AF1=0.5;AC1=1;DP4=202,0,298,0;MQ=44;FQ=140.016;PV4=1,0.113296,1,0.162159
173	NG_011626.3	6572	G	ref	283.236	0_0	0	NA	NA	NA	NA	NA	homozygous_ref	608	1	DP=608;SGB=-0.379885;RPB=1;MQB=1;MQSB=1;BQB=1;MQ0F=0;AF1=0;AC1=0;DP4=476,115,1,0;MQ=44;FQ=-281.989;PV4=1,1,1,1
173	NG_011626.3	6692	C	ref	283.236	0_0	0	NA	NA	NA	NA	NA	homozygous_ref	482	1	DP=482;MQ0F=0;AF1=0;AC1=0;DP4=0,472,0,0;MQ=44;FQ=-281.989
173	NG_011626.3	6693	G	ref	283.236	0_0	0	NA	NA	NA	NA	NA	homozygous_ref	483	1	DP=483;MQ0F=0;AF1=0;AC1=0;DP4=0,474,0,0;MQ=44;FQ=-281.989
173	NG_011626.3	6714	G	ref	283.236	0_0	0	NA	NA	NA	NA	NA	homozygous_ref	491	1	DP=491;VDB=0.18;SGB=-0.453602;RPB=0.725207;MQB=1;BQB=0.216942;MQ0F=0;AF1=0;AC1=0;DP4=0,484,0,2;MQ=44;FQ=-281.989;PV4=1,0.121523,1,1
173	NG_011626.3	6725	G	ref	283.236	0_0	0	NA	NA	NA	NA	NA	homozygous_ref	495	1	DP=495;VDB=0.18;SGB=-0.453602;RPB=0.673511;MQB=1;BQB=0.809035;MQ0F=0;AF1=0;AC1=0;DP4=0,487,0,2;MQ=44;FQ=-281.989;PV4=1,1,1,1
173	NG_011626.3	6822	G	ref	283.236	0_0	0	NA	NA	NA	NA	NA	homozygous_ref	536	1	DP=536;SGB=-0.379885;RPB=1;MQB=1;BQB=1;MQ0F=0;AF1=0;AC1=0;DP4=0,529,0,1;MQ=44;FQ=-281.989;PV4=1,0.137221,1,1
173	NG_011626.3	6834	G	ref	283.236	0_0	0	NA	NA	NA	NA	NA	homozygous_ref	538	1	DP=538;SGB=-0.379885;RPB=1;MQB=1;BQB=1;MQ0F=0;AF1=0;AC1=0;DP4=0,528,0,1;MQ=44;FQ=-281.989;PV4=1,1,1,1
173	NG_011626.3	6835	G	ref	283.236	0_0	0	NA	NA	NA	NA	NA	homozygous_ref	538	1	DP=538;VDB=0.32;SGB=-0.453602;RPB=0.976371;MQB=0.5;BQB=0.648393;MQ0F=0;AF1=0;AC1=0;DP4=0,529,0,2;MQ=44;FQ=-281.989;PV4=1,0.000609828,-nan,0.000246263
174	NG_011626.3	5879	T	ref	283.236	0_0	0	NA	NA	NA	NA	NA	homozygous_ref	8572	1	DP=8572;VDB=2.70539e-06;SGB=-0.670168;RPB=0.839443;MQB=1;MQSB=1;BQB=0.905211;MQ0F=0;AF1=0;AC1=0;DP4=5101,26,10,0;MQ=44;FQ=-281.989;PV4=1,1,1,1
174	NG_011626.3	5881	T	C	221.999	1_1	255	255	0	NA	NA	NA	homozygous_alt	8570	1	DP=8570;VDB=0;SGB=-0.693147;RPB=0.755976;MQB=1;MQSB=1;BQB=0.999638;MQ0F=0;AF1=1;AC1=2;DP4=77,0,5018,28;MQ=44;FQ=-281.989;PV4=1,1,1,0.260395
174	NG_011626.3	6552	G	A	221.999	1_1	255	255	0	NA	NA	NA	homozygous_alt	1018	1	DP=1018;VDB=0;SGB=-0.693147;RPB=0.975501;MQB=1;BQB=0.91085;MQ0F=0;AF1=1;AC1=2;DP4=9,0,993,0;MQ=44;FQ=-281.989;PV4=1,1,1,0.302171
174	NG_011626.3	6572	G	ref	283.236	0_0	0	NA	NA	NA	NA	NA	homozygous_ref	1247	1	DP=1247;VDB=0.980333;SGB=-0.511536;RPB=0.629002;MQB=1;MQSB=1;BQB=0.951452;MQ0F=0;AF1=0;AC1=0;DP4=970,242,2,1;MQ=44;FQ=-281.989;PV4=0.488316,1,1,0.342928
174	NG_011626.3	6692	C	ref	283.236	0_0	0	NA	NA	NA	NA	NA	homozygous_ref	912	1	DP=912;MQ0F=0;AF1=0;AC1=0;DP4=0,891,0,0;MQ=44;FQ=-281.989
174	NG_011626.3	6693	G	ref	283.236	0_0	0	NA	NA	NA	NA	NA	homozygous_ref	913	1	DP=913;SGB=-0.379885;RPB=1;MQB=1;BQB=1;MQ0F=0;AF1=0;AC1=0;DP4=0,900,0,1;MQ=44;FQ=-281.989;PV4=1,0.00273877,1,1
174	NG_011626.3	6714	G	ref	283.236	0_0	0	NA	NA	NA	NA	NA	homozygous_ref	933	1	DP=933;MQ0F=0;AF1=0;AC1=0;DP4=0,917,0,0;MQ=44;FQ=-281.989
174	NG_011626.3	6725	G	ref	283.236	0_0	0	NA	NA	NA	NA	NA	homozygous_ref	944	1	DP=944;SGB=-0.379885;RPB=1;MQB=1;BQB=1;MQ0F=0;AF1=0;AC1=0;DP4=0,925,0,1;MQ=44;FQ=-281.989;PV4=1,2.03246e-05,1,1
174	NG_011626.3	6822	G	ref	283.236	0_0	0	NA	NA	NA	NA	NA	homozygous_ref	1030	1	DP=1030;VDB=0.02;SGB=-0.453602;RPB=0.985265;MQB=1;BQB=0.158644;MQ0F=0;AF1=0;AC1=0;DP4=0,1018,0,2;MQ=44;FQ=-281.989;PV4=1,0.00102766,1,1
174	NG_011626.3	6834	G	ref	283.236	0_0	0	NA	NA	NA	NA	NA	homozygous_ref	1033	1	DP=1033;VDB=0.0279572;SGB=-0.511536;RPB=0.963611;MQB=1;BQB=0.995012;MQ0F=0;AF1=0;AC1=0;DP4=0,1008,0,3;MQ=44;FQ=-281.989;PV4=1,1,1,1
174	NG_011626.3	6835	G	ref	283.236	0_0	0	NA	NA	NA	NA	NA	homozygous_ref	1033	1	DP=1033;SGB=-0.379885;RPB=1;MQB=1;BQB=1;MQ0F=0;AF1=0;AC1=0;DP4=0,1012,0,1;MQ=44;FQ=-281.989;PV4=1,1,1,1
175	NG_011626.3	5879	T	ref	283.236	0_0	0	NA	NA	NA	NA	NA	homozygous_ref	2021	1	DP=2021;VDB=0.02;SGB=-0.453602;RPB=0.688333;MQB=1;MQSB=1;BQB=0.445;MQ0F=0;AF1=0;AC1=0;DP4=1196,4,2,0;MQ=44;FQ=-281.989;PV4=1,0.0451822,1,1
175	NG_011626.3	5881	T	ref	283.236	0_0	0	NA	NA	NA	NA	NA	homozygous_ref	2033	1	DP=2033;VDB=1.20519e-14;SGB=-0.692352;RPB=0.960137;MQB=1;MQSB=1;BQB=0.676584;MQ0F=0;AF1=0;AC1=0;DP4=1175,4,21,0;MQ=44;FQ=-281.989;PV4=1,1,1,1
175	NG_011626.3	6552	G	A	124.008	0_1	154	0	195	NA	NA	NA	heterozygous	186	1	DP=186;VDB=3.35021e-31;SGB=-0.693147;RPB=0.112982;MQB=1;BQB=0.833354;MQ0F=0;AF1=0.5;AC1=1;DP4=112,0,74,0;MQ=44;FQ=127.016;PV4=1,0.286179,1,0.131666
175	NG_011626.3	6572	G	ref	283.236	0_0	0	NA	NA	NA	NA	NA	homozygous_ref	218	1	DP=218;MQSB=1;MQ0F=0;AF1=0;AC1=0;DP4=171,41,0,0;MQ=44;FQ=-281.989
175	NG_011626.3	6692	C	ref	283.236	0_0	0	NA	NA	NA	NA	NA	homozygous_ref	156	1	DP=156;SGB=-0.379885;RPB=1;MQB=1;BQB=1;MQ0F=0;AF1=0;AC1=0;DP4=0,152,0,1;MQ=44;FQ=-281.989;PV4=1,0.319464,1,1
175	NG_011626.3	6693	G	ref	283.236	0_0	0	NA	NA	NA	NA	NA	homozygous_ref	156	1	DP=156;MQ0F=0;AF1=0;AC1=0;DP4=0,155,0,0;MQ=44;FQ=-281.989
175	NG_011626.3	6714	G	ref	283.236	0_0	0	NA	NA	NA	NA	NA	homozygous_ref	160	1	DP=160;MQ0F=0;AF1=0;AC1=0;DP4=0,160,0,0;MQ=44;FQ=-281.989
175	NG_011626.3	6725	G	ref	283.236	0_0	0	NA	NA	NA	NA	NA	homozygous_ref	162	1	DP=162;MQ0F=0;AF1=0;AC1=0;DP4=0,159,0,0;MQ=44;FQ=-281.989
175	NG_011626.3	6822	G	ref	283.236	0_0	0	NA	NA	NA	NA	NA	homozygous_ref	183	1	DP=183;MQ0F=0;AF1=0;AC1=0;DP4=0,182,0,0;MQ=44;FQ=-281.989
175	NG_011626.3	6834	G	ref	283.236	0_0	0	NA	NA	NA	NA	NA	homozygous_ref	186	1	DP=186;MQ0F=0;AF1=0;AC1=0;DP4=0,182,0,0;MQ=44;FQ=-281.989
175	NG_011626.3	6835	G	ref	283.236	0_0	0	NA	NA	NA	NA	NA	homozygous_ref	186	1	DP=186;MQ0F=0;AF1=0;AC1=0;DP4=0,184,0,0;MQ=44;FQ=-281.989
176	NG_011626.3	5879	T	ref	225.996	0_0	0	NA	NA	NA	NA	NA	homozygous_ref	107	1	DP=107;MQ0F=0;AF1=0;AC1=0;DP4=65,0,0,0;MQ=44;FQ=-222.988
176	NG_011626.3	5881	T	C	171.009	0_1	201	0	211	NA	NA	NA	heterozygous	108	1	DP=108;VDB=6.01417e-12;SGB=-0.693079;RPB=0.892999;MQB=1;BQB=0.408764;MQ0F=0;AF1=0.5;AC1=1;DP4=34,0,29,0;MQ=44;FQ=173.603;PV4=1,0.0669414,1,1
176	NG_011626.3	6552	G	A	52.0072	0_1	82	0	53	NA	NA	NA	heterozygous	5	1	DP=5;VDB=0.0221621;SGB=-0.511536;RPB=1;MQB=1;BQB=0;MQ0F=0;AF1=0.500001;AC1=1;DP4=2,0,3,0;MQ=44;FQ=26.0204;PV4=1,1,1,1
176	NG_011626.3	6572	G	ref	50.9942	0_0	0	NA	NA	NA	NA	NA	homozygous_ref	7	1	DP=7;MQSB=1;MQ0F=0;AF1=0;AC1=0;DP4=5,2,0,0;MQ=44;FQ=-47.986
176	NG_011626.3	6692	C	ref	44.9942	0_0	0	NA	NA	NA	NA	NA	homozygous_ref	5	1	DP=5;MQ0F=0;AF1=0;AC1=0;DP4=0,5,0,0;MQ=44;FQ=-41.9862
176	NG_011626.3	6693	G	ref	44.9942	0_0	0	NA	NA	NA	NA	NA	homozygous_ref	5	1	DP=5;MQ0F=0;AF1=0;AC1=0;DP4=0,5,0,0;MQ=44;FQ=-41.9862
176	NG_011626.3	6714	G	ref	44.9942	0_0	0	NA	NA	NA	NA	NA	homozygous_ref	5	1	DP=5;MQ0F=0;AF1=0;AC1=0;DP4=0,5,0,0;MQ=44;FQ=-41.9862
176	NG_011626.3	6725	G	ref	44.9942	0_0	0	NA	NA	NA	NA	NA	homozygous_ref	5	1	DP=5;MQ0F=0;AF1=0;AC1=0;DP4=0,5,0,0;MQ=44;FQ=-41.9862
176	NG_011626.3	6822	G	ref	44.9942	0_0	0	NA	NA	NA	NA	NA	homozygous_ref	5	1	DP=5;MQ0F=0;AF1=0;AC1=0;DP4=0,5,0,0;MQ=44;FQ=-41.9862
176	NG_011626.3	6834	G	ref	44.9942	0_0	0	NA	NA	NA	NA	NA	homozygous_ref	5	1	DP=5;MQ0F=0;AF1=0;AC1=0;DP4=0,5,0,0;MQ=44;FQ=-41.9862
176	NG_011626.3	6835	G	ref	44.9942	0_0	0	NA	NA	NA	NA	NA	homozygous_ref	5	1	DP=5;MQ0F=0;AF1=0;AC1=0;DP4=0,5,0,0;MQ=44;FQ=-41.9862
177	NG_011626.3	5879	T	ref	283.236	0_0	0	NA	NA	NA	NA	NA	homozygous_ref	1890	1	DP=1890;VDB=0.411594;SGB=-0.511536;RPB=0.278753;MQB=1;MQSB=1;BQB=0.116772;MQ0F=0;AF1=0;AC1=0;DP4=1107,9,2,1;MQ=44;FQ=-281.989;PV4=0.0265943,0.0111034,1,0.000151871
177	NG_011626.3	5881	T	C	225.009	0_1	255	0	255	NA	NA	NA	heterozygous	1891	1	DP=1891;VDB=0;SGB=-0.693147;RPB=0.964281;MQB=1;MQSB=1;BQB=0.330319;MQ0F=0;AF1=0.5;AC1=1;DP4=605,1,500,8;MQ=44;FQ=225.007;PV4=0.0138263,1,1,0.00309427
177	NG_011626.3	6552	G	A	170.998	1_1	204	248	0	NA	NA	NA	homozygous_alt	248	1	DP=248;VDB=0;SGB=-0.693147;RPB=0.759577;MQB=1;BQB=0.99999;MQ0F=0;AF1=1;AC1=2;DP4=26,0,215,0;MQ=44;FQ=-274.989;PV4=1,1,1,0.372673
177	NG_011626.3	6572	G	ref	283.236	0_0	0	NA	NA	NA	NA	NA	homozygous_ref	289	1	DP=289;SGB=-0.379885;RPB=1;MQB=1;MQSB=1;BQB=1;MQ0F=0;AF1=0;AC1=0;DP4=231,52,1,0;MQ=44;FQ=-281.989;PV4=1,0.446904,1,1
177	NG_011626.3	6692	C	ref	283.236	0_0	0	NA	NA	NA	NA	NA	homozygous_ref	226	1	DP=226;MQ0F=0;AF1=0;AC1=0;DP4=0,223,0,0;MQ=44;FQ=-281.989
177	NG_011626.3	6693	G	ref	283.236	0_0	0	NA	NA	NA	NA	NA	homozygous_ref	226	1	DP=226;SGB=-0.379885;RPB=1;MQB=1;BQB=1;MQ0F=0;AF1=0;AC1=0;DP4=0,222,0,1;MQ=44;FQ=-281.989;PV4=1,0.0230186,1,1
177	NG_011626.3	6714	G	ref	283.236	0_0	0	NA	NA	NA	NA	NA	homozygous_ref	230	1	DP=230;MQ0F=0;AF1=0;AC1=0;DP4=0,230,0,0;MQ=44;FQ=-281.989
177	NG_011626.3	6725	G	ref	254.004	0_0	0	NA	NA	NA	NA	NA	homozygous_ref	232	1	DP=232;VDB=2.63989e-06;SGB=-0.690438;RPB=0.787179;MQB=1;BQB=0.599885;MQ0F=0;AF1=0;AC1=0;DP4=0,211,0,17;MQ=44;FQ=-281.989;PV4=1,0.482833,1,1
177	NG_011626.3	6822	G	ref	283.236	0_0	0	NA	NA	NA	NA	NA	homozygous_ref	252	1	DP=252;MQ0F=0;AF1=0;AC1=0;DP4=0,249,0,0;MQ=44;FQ=-281.989
177	NG_011626.3	6834	G	ref	283.236	0_0	0	NA	NA	NA	NA	NA	homozygous_ref	253	1	DP=253;SGB=-0.379885;RPB=1;MQB=1;BQB=1;MQ0F=0;AF1=0;AC1=0;DP4=0,249,0,1;MQ=44;FQ=-281.989;PV4=1,1,1,1
177	NG_011626.3	6835	G	ref	283.236	0_0	0	NA	NA	NA	NA	NA	homozygous_ref	253	1	DP=253;MQ0F=0;AF1=0;AC1=0;DP4=0,251,0,0;MQ=44;FQ=-281.989
178	NG_011626.3	5879	T	ref	283.236	0_0	0	NA	NA	NA	NA	NA	homozygous_ref	4410	1	DP=4410;VDB=0.00794932;SGB=-0.616816;RPB=0.0592745;MQB=1;MQSB=1;BQB=0.843773;MQ0F=0;AF1=0;AC1=0;DP4=3080,10,6,0;MQ=44;FQ=-281.989;PV4=1,0.214577,1,1
178	NG_011626.3	5881	T	C	221.999	1_1	255	255	0	NA	NA	NA	homozygous_alt	4405	1	DP=4405;VDB=0;SGB=-0.693147;RPB=0.426767;MQB=1;MQSB=1;BQB=0.040528;MQ0F=0;AF1=1;AC1=2;DP4=63,0,3000,10;MQ=44;FQ=-281.989;PV4=1,1,1,1
178	NG_011626.3	6552	G	A	221.999	1_1	255	255	0	NA	NA	NA	homozygous_alt	285	1	DP=285;VDB=0;SGB=-0.693147;RPB=0.590406;MQB=1;BQB=0.413284;MQ0F=0;AF1=1;AC1=2;DP4=2,0,271,0;MQ=44;FQ=-281.989;PV4=1,0.176653,1,0.372442
178	NG_011626.3	6572	G	ref	283.236	0_0	0	NA	NA	NA	NA	NA	homozygous_ref	290	1	DP=290;VDB=0.96;SGB=-0.453602;RPB=0.311355;MQB=1;MQSB=1;BQB=0.794872;MQ0F=0;AF1=0;AC1=0;DP4=258,15,1,1;MQ=44;FQ=-281.989;PV4=0.113178,0.0848204,1,0.0326439
178	NG_011626.3	6692	C	ref	283.236	0_0	0	NA	NA	NA	NA	NA	homozygous_ref	236	1	DP=236;MQ0F=0;AF1=0;AC1=0;DP4=0,220,0,0;MQ=44;FQ=-281.989
178	NG_011626.3	6693	G	ref	283.236	0_0	0	NA	NA	NA	NA	NA	homozygous_ref	236	1	DP=236;SGB=-0.379885;RPB=1;MQB=1;BQB=1;MQ0F=0;AF1=0;AC1=0;DP4=0,229,0,1;MQ=44;FQ=-281.989;PV4=1,0.000536518,1,1
178	NG_011626.3	6714	G	ref	283.236	0_0	0	NA	NA	NA	NA	NA	homozygous_ref	253	1	DP=253;MQ0F=0;AF1=0;AC1=0;DP4=0,253,0,0;MQ=44;FQ=-281.989
178	NG_011626.3	6725	G	ref	283.236	0_0	0	NA	NA	NA	NA	NA	homozygous_ref	258	1	DP=258;MQ0F=0;AF1=0;AC1=0;DP4=0,247,0,0;MQ=44;FQ=-281.989
178	NG_011626.3	6822	G	ref	283.236	0_0	0	NA	NA	NA	NA	NA	homozygous_ref	303	1	DP=303;MQ0F=0;AF1=0;AC1=0;DP4=0,296,0,0;MQ=44;FQ=-281.989
178	NG_011626.3	6834	G	ref	283.236	0_0	0	NA	NA	NA	NA	NA	homozygous_ref	306	1	DP=306;SGB=-0.379885;RPB=1;MQB=1;BQB=1;MQ0F=0;AF1=0;AC1=0;DP4=0,296,0,1;MQ=44;FQ=-281.989;PV4=1,2.24551e-05,0,1
178	NG_011626.3	6835	G	ref	283.236	0_0	0	NA	NA	NA	NA	NA	homozygous_ref	306	1	DP=306;MQ0F=0;AF1=0;AC1=0;DP4=0,292,0,0;MQ=44;FQ=-281.989
179	NG_011626.3	5879	T	ref	283.236	0_0	0	NA	NA	NA	NA	NA	homozygous_ref	910	1	DP=910;MQSB=1;MQ0F=0;AF1=0;AC1=0;DP4=561,1,0,0;MQ=44;FQ=-281.989
179	NG_011626.3	5881	T	C	210.009	0_1	240	0	255	NA	NA	NA	heterozygous	911	1	DP=911;VDB=0;SGB=-0.693147;RPB=0.998741;MQB=1;MQSB=1;BQB=0.0374666;MQ0F=0;AF1=0.5;AC1=1;DP4=304,0,256,1;MQ=44;FQ=212.882;PV4=0.458111,1,1,0.13858
179	NG_011626.3	6552	G	A	144.008	0_1	174	0	161	NA	NA	NA	heterozygous	86	1	DP=86;VDB=2.2487e-21;SGB=-0.693147;RPB=0.999848;MQB=1;BQB=0.996573;MQ0F=0;AF1=0.5;AC1=1;DP4=37,0,49,0;MQ=44;FQ=133.804;PV4=1,0.385965,1,0.390412
179	NG_011626.3	6572	G	ref	283.236	0_0	0	NA	NA	NA	NA	NA	homozygous_ref	98	1	DP=98;MQSB=1;MQ0F=0;AF1=0;AC1=0;DP4=81,15,0,0;MQ=44;FQ=-281.989
179	NG_011626.3	6692	C	ref	240.862	0_0	0	NA	NA	NA	NA	NA	homozygous_ref	73	1	DP=73;MQ0F=0;AF1=0;AC1=0;DP4=0,70,0,0;MQ=44;FQ=-237.988
179	NG_011626.3	6693	G	ref	246.665	0_0	0	NA	NA	NA	NA	NA	homozygous_ref	73	1	DP=73;MQ0F=0;AF1=0;AC1=0;DP4=0,72,0,0;MQ=44;FQ=-243.988
179	NG_011626.3	6714	G	ref	249.483	0_0	0	NA	NA	NA	NA	NA	homozygous_ref	75	1	DP=75;MQ0F=0;AF1=0;AC1=0;DP4=0,73,0,0;MQ=44;FQ=-246.988
179	NG_011626.3	6725	G	ref	246.665	0_0	0	NA	NA	NA	NA	NA	homozygous_ref	75	1	DP=75;MQ0F=0;AF1=0;AC1=0;DP4=0,72,0,0;MQ=44;FQ=-243.988
179	NG_011626.3	6822	G	ref	265.549	0_0	0	NA	NA	NA	NA	NA	homozygous_ref	85	1	DP=85;MQ0F=0;AF1=0;AC1=0;DP4=0,80,0,0;MQ=44;FQ=-267.989
179	NG_011626.3	6834	G	ref	265.674	0_0	0	NA	NA	NA	NA	NA	homozygous_ref	86	1	DP=86;MQ0F=0;AF1=0;AC1=0;DP4=0,82,0,0;MQ=44;FQ=-273.989
179	NG_011626.3	6835	G	ref	265.367	0_0	0	NA	NA	NA	NA	NA	homozygous_ref	86	1	DP=86;MQ0F=0;AF1=0;AC1=0;DP4=0,81,0,0;MQ=44;FQ=-270.989
17	NG_011626.3	5879	T	ref	283.236	0_0	0	NA	NA	NA	NA	NA	homozygous_ref	10000	1	DP=10000;VDB=8.82509e-06;SGB=-0.662043;RPB=0.898125;MQB=1;MQSB=0.999999;BQB=0.934655;MQ0F=0;AF1=0;AC1=0;DP4=6149,21,9,0;MQ=44;FQ=-281.989;PV4=1,0.347903,1,1
17	NG_011626.3	5881	T	C	225.009	0_1	255	0	223	NA	NA	NA	heterozygous	9999	1	DP=9999;VDB=0;SGB=-0.693147;RPB=0.892116;MQB=0.999672;MQSB=0.999999;BQB=1.17027e-10;MQ0F=0;AF1=0.5;AC1=1;DP4=2614,7,3513,14;MQ=44;FQ=196.014;PV4=0.508732,1,1,0.0285716
17	NG_011626.3	6552	G	A	147.008	0_1	177	0	164	NA	NA	NA	heterozygous	106	1	DP=106;VDB=2.03538e-37;SGB=-0.693147;RPB=0.537161;MQB=1;BQB=0.395012;MQ0F=0;AF1=0.5;AC1=1;DP4=47,0,58,0;MQ=44;FQ=136.804;PV4=1,1,1,1
17	NG_011626.3	6572	G	ref	283.236	0_0	0	NA	NA	NA	NA	NA	homozygous_ref	131	1	DP=131;SGB=-0.379885;RPB=1;MQB=1;MQSB=1;BQB=1;MQ0F=0;AF1=0;AC1=0;DP4=100,24,1,0;MQ=44;FQ=-281.989;PV4=1,1,1,1
17	NG_011626.3	6692	C	ref	270.837	0_0	0	NA	NA	NA	NA	NA	homozygous_ref	91	1	DP=91;MQ0F=0;AF1=0;AC1=0;DP4=0,89,0,0;MQ=44;FQ=-281.989
17	NG_011626.3	6693	G	ref	270.837	0_0	0	NA	NA	NA	NA	NA	homozygous_ref	91	1	DP=91;MQ0F=0;AF1=0;AC1=0;DP4=0,88,0,0;MQ=44;FQ=-281.989
17	NG_011626.3	6714	G	ref	273.675	0_0	0	NA	NA	NA	NA	NA	homozygous_ref	93	1	DP=93;MQ0F=0;AF1=0;AC1=0;DP4=0,92,0,0;MQ=44;FQ=-281.989
17	NG_011626.3	6725	G	ref	274.592	0_0	0	NA	NA	NA	NA	NA	homozygous_ref	94	1	DP=94;MQ0F=0;AF1=0;AC1=0;DP4=0,92,0,0;MQ=44;FQ=-281.989
17	NG_011626.3	6822	G	ref	280.24	0_0	0	NA	NA	NA	NA	NA	homozygous_ref	102	1	DP=102;MQ0F=0;AF1=0;AC1=0;DP4=0,100,0,0;MQ=44;FQ=-281.989
17	NG_011626.3	6834	G	ref	281.464	0_0	0	NA	NA	NA	NA	NA	homozygous_ref	102	1	DP=102;MQ0F=0;AF1=0;AC1=0;DP4=0,102,0,0;MQ=44;FQ=-281.989
17	NG_011626.3	6835	G	ref	280.24	0_0	0	NA	NA	NA	NA	NA	homozygous_ref	102	1	DP=102;MQ0F=0;AF1=0;AC1=0;DP4=0,101,0,0;MQ=44;FQ=-281.989
180	NG_011626.3	5879	T	ref	71.9944	0_0	0	NA	NA	NA	NA	NA	homozygous_ref	17	1	DP=17;MQSB=1;MQ0F=0;AF1=0;AC1=0;DP4=13,1,0,0;MQ=44;FQ=-68.9862
180	NG_011626.3	5881	T	C	123.008	0_1	153	0	38	NA	NA	NA	heterozygous	17	1	DP=17;VDB=9.75193e-05;SGB=-0.676189;RPB=0.363636;MQB=1;MQSB=1;BQB=0.772727;MQ0F=0;AF1=0.50004;AC1=1;DP4=2,0,10,1;MQ=44;FQ=11.3457;PV4=1,0.0604663,1,0.344349
181	NG_011626.3	5879	T	ref	283.236	0_0	0	NA	NA	NA	NA	NA	homozygous_ref	4933	1	DP=4933;VDB=0.00350431;SGB=-0.616816;RPB=0.86328;MQB=0.999999;MQSB=0.999995;BQB=0.648723;MQ0F=0;AF1=0;AC1=0;DP4=2915,26,6,0;MQ=44;FQ=-281.989;PV4=1,0.141223,1,1
181	NG_011626.3	5881	T	C	221.999	1_1	255	255	0	NA	NA	NA	homozygous_alt	4936	1	DP=4936;VDB=0;SGB=-0.693147;RPB=0.672356;MQB=0.99998;MQSB=0.999995;BQB=0.114317;MQ0F=0;AF1=1;AC1=2;DP4=113,0,2805,28;MQ=44;FQ=-281.989;PV4=0.624769,1,0.443866,0.150148
181	NG_011626.3	6552	G	A	221.999	1_1	255	255	0	NA	NA	NA	homozygous_alt	567	1	DP=567;VDB=0;SGB=-0.693147;RPB=0.949466;MQB=1;BQB=0.332739;MQ0F=0;AF1=1;AC1=2;DP4=13,0,539,0;MQ=44;FQ=-281.989;PV4=1,0.285516,1,1
181	NG_011626.3	6572	G	ref	283.236	0_0	0	NA	NA	NA	NA	NA	homozygous_ref	666	1	DP=666;SGB=-0.379885;RPB=1;MQB=1;MQSB=1;BQB=1;MQ0F=0;AF1=0;AC1=0;DP4=526,117,1,0;MQ=44;FQ=-281.989;PV4=1,1,1,1
181	NG_011626.3	6692	C	ref	283.236	0_0	0	NA	NA	NA	NA	NA	homozygous_ref	509	1	DP=509;SGB=-0.379885;RPB=1;MQB=1;BQB=1;MQ0F=0;AF1=0;AC1=0;DP4=0,500,0,1;MQ=44;FQ=-281.989;PV4=1,1,1,1
181	NG_011626.3	6693	G	ref	283.236	0_0	0	NA	NA	NA	NA	NA	homozygous_ref	511	1	DP=511;MQ0F=0;AF1=0;AC1=0;DP4=0,503,0,0;MQ=44;FQ=-281.989
181	NG_011626.3	6714	G	ref	283.236	0_0	0	NA	NA	NA	NA	NA	homozygous_ref	524	1	DP=524;MQ0F=0;AF1=0;AC1=0;DP4=0,519,0,0;MQ=44;FQ=-281.989
181	NG_011626.3	6725	G	ref	283.236	0_0	0	NA	NA	NA	NA	NA	homozygous_ref	529	1	DP=529;MQ0F=0;AF1=0;AC1=0;DP4=0,521,0,0;MQ=44;FQ=-281.989
181	NG_011626.3	6822	G	ref	283.236	0_0	0	NA	NA	NA	NA	NA	homozygous_ref	583	1	DP=583;VDB=0.1;SGB=-0.453602;RPB=0.829825;MQB=0.998246;BQB=0.127193;MQ0F=0;AF1=0;AC1=0;DP4=0,570,0,2;MQ=44;FQ=-281.989;PV4=1,0.000612671,1,1
181	NG_011626.3	6834	G	ref	283.236	0_0	0	NA	NA	NA	NA	NA	homozygous_ref	588	1	DP=588;MQ0F=0;AF1=0;AC1=0;DP4=0,568,0,0;MQ=44;FQ=-281.989
181	NG_011626.3	6835	G	ref	283.236	0_0	0	NA	NA	NA	NA	NA	homozygous_ref	588	1	DP=588;VDB=0.86;SGB=-0.453602;RPB=0.921986;MQB=0.998227;BQB=0.652482;MQ0F=0;AF1=0;AC1=0;DP4=0,564,0,2;MQ=44;FQ=-281.989;PV4=1,0.000197476,1,4.12163e-07
182	NG_011626.3	5879	T	ref	283.236	0_0	0	NA	NA	NA	NA	NA	homozygous_ref	6220	1	DP=6220;VDB=0.000235966;SGB=-0.651104;RPB=0.991163;MQB=0.999996;MQSB=0.999995;BQB=0.702475;MQ0F=0;AF1=0;AC1=0;DP4=3689,11,8,0;MQ=44;FQ=-281.989;PV4=1,0.221824,1,1
182	NG_011626.3	5881	T	C	221.999	1_1	255	255	0	NA	NA	NA	homozygous_alt	6220	1	DP=6220;VDB=0;SGB=-0.693147;RPB=0.366262;MQB=0.999996;MQSB=0.999999;BQB=0.104507;MQ0F=0;AF1=1;AC1=2;DP4=31,1,3655,11;MQ=44;FQ=-281.989;PV4=0.0991783,1,0.463897,0.368977
182	NG_011626.3	6552	G	A	221.999	1_1	255	255	0	NA	NA	NA	homozygous_alt	732	1	DP=732;VDB=0;SGB=-0.693147;RPB=1;MQB=1;BQB=1;MQ0F=0;AF1=1;AC1=2;DP4=1,0,719,0;MQ=44;FQ=-281.989;PV4=1,1,1,0.437565
182	NG_011626.3	6572	G	ref	283.236	0_0	0	NA	NA	NA	NA	NA	homozygous_ref	895	1	DP=895;SGB=-0.379885;RPB=1;MQB=1;MQSB=1;BQB=1;MQ0F=0;AF1=0;AC1=0;DP4=699,164,0,1;MQ=44;FQ=-281.989;PV4=0.190972,0.00404941,1,0.0428887
182	NG_011626.3	6692	C	ref	283.236	0_0	0	NA	NA	NA	NA	NA	homozygous_ref	644	1	DP=644;SGB=-0.379885;RPB=1;MQB=1;BQB=1;MQ0F=0;AF1=0;AC1=0;DP4=0,632,0,1;MQ=44;FQ=-281.989;PV4=1,0.0275019,1,1
182	NG_011626.3	6693	G	ref	283.236	0_0	0	NA	NA	NA	NA	NA	homozygous_ref	644	1	DP=644;VDB=7.08506e-06;SGB=-0.683931;RPB=0.0929893;MQB=1;BQB=0.000156733;MQ0F=0;AF1=0;AC1=0;DP4=0,617,0,13;MQ=44;FQ=-281.989;PV4=1,7.02481e-16,1,1
182	NG_011626.3	6714	G	ref	283.236	0_0	0	NA	NA	NA	NA	NA	homozygous_ref	655	1	DP=655;MQ0F=0;AF1=0;AC1=0;DP4=0,646,0,0;MQ=44;FQ=-281.989
182	NG_011626.3	6725	G	ref	283.236	0_0	0	NA	NA	NA	NA	NA	homozygous_ref	662	1	DP=662;SGB=-0.379885;RPB=1;MQB=1;BQB=1;MQ0F=0;AF1=0;AC1=0;DP4=0,653,0,1;MQ=44;FQ=-281.989;PV4=1,1,1,1
182	NG_011626.3	6822	G	ref	283.236	0_0	0	NA	NA	NA	NA	NA	homozygous_ref	726	1	DP=726;SGB=-0.379885;RPB=1;MQB=1;BQB=1;MQ0F=0;AF1=0;AC1=0;DP4=0,710,0,1;MQ=44;FQ=-281.989;PV4=1,0.000106876,1,1
182	NG_011626.3	6834	G	ref	283.236	0_0	0	NA	NA	NA	NA	NA	homozygous_ref	730	1	DP=730;VDB=0.6;SGB=-0.453602;RPB=0.595506;MQB=1;BQB=0.663624;MQ0F=0;AF1=0;AC1=0;DP4=0,712,0,2;MQ=44;FQ=-281.989;PV4=1,0.00621994,1,1
182	NG_011626.3	6835	G	ref	283.236	0_0	0	NA	NA	NA	NA	NA	homozygous_ref	730	1	DP=730;MQ0F=0;AF1=0;AC1=0;DP4=0,716,0,0;MQ=44;FQ=-281.989
183	NG_011626.3	5879	T	ref	283.236	0_0	0	NA	NA	NA	NA	NA	homozygous_ref	4331	1	DP=4331;VDB=0.37344;SGB=-0.511536;RPB=0.765263;MQB=1;MQSB=1;BQB=0.13678;MQ0F=0;AF1=0;AC1=0;DP4=2614,17,2,1;MQ=44;FQ=-281.989;PV4=0.020369,0.0122519,1,0.215919
183	NG_011626.3	5881	T	ref	283.236	0_0	0	NA	NA	NA	NA	NA	homozygous_ref	4368	1	DP=4368;VDB=7.7842e-37;SGB=-0.693147;RPB=0.738442;MQB=1;MQSB=1;BQB=0.26111;MQ0F=0;AF1=0;AC1=0;DP4=2557,17,53,0;MQ=44;FQ=-281.989;PV4=1,1,1,1
183	NG_011626.3	6552	G	A	221.999	1_1	255	255	0	NA	NA	NA	homozygous_alt	401	1	DP=401;VDB=0;SGB=-0.693147;RPB=0.394043;MQB=1;BQB=0.89537;MQ0F=0;AF1=1;AC1=2;DP4=19,0,373,0;MQ=44;FQ=-281.989;PV4=1,1,1,0.212263
183	NG_011626.3	6572	G	ref	283.236	0_0	0	NA	NA	NA	NA	NA	homozygous_ref	470	1	DP=470;VDB=0.1;SGB=-0.453602;RPB=0.688742;MQB=1;MQSB=1;BQB=0.263797;MQ0F=0;AF1=0;AC1=0;DP4=380,73,2,0;MQ=44;FQ=-281.989;PV4=1,1,1,1
183	NG_011626.3	6692	C	ref	283.236	0_0	0	NA	NA	NA	NA	NA	homozygous_ref	365	1	DP=365;MQ0F=0;AF1=0;AC1=0;DP4=0,359,0,0;MQ=44;FQ=-281.989
183	NG_011626.3	6693	G	ref	283.236	0_0	0	NA	NA	NA	NA	NA	homozygous_ref	366	1	DP=366;MQ0F=0;AF1=0;AC1=0;DP4=0,360,0,0;MQ=44;FQ=-281.989
183	NG_011626.3	6714	G	ref	283.236	0_0	0	NA	NA	NA	NA	NA	homozygous_ref	373	1	DP=373;MQ0F=0;AF1=0;AC1=0;DP4=0,370,0,0;MQ=44;FQ=-281.989
183	NG_011626.3	6725	G	ref	283.236	0_0	0	NA	NA	NA	NA	NA	homozygous_ref	374	1	DP=374;MQ0F=0;AF1=0;AC1=0;DP4=0,362,0,0;MQ=44;FQ=-281.989
183	NG_011626.3	6822	G	ref	283.236	0_0	0	NA	NA	NA	NA	NA	homozygous_ref	407	1	DP=407;MQ0F=0;AF1=0;AC1=0;DP4=0,399,0,0;MQ=44;FQ=-281.989
183	NG_011626.3	6834	G	ref	283.236	0_0	0	NA	NA	NA	NA	NA	homozygous_ref	407	1	DP=407;MQ0F=0;AF1=0;AC1=0;DP4=0,396,0,0;MQ=44;FQ=-281.989
183	NG_011626.3	6835	G	ref	283.236	0_0	0	NA	NA	NA	NA	NA	homozygous_ref	407	1	DP=407;SGB=-0.379885;RPB=1;MQB=1;BQB=1;MQ0F=0;AF1=0;AC1=0;DP4=0,400,0,1;MQ=44;FQ=-281.989;PV4=1,3.4634e-05,1,1
184	NG_011626.3	5879	T	ref	283.236	0_0	0	NA	NA	NA	NA	NA	homozygous_ref	1874	1	DP=1874;SGB=-0.379885;RPB=1;MQB=1;MQSB=1;BQB=1;MQ0F=0;AF1=0;AC1=0;DP4=1104,6,1,0;MQ=44;FQ=-281.989;PV4=1,0.211871,1,1
184	NG_011626.3	5881	T	C	221.999	1_1	255	255	0	NA	NA	NA	homozygous_alt	1874	1	DP=1874;VDB=0;SGB=-0.693147;RPB=0.514663;MQB=1;MQSB=1;BQB=0.311102;MQ0F=0;AF1=1;AC1=2;DP4=47,0,1053,5;MQ=44;FQ=-281.989;PV4=1,1,1,0.35411
184	NG_011626.3	6552	G	A	202.999	1_1	236	255	0	NA	NA	NA	homozygous_alt	140	1	DP=140;VDB=0;SGB=-0.693147;RPB=0.0690935;MQB=1;BQB=0.252302;MQ0F=0;AF1=1;AC1=2;DP4=3,0,136,0;MQ=44;FQ=-281.989;PV4=1,1,1,1
184	NG_011626.3	6572	G	ref	283.236	0_0	0	NA	NA	NA	NA	NA	homozygous_ref	175	1	DP=175;SGB=-0.379885;RPB=1;MQB=1;MQSB=1;BQB=1;MQ0F=0;AF1=0;AC1=0;DP4=135,36,1,0;MQ=44;FQ=-281.989;PV4=1,1,1,1
184	NG_011626.3	6692	C	ref	283.236	0_0	0	NA	NA	NA	NA	NA	homozygous_ref	123	1	DP=123;MQ0F=0;AF1=0;AC1=0;DP4=0,120,0,0;MQ=44;FQ=-281.989
184	NG_011626.3	6693	G	ref	283.236	0_0	0	NA	NA	NA	NA	NA	homozygous_ref	123	1	DP=123;MQ0F=0;AF1=0;AC1=0;DP4=0,122,0,0;MQ=44;FQ=-281.989
184	NG_011626.3	6714	G	ref	283.236	0_0	0	NA	NA	NA	NA	NA	homozygous_ref	124	1	DP=124;MQ0F=0;AF1=0;AC1=0;DP4=0,123,0,0;MQ=44;FQ=-281.989
184	NG_011626.3	6725	G	ref	283.236	0_0	0	NA	NA	NA	NA	NA	homozygous_ref	124	1	DP=124;MQ0F=0;AF1=0;AC1=0;DP4=0,124,0,0;MQ=44;FQ=-281.989
184	NG_011626.3	6822	G	ref	283.236	0_0	0	NA	NA	NA	NA	NA	homozygous_ref	132	1	DP=132;MQ0F=0;AF1=0;AC1=0;DP4=0,130,0,0;MQ=44;FQ=-281.989
184	NG_011626.3	6834	G	ref	283.236	0_0	0	NA	NA	NA	NA	NA	homozygous_ref	133	1	DP=133;MQ0F=0;AF1=0;AC1=0;DP4=0,131,0,0;MQ=44;FQ=-281.989
184	NG_011626.3	6835	G	ref	283.236	0_0	0	NA	NA	NA	NA	NA	homozygous_ref	133	1	DP=133;MQ0F=0;AF1=0;AC1=0;DP4=0,131,0,0;MQ=44;FQ=-281.989
185	NG_011626.3	5879	T	ref	283.236	0_0	0	NA	NA	NA	NA	NA	homozygous_ref	2387	1	DP=2387;VDB=0.06;SGB=-0.453602;RPB=0.880702;MQB=1;MQSB=1;BQB=0.598597;MQ0F=0;AF1=0;AC1=0;DP4=1415,10,2,0;MQ=44;FQ=-281.989;PV4=1,1,1,1
185	NG_011626.3	5881	T	C	225.009	0_1	255	0	255	NA	NA	NA	heterozygous	2390	1	DP=2390;VDB=0;SGB=-0.693147;RPB=0.999998;MQB=1;MQSB=1;BQB=0.000235172;MQ0F=0;AF1=0.5;AC1=1;DP4=669,4,742,3;MQ=44;FQ=225.007;PV4=0.714238,1,1,1
185	NG_011626.3	6552	G	A	221.999	1_1	255	255	0	NA	NA	NA	homozygous_alt	239	1	DP=239;VDB=0;SGB=-0.693147;RPB=0.702329;MQB=1;BQB=0.933239;MQ0F=0;AF1=1;AC1=2;DP4=10,0,220,0;MQ=44;FQ=-281.989;PV4=1,1,1,1
185	NG_011626.3	6572	G	ref	283.236	0_0	0	NA	NA	NA	NA	NA	homozygous_ref	283	1	DP=283;MQSB=1;MQ0F=0;AF1=0;AC1=0;DP4=223,54,0,0;MQ=44;FQ=-281.989
185	NG_011626.3	6692	C	ref	283.236	0_0	0	NA	NA	NA	NA	NA	homozygous_ref	221	1	DP=221;MQ0F=0;AF1=0;AC1=0;DP4=0,220,0,0;MQ=44;FQ=-281.989
185	NG_011626.3	6693	G	ref	283.236	0_0	0	NA	NA	NA	NA	NA	homozygous_ref	221	1	DP=221;VDB=0.48;SGB=-0.453602;RPB=0.912442;MQB=1;BQB=0.142857;MQ0F=0;AF1=0;AC1=0;DP4=0,217,0,2;MQ=44;FQ=-281.989;PV4=1,3.06648e-06,1,1
185	NG_011626.3	6714	G	ref	283.236	0_0	0	NA	NA	NA	NA	NA	homozygous_ref	224	1	DP=224;SGB=-0.379885;RPB=1;MQB=1;BQB=1;MQ0F=0;AF1=0;AC1=0;DP4=0,221,0,1;MQ=44;FQ=-281.989;PV4=1,1.40055e-06,1,1
185	NG_011626.3	6725	G	ref	272.741	0_0	0	NA	NA	NA	NA	NA	homozygous_ref	227	1	DP=227;VDB=2.83639e-05;SGB=-0.676189;RPB=0.991817;MQB=1;BQB=0.900789;MQ0F=0;AF1=0;AC1=0;DP4=0,210,0,11;MQ=44;FQ=-281.989;PV4=1,1,1,1
185	NG_011626.3	6822	G	ref	283.236	0_0	0	NA	NA	NA	NA	NA	homozygous_ref	244	1	DP=244;MQ0F=0;AF1=0;AC1=0;DP4=0,240,0,0;MQ=44;FQ=-281.989
185	NG_011626.3	6834	G	ref	283.236	0_0	0	NA	NA	NA	NA	NA	homozygous_ref	244	1	DP=244;MQ0F=0;AF1=0;AC1=0;DP4=0,235,0,0;MQ=44;FQ=-281.989
185	NG_011626.3	6835	G	ref	283.236	0_0	0	NA	NA	NA	NA	NA	homozygous_ref	244	1	DP=244;MQ0F=0;AF1=0;AC1=0;DP4=0,239,0,0;MQ=44;FQ=-281.989
186	NG_011626.3	5879	T	ref	283.236	0_0	0	NA	NA	NA	NA	NA	homozygous_ref	10000	1	DP=10000;VDB=6.21173e-12;SGB=-0.692717;RPB=0.757064;MQB=0.999999;MQSB=1;BQB=0.98017;MQ0F=0;AF1=0;AC1=0;DP4=9701,4,23,0;MQ=44;FQ=-281.989;PV4=1,1,1,1
186	NG_011626.3	5881	T	C	221.999	1_1	255	255	0	NA	NA	NA	homozygous_alt	9993	1	DP=9993;VDB=0;SGB=-0.693147;RPB=0.913088;MQB=0.999983;MQSB=1;BQB=0.331867;MQ0F=0;AF1=1;AC1=2;DP4=249,1,9402,4;MQ=44;FQ=-281.989;PV4=0.122945,1,0.433929,1
186	NG_011626.3	6552	G	A	221.999	1_1	255	255	0	NA	NA	NA	homozygous_alt	1062	1	DP=1062;VDB=0;SGB=-0.693147;RPB=1;MQB=1;BQB=1;MQ0F=0;AF1=1;AC1=2;DP4=1,0,1010,0;MQ=44;FQ=-281.989;PV4=1,0.309288,1,0.395515
186	NG_011626.3	6572	G	ref	283.236	0_0	0	NA	NA	NA	NA	NA	homozygous_ref	1066	1	DP=1066;MQSB=1;MQ0F=0;AF1=0;AC1=0;DP4=961,72,0,0;MQ=44;FQ=-281.989
186	NG_011626.3	6692	C	ref	283.236	0_0	0	NA	NA	NA	NA	NA	homozygous_ref	832	1	DP=832;MQ0F=0;AF1=0;AC1=0;DP4=0,799,0,0;MQ=44;FQ=-281.989
186	NG_011626.3	6693	G	ref	283.236	0_0	0	NA	NA	NA	NA	NA	homozygous_ref	835	1	DP=835;SGB=-0.379885;RPB=1;MQB=1;BQB=1;MQ0F=0;AF1=0;AC1=0;DP4=0,814,0,1;MQ=44;FQ=-281.989;PV4=1,8.71146e-05,1,1
186	NG_011626.3	6714	G	ref	283.236	0_0	0	NA	NA	NA	NA	NA	homozygous_ref	890	1	DP=890;MQ0F=0;AF1=0;AC1=0;DP4=0,877,0,0;MQ=44;FQ=-281.989
186	NG_011626.3	6725	G	ref	283.236	0_0	0	NA	NA	NA	NA	NA	homozygous_ref	925	1	DP=925;MQ0F=0;AF1=0;AC1=0;DP4=0,889,0,0;MQ=44;FQ=-281.989
186	NG_011626.3	6822	G	ref	283.236	0_0	0	NA	NA	NA	NA	NA	homozygous_ref	1115	1	DP=1115;VDB=0.275912;SGB=-0.556411;RPB=0.0508644;MQB=0.690415;BQB=0.0470711;MQ0F=0;AF1=0;AC1=0;DP4=0,1068,0,4;MQ=44;FQ=-281.989;PV4=1,0.000505195,4.13666e-22,0.0252139
186	NG_011626.3	6834	G	ref	283.236	0_0	0	NA	NA	NA	NA	NA	homozygous_ref	1122	1	DP=1122;MQ0F=0;AF1=0;AC1=0;DP4=0,1077,0,0;MQ=44;FQ=-281.989
186	NG_011626.3	6835	G	ref	283.236	0_0	0	NA	NA	NA	NA	NA	homozygous_ref	1123	1	DP=1123;MQ0F=0;AF1=0;AC1=0;DP4=0,1082,0,0;MQ=44;FQ=-281.989
187	NG_011626.3	5879	T	ref	283.236	0_0	0	NA	NA	NA	NA	NA	homozygous_ref	3390	1	DP=3390;VDB=0.06;SGB=-0.453602;RPB=0.841778;MQB=1;MQSB=1;BQB=0.739723;MQ0F=0;AF1=0;AC1=0;DP4=2085,7,2,0;MQ=44;FQ=-281.989;PV4=1,0.153004,1,1
187	NG_011626.3	5881	T	ref	283.236	0_0	0	NA	NA	NA	NA	NA	homozygous_ref	3426	1	DP=3426;VDB=3.10535e-37;SGB=-0.693147;RPB=0.523171;MQB=1;MQSB=1;BQB=0.0664081;MQ0F=0;AF1=0;AC1=0;DP4=1982,5,90,1;MQ=44;FQ=-281.989;PV4=0.235865,1,1,1
187	NG_011626.3	6552	G	A	170.009	0_1	200	0	223	NA	NA	NA	heterozygous	306	1	DP=306;VDB=0;SGB=-0.693147;RPB=0.276435;MQB=1;BQB=0.625157;MQ0F=0;AF1=0.5;AC1=1;DP4=162,0,137,0;MQ=44;FQ=172.995;PV4=1,1,1,1
187	NG_011626.3	6572	G	ref	283.236	0_0	0	NA	NA	NA	NA	NA	homozygous_ref	357	1	DP=357;MQSB=1;MQ0F=0;AF1=0;AC1=0;DP4=294,57,0,0;MQ=44;FQ=-281.989
187	NG_011626.3	6692	C	ref	283.236	0_0	0	NA	NA	NA	NA	NA	homozygous_ref	253	1	DP=253;MQ0F=0;AF1=0;AC1=0;DP4=0,246,0,0;MQ=44;FQ=-281.989
187	NG_011626.3	6693	G	ref	283.236	0_0	0	NA	NA	NA	NA	NA	homozygous_ref	253	1	DP=253;MQ0F=0;AF1=0;AC1=0;DP4=0,250,0,0;MQ=44;FQ=-281.989
187	NG_011626.3	6714	G	ref	283.236	0_0	0	NA	NA	NA	NA	NA	homozygous_ref	264	1	DP=264;SGB=-0.379885;RPB=1;MQB=1;BQB=1;MQ0F=0;AF1=0;AC1=0;DP4=0,260,0,1;MQ=44;FQ=-281.989;PV4=1,0.426349,1,1
187	NG_011626.3	6725	G	ref	283.236	0_0	0	NA	NA	NA	NA	NA	homozygous_ref	266	1	DP=266;MQ0F=0;AF1=0;AC1=0;DP4=0,261,0,0;MQ=44;FQ=-281.989
187	NG_011626.3	6822	G	ref	283.236	0_0	0	NA	NA	NA	NA	NA	homozygous_ref	295	1	DP=295;MQ0F=0;AF1=0;AC1=0;DP4=0,293,0,0;MQ=44;FQ=-281.989
187	NG_011626.3	6834	G	ref	283.236	0_0	0	NA	NA	NA	NA	NA	homozygous_ref	296	1	DP=296;SGB=-0.379885;RPB=1;MQB=1;BQB=1;MQ0F=0;AF1=0;AC1=0;DP4=0,283,0,1;MQ=44;FQ=-281.989;PV4=1,0.422826,1,1
187	NG_011626.3	6835	G	ref	283.236	0_0	0	NA	NA	NA	NA	NA	homozygous_ref	296	1	DP=296;MQ0F=0;AF1=0;AC1=0;DP4=0,291,0,0;MQ=44;FQ=-281.989
188	NG_011626.3	5879	T	ref	283.236	0_0	0	NA	NA	NA	NA	NA	homozygous_ref	2187	1	DP=2187;VDB=0.21346;SGB=-0.511536;RPB=0.0884525;MQB=0.999999;MQSB=0.999992;BQB=0.0203614;MQ0F=0;AF1=0;AC1=0;DP4=1730,17,3,0;MQ=44;FQ=-281.989;PV4=1,0.00859084,1,1
188	NG_011626.3	5881	T	ref	283.236	0_0	0	NA	NA	NA	NA	NA	homozygous_ref	2202	1	DP=2202;VDB=5.02722e-22;SGB=-0.693147;RPB=0.997364;MQB=0.999964;MQSB=0.999992;BQB=0.287563;MQ0F=0;AF1=0;AC1=0;DP4=1655,15,68,1;MQ=44;FQ=-281.989;PV4=0.478296,1,1,0.279026
188	NG_011626.3	6552	G	A	139.008	0_1	169	0	187	NA	NA	NA	heterozygous	180	1	DP=180;VDB=2.74861e-30;SGB=-0.693147;RPB=0.613494;MQB=1;BQB=0.975264;MQ0F=0;AF1=0.5;AC1=1;DP4=95,0,76,0;MQ=44;FQ=141.948;PV4=1,1,1,1
188	NG_011626.3	6572	G	ref	283.236	0_0	0	NA	NA	NA	NA	NA	homozygous_ref	167	1	DP=167;SGB=-0.379885;RPB=1;MQB=1;MQSB=1;BQB=1;MQ0F=0;AF1=0;AC1=0;DP4=153,8,1,0;MQ=44;FQ=-281.989;PV4=1,0.0371839,1,1
188	NG_011626.3	6692	C	ref	283.236	0_0	0	NA	NA	NA	NA	NA	homozygous_ref	139	1	DP=139;MQ0F=0;AF1=0;AC1=0;DP4=0,128,0,0;MQ=44;FQ=-281.989
188	NG_011626.3	6693	G	ref	283.236	0_0	0	NA	NA	NA	NA	NA	homozygous_ref	139	1	DP=139;MQ0F=0;AF1=0;AC1=0;DP4=0,134,0,0;MQ=44;FQ=-281.989
188	NG_011626.3	6714	G	ref	283.236	0_0	0	NA	NA	NA	NA	NA	homozygous_ref	154	1	DP=154;MQ0F=0;AF1=0;AC1=0;DP4=0,153,0,0;MQ=44;FQ=-281.989
188	NG_011626.3	6725	G	ref	283.236	0_0	0	NA	NA	NA	NA	NA	homozygous_ref	158	1	DP=158;MQ0F=0;AF1=0;AC1=0;DP4=0,151,0,0;MQ=44;FQ=-281.989
188	NG_011626.3	6822	G	ref	283.236	0_0	0	NA	NA	NA	NA	NA	homozygous_ref	203	1	DP=203;MQ0F=0;AF1=0;AC1=0;DP4=0,197,0,0;MQ=44;FQ=-281.989
188	NG_011626.3	6834	G	ref	283.236	0_0	0	NA	NA	NA	NA	NA	homozygous_ref	205	1	DP=205;MQ0F=0;AF1=0;AC1=0;DP4=0,195,0,0;MQ=44;FQ=-281.989
188	NG_011626.3	6835	G	ref	283.236	0_0	0	NA	NA	NA	NA	NA	homozygous_ref	205	1	DP=205;MQ0F=0;AF1=0;AC1=0;DP4=0,199,0,0;MQ=44;FQ=-281.989
189	NG_011626.3	5879	T	ref	283.236	0_0	0	NA	NA	NA	NA	NA	homozygous_ref	8275	1	DP=8275;VDB=1.73789e-12;SGB=-0.692352;RPB=0.73221;MQB=0.999999;MQSB=0.999998;BQB=0.358117;MQ0F=0;AF1=0;AC1=0;DP4=4903,34,21,0;MQ=44;FQ=-281.989;PV4=1,0.122895,1,1
189	NG_011626.3	5881	T	C	221.999	1_1	255	255	0	NA	NA	NA	homozygous_alt	8275	1	DP=8275;VDB=0;SGB=-0.693147;RPB=0.929333;MQB=0.99999;MQSB=0.999998;BQB=0.0673188;MQ0F=0;AF1=1;AC1=2;DP4=159,0,4741,39;MQ=44;FQ=-281.989;PV4=0.636849,1,0.392208,0.25517
189	NG_011626.3	6552	G	A	221.999	1_1	255	255	0	NA	NA	NA	homozygous_alt	877	1	DP=877;VDB=0;SGB=-0.693147;RPB=0.569913;MQB=1;BQB=0.992494;MQ0F=0;AF1=1;AC1=2;DP4=26,0,814,0;MQ=44;FQ=-281.989;PV4=1,0.219542,1,0.121902
189	NG_011626.3	6572	G	ref	283.236	0_0	0	NA	NA	NA	NA	NA	homozygous_ref	1037	1	DP=1037;MQSB=1;MQ0F=0;AF1=0;AC1=0;DP4=809,195,0,0;MQ=44;FQ=-281.989
189	NG_011626.3	6692	C	ref	283.236	0_0	0	NA	NA	NA	NA	NA	homozygous_ref	792	1	DP=792;MQ0F=0;AF1=0;AC1=0;DP4=0,783,0,0;MQ=44;FQ=-281.989
189	NG_011626.3	6693	G	ref	283.236	0_0	0	NA	NA	NA	NA	NA	homozygous_ref	793	1	DP=793;VDB=0.00464265;SGB=-0.616816;RPB=0.56691;MQB=1;BQB=0.0591031;MQ0F=0;AF1=0;AC1=0;DP4=0,779,0,6;MQ=44;FQ=-281.989;PV4=1,0.000310056,1,1
189	NG_011626.3	6714	G	ref	283.236	0_0	0	NA	NA	NA	NA	NA	homozygous_ref	804	1	DP=804;VDB=0.18;SGB=-0.453602;RPB=0.714106;MQB=1;BQB=0.445844;MQ0F=0;AF1=0;AC1=0;DP4=0,794,0,2;MQ=44;FQ=-281.989;PV4=1,0.324026,1,1
189	NG_011626.3	6725	G	ref	283.236	0_0	0	NA	NA	NA	NA	NA	homozygous_ref	813	1	DP=813;MQ0F=0;AF1=0;AC1=0;DP4=0,798,0,0;MQ=44;FQ=-281.989
189	NG_011626.3	6822	G	ref	283.236	0_0	0	NA	NA	NA	NA	NA	homozygous_ref	886	1	DP=886;MQ0F=0;AF1=0;AC1=0;DP4=0,874,0,0;MQ=44;FQ=-281.989
189	NG_011626.3	6834	G	ref	283.236	0_0	0	NA	NA	NA	NA	NA	homozygous_ref	890	1	DP=890;SGB=-0.379885;RPB=1;MQB=1;BQB=1;MQ0F=0;AF1=0;AC1=0;DP4=0,875,0,1;MQ=44;FQ=-281.989;PV4=1,1,1,1
189	NG_011626.3	6835	G	ref	283.236	0_0	0	NA	NA	NA	NA	NA	homozygous_ref	890	1	DP=890;SGB=-0.379885;RPB=1;MQB=1;BQB=1;MQ0F=0;AF1=0;AC1=0;DP4=0,871,0,1;MQ=44;FQ=-281.989;PV4=1,0.000117141,1,7.64534e-10
18	NG_011626.3	5879	T	ref	283.236	0_0	0	NA	NA	NA	NA	NA	homozygous_ref	7604	1	DP=7604;VDB=4.32032e-06;SGB=-0.670168;RPB=0.950198;MQB=0.999988;MQSB=0.999972;BQB=0.996877;MQ0F=0;AF1=0;AC1=0;DP4=4520,24,10,0;MQ=44;FQ=-281.989;PV4=1,0.447519,1,1
18	NG_011626.3	5881	T	C	221.999	1_1	255	255	0	NA	NA	NA	homozygous_alt	7604	1	DP=7604;VDB=0;SGB=-0.693147;RPB=0.964689;MQB=0.99998;MQSB=0.999982;BQB=0.0040934;MQ0F=0;AF1=1;AC1=2;DP4=30,1,4484,27;MQ=44;FQ=-281.989;PV4=0.174969,1,0.451442,1
18	NG_011626.3	6552	G	A	160.998	1_1	194	132	0	NA	NA	NA	homozygous_alt	60	1	DP=60;VDB=1.85491e-36;SGB=-0.693147;RPB=1;MQB=1;BQB=1;MQ0F=0;AF1=1;AC1=2;DP4=1,0,55,0;MQ=44;FQ=-158.987;PV4=1,0.388486,1,0.410481
18	NG_011626.3	6572	G	ref	216.996	0_0	0	NA	NA	NA	NA	NA	homozygous_ref	64	1	DP=64;MQSB=1;MQ0F=0;AF1=0;AC1=0;DP4=53,9,0,0;MQ=44;FQ=-213.988
18	NG_011626.3	6572	GCCCCC	ref	199.281	0_0	0	NA	NA	NA	NA	NA	homozygous_ref	INDEL	1	INDEL;IDV=1;IMF=0.015625;DP=64;VDB=0.168434;SGB=-0.379885;MQSB=1;MQ0F=0;AF1=0;AC1=0;DP4=53,10,1,0;MQ=44;FQ=-208.527;PV4=1,9.36655e-05,1,0.246605
18	NG_011626.3	6692	C	ref	183.996	0_0	0	NA	NA	NA	NA	NA	homozygous_ref	51	1	DP=51;MQ0F=0;AF1=0;AC1=0;DP4=0,51,0,0;MQ=44;FQ=-180.988
18	NG_011626.3	6693	G	ref	183.996	0_0	0	NA	NA	NA	NA	NA	homozygous_ref	51	1	DP=51;MQ0F=0;AF1=0;AC1=0;DP4=0,51,0,0;MQ=44;FQ=-180.988
18	NG_011626.3	6714	G	ref	189.996	0_0	0	NA	NA	NA	NA	NA	homozygous_ref	53	1	DP=53;MQ0F=0;AF1=0;AC1=0;DP4=0,53,0,0;MQ=44;FQ=-186.988
18	NG_011626.3	6725	G	ref	189.996	0_0	0	NA	NA	NA	NA	NA	homozygous_ref	54	1	DP=54;MQ0F=0;AF1=0;AC1=0;DP4=0,53,0,0;MQ=44;FQ=-186.988
18	NG_011626.3	6822	G	ref	198.996	0_0	0	NA	NA	NA	NA	NA	homozygous_ref	57	1	DP=57;MQ0F=0;AF1=0;AC1=0;DP4=0,56,0,0;MQ=44;FQ=-195.988
18	NG_011626.3	6834	G	ref	201.996	0_0	0	NA	NA	NA	NA	NA	homozygous_ref	57	1	DP=57;MQ0F=0;AF1=0;AC1=0;DP4=0,57,0,0;MQ=44;FQ=-198.988
18	NG_011626.3	6835	G	ref	201.996	0_0	0	NA	NA	NA	NA	NA	homozygous_ref	57	1	DP=57;MQ0F=0;AF1=0;AC1=0;DP4=0,57,0,0;MQ=44;FQ=-198.988
190	NG_011626.3	5879	T	ref	283.236	0_0	0	NA	NA	NA	NA	NA	homozygous_ref	785	1	DP=785;MQSB=0.999967;MQ0F=0;AF1=0;AC1=0;DP4=471,5,0,0;MQ=44;FQ=-281.989
190	NG_011626.3	5881	T	ref	283.236	0_0	0	NA	NA	NA	NA	NA	homozygous_ref	793	1	DP=793;VDB=1.18553e-10;SGB=-0.691153;RPB=0.835323;MQB=0.999873;MQSB=0.999973;BQB=0.938997;MQ0F=0;AF1=0;AC1=0;DP4=448,4,18,0;MQ=44;FQ=-281.989;PV4=1,1,1,1
190	NG_011626.3	6552	G	ref	95.9947	0_0	0	NA	NA	NA	NA	NA	homozygous_ref	56	1	DP=56;VDB=0.0249187;SGB=-0.511536;RPB=0.982976;MQB=1;BQB=0.971399;MQ0F=0;AF1=0;AC1=0;DP4=52,0,3,0;MQ=44;FQ=-92.9865;PV4=1,1,1,1
190	NG_011626.3	6572	G	ref	210.996	0_0	0	NA	NA	NA	NA	NA	homozygous_ref	64	1	DP=64;MQSB=1;MQ0F=0;AF1=0;AC1=0;DP4=53,7,0,0;MQ=44;FQ=-207.988
190	NG_011626.3	6692	C	ref	161.996	0_0	0	NA	NA	NA	NA	NA	homozygous_ref	46	1	DP=46;MQ0F=0;AF1=0;AC1=0;DP4=0,44,0,0;MQ=44;FQ=-158.987
190	NG_011626.3	6693	G	ref	167.996	0_0	0	NA	NA	NA	NA	NA	homozygous_ref	46	1	DP=46;MQ0F=0;AF1=0;AC1=0;DP4=0,46,0,0;MQ=44;FQ=-164.987
190	NG_011626.3	6714	G	ref	170.996	0_0	0	NA	NA	NA	NA	NA	homozygous_ref	47	1	DP=47;MQ0F=0;AF1=0;AC1=0;DP4=0,47,0,0;MQ=44;FQ=-167.987
190	NG_011626.3	6725	G	ref	173.996	0_0	0	NA	NA	NA	NA	NA	homozygous_ref	48	1	DP=48;MQ0F=0;AF1=0;AC1=0;DP4=0,48,0,0;MQ=44;FQ=-170.988
190	NG_011626.3	6822	G	ref	195.996	0_0	0	NA	NA	NA	NA	NA	homozygous_ref	55	1	DP=55;MQ0F=0;AF1=0;AC1=0;DP4=0,55,0,0;MQ=44;FQ=-192.988
190	NG_011626.3	6834	G	ref	192.996	0_0	0	NA	NA	NA	NA	NA	homozygous_ref	56	1	DP=56;MQ0F=0;AF1=0;AC1=0;DP4=0,54,0,0;MQ=44;FQ=-189.988
190	NG_011626.3	6835	G	ref	192.996	0_0	0	NA	NA	NA	NA	NA	homozygous_ref	56	1	DP=56;MQ0F=0;AF1=0;AC1=0;DP4=0,54,0,0;MQ=44;FQ=-189.988
191	NG_011626.3	5879	T	ref	283.236	0_0	0	NA	NA	NA	NA	NA	homozygous_ref	185	1	DP=185;MQ0F=0;AF1=0;AC1=0;DP4=102,0,0,0;MQ=44;FQ=-281.989
191	NG_011626.3	5881	T	C	191.009	0_1	221	0	194	NA	NA	NA	heterozygous	185	1	DP=185;VDB=1.03565e-39;SGB=-0.693147;RPB=0.976234;MQB=1;BQB=0.971636;MQ0F=0;AF1=0.5;AC1=1;DP4=40,0,62,0;MQ=44;FQ=167.008;PV4=1,1,1,1
191	NG_011626.3	6552	G	A	82.0507	0_1	112	0	17	NA	NA	NA	heterozygous	7	1	DP=7;VDB=0.00640486;SGB=-0.616816;RPB=1;MQB=1;BQB=1;MQ0F=0;AF1=0.505038;AC1=1;DP4=1,0,6,0;MQ=44;FQ=-10.4007;PV4=1,0.179778,1,0.360486
191	NG_011626.3	6572	G	ref	50.9942	0_0	0	NA	NA	NA	NA	NA	homozygous_ref	7	1	DP=7;MQSB=1;MQ0F=0;AF1=0;AC1=0;DP4=6,1,0,0;MQ=44;FQ=-47.986
191	NG_011626.3	6692	C	ref	47.9942	0_0	0	NA	NA	NA	NA	NA	homozygous_ref	6	1	DP=6;MQ0F=0;AF1=0;AC1=0;DP4=0,6,0,0;MQ=44;FQ=-44.9861
191	NG_011626.3	6693	G	ref	47.9942	0_0	0	NA	NA	NA	NA	NA	homozygous_ref	6	1	DP=6;MQ0F=0;AF1=0;AC1=0;DP4=0,6,0,0;MQ=44;FQ=-44.9861
191	NG_011626.3	6714	G	ref	47.9942	0_0	0	NA	NA	NA	NA	NA	homozygous_ref	6	1	DP=6;MQ0F=0;AF1=0;AC1=0;DP4=0,6,0,0;MQ=44;FQ=-44.9861
191	NG_011626.3	6725	G	ref	6.18844	0_0	25	NA	NA	NA	NA	NA	homozygous_ref	6	1	DP=6;SGB=-0.379885;RPB=1;MQB=1;BQB=1;MQ0F=0;AF1=0.499208;AC1=1;DP4=0,3,0,1;MQ=44;FQ=-4.11555;PV4=1,1,1,1
191	NG_011626.3	6822	G	ref	50.9942	0_0	0	NA	NA	NA	NA	NA	homozygous_ref	7	1	DP=7;MQ0F=0;AF1=0;AC1=0;DP4=0,7,0,0;MQ=44;FQ=-47.986
191	NG_011626.3	6834	G	ref	50.9942	0_0	0	NA	NA	NA	NA	NA	homozygous_ref	7	1	DP=7;MQ0F=0;AF1=0;AC1=0;DP4=0,7,0,0;MQ=44;FQ=-47.986
191	NG_011626.3	6835	G	ref	47.9942	0_0	0	NA	NA	NA	NA	NA	homozygous_ref	7	1	DP=7;MQ0F=0;AF1=0;AC1=0;DP4=0,6,0,0;MQ=44;FQ=-44.9861
192	NG_011626.3	5879	T	ref	283.236	0_0	0	NA	NA	NA	NA	NA	homozygous_ref	2575	1	DP=2575;VDB=0.0249187;SGB=-0.511536;RPB=0.989651;MQB=1;MQSB=1;BQB=0.461354;MQ0F=0;AF1=0;AC1=0;DP4=1537,7,3,0;MQ=44;FQ=-281.989;PV4=1,1,1,1
192	NG_011626.3	5881	T	C	221.999	1_1	255	255	0	NA	NA	NA	homozygous_alt	2576	1	DP=2576;VDB=0;SGB=-0.693147;RPB=0.7793;MQB=1;MQSB=1;BQB=0.00818327;MQ0F=0;AF1=1;AC1=2;DP4=46,0,1494,8;MQ=44;FQ=-281.989;PV4=1,1,1,0.296571
192	NG_011626.3	6552	G	A	221.999	1_1	255	255	0	NA	NA	NA	homozygous_alt	271	1	DP=271;VDB=0;SGB=-0.693147;MQ0F=0;AF1=1;AC1=2;DP4=0,0,265,0;MQ=44;FQ=-281.989
192	NG_011626.3	6572	G	ref	283.236	0_0	0	NA	NA	NA	NA	NA	homozygous_ref	302	1	DP=302;MQSB=1;MQ0F=0;AF1=0;AC1=0;DP4=256,41,0,0;MQ=44;FQ=-281.989
192	NG_011626.3	6692	C	ref	283.236	0_0	0	NA	NA	NA	NA	NA	homozygous_ref	237	1	DP=237;MQ0F=0;AF1=0;AC1=0;DP4=0,235,0,0;MQ=44;FQ=-281.989
192	NG_011626.3	6693	G	ref	283.236	0_0	0	NA	NA	NA	NA	NA	homozygous_ref	238	1	DP=238;MQ0F=0;AF1=0;AC1=0;DP4=0,235,0,0;MQ=44;FQ=-281.989
192	NG_011626.3	6714	G	ref	283.236	0_0	0	NA	NA	NA	NA	NA	homozygous_ref	243	1	DP=243;MQ0F=0;AF1=0;AC1=0;DP4=0,239,0,0;MQ=44;FQ=-281.989
192	NG_011626.3	6725	G	ref	283.236	0_0	0	NA	NA	NA	NA	NA	homozygous_ref	249	1	DP=249;MQ0F=0;AF1=0;AC1=0;DP4=0,247,0,0;MQ=44;FQ=-281.989
192	NG_011626.3	6822	G	ref	283.236	0_0	0	NA	NA	NA	NA	NA	homozygous_ref	272	1	DP=272;MQ0F=0;AF1=0;AC1=0;DP4=0,268,0,0;MQ=44;FQ=-281.989
192	NG_011626.3	6834	G	ref	283.236	0_0	0	NA	NA	NA	NA	NA	homozygous_ref	275	1	DP=275;MQ0F=0;AF1=0;AC1=0;DP4=0,268,0,0;MQ=44;FQ=-281.989
192	NG_011626.3	6835	G	ref	283.236	0_0	0	NA	NA	NA	NA	NA	homozygous_ref	275	1	DP=275;MQ0F=0;AF1=0;AC1=0;DP4=0,266,0,0;MQ=44;FQ=-281.989
193	NG_011626.3	5879	T	ref	283.236	0_0	0	NA	NA	NA	NA	NA	homozygous_ref	9566	1	DP=9566;VDB=8.16099e-13;SGB=-0.692976;RPB=0.794602;MQB=0.999999;MQSB=0.999999;BQB=0.0151681;MQ0F=0;AF1=0;AC1=0;DP4=5885,23,26,0;MQ=44;FQ=-281.989;PV4=1,0.000716291,1,1
193	NG_011626.3	5881	T	ref	283.236	0_0	0	NA	NA	NA	NA	NA	homozygous_ref	9647	1	DP=9647;VDB=0;SGB=-0.693147;RPB=0.726896;MQB=0.999988;MQSB=0.999999;BQB=0.0915587;MQ0F=0;AF1=0;AC1=0;DP4=5631,17,256,2;MQ=44;FQ=-281.989;PV4=0.200441,1,1,0.158259
193	NG_011626.3	6552	G	A	221.999	1_1	255	255	0	NA	NA	NA	homozygous_alt	568	1	DP=568;VDB=0;SGB=-0.693147;RPB=0.828237;MQB=1;BQB=0.814748;MQ0F=0;AF1=1;AC1=2;DP4=2,0,556,0;MQ=44;FQ=-281.989;PV4=1,1,1,0.423176
193	NG_011626.3	6572	G	ref	283.236	0_0	0	NA	NA	NA	NA	NA	homozygous_ref	660	1	DP=660;VDB=0.990828;SGB=-0.511536;RPB=0.999688;MQB=1;MQSB=1;BQB=0.768884;MQ0F=0;AF1=0;AC1=0;DP4=543,95,2,1;MQ=44;FQ=-281.989;PV4=0.385876,0.163608,1,0.0470135
193	NG_011626.3	6692	C	ref	283.236	0_0	0	NA	NA	NA	NA	NA	homozygous_ref	500	1	DP=500;MQ0F=0;AF1=0;AC1=0;DP4=0,487,0,0;MQ=44;FQ=-281.989
193	NG_011626.3	6693	G	ref	283.236	0_0	0	NA	NA	NA	NA	NA	homozygous_ref	500	1	DP=500;MQ0F=0;AF1=0;AC1=0;DP4=0,489,0,0;MQ=44;FQ=-281.989
193	NG_011626.3	6714	G	ref	283.236	0_0	0	NA	NA	NA	NA	NA	homozygous_ref	517	1	DP=517;SGB=-0.379885;RPB=1;MQB=1;BQB=1;MQ0F=0;AF1=0;AC1=0;DP4=0,510,0,1;MQ=44;FQ=-281.989;PV4=1,0.0700908,1,1
193	NG_011626.3	6725	G	ref	283.236	0_0	0	NA	NA	NA	NA	NA	homozygous_ref	527	1	DP=527;VDB=0.152777;SGB=-0.556411;RPB=0.904575;MQB=1;BQB=0.934485;MQ0F=0;AF1=0;AC1=0;DP4=0,508,0,4;MQ=44;FQ=-281.989;PV4=1,1,1,1
193	NG_011626.3	6822	G	ref	283.236	0_0	0	NA	NA	NA	NA	NA	homozygous_ref	570	1	DP=570;VDB=0.771809;SGB=-0.511536;RPB=0.702587;MQB=0.999986;BQB=0.0731095;MQ0F=0;AF1=0;AC1=0;DP4=0,555,0,3;MQ=44;FQ=-281.989;PV4=1,0.000941838,1,0.000335122
193	NG_011626.3	6834	G	ref	283.236	0_0	0	NA	NA	NA	NA	NA	homozygous_ref	572	1	DP=572;MQ0F=0;AF1=0;AC1=0;DP4=0,558,0,0;MQ=44;FQ=-281.989
193	NG_011626.3	6835	G	ref	283.236	0_0	0	NA	NA	NA	NA	NA	homozygous_ref	572	1	DP=572;SGB=-0.379885;RPB=1;MQB=1;BQB=1;MQ0F=0;AF1=0;AC1=0;DP4=0,557,0,1;MQ=44;FQ=-281.989;PV4=1,2.68398e-08,1,1
194	NG_011626.3	5879	T	ref	195.996	0_0	0	NA	NA	NA	NA	NA	homozygous_ref	87	1	DP=87;MQ0F=0;AF1=0;AC1=0;DP4=55,0,0,0;MQ=44;FQ=-192.988
194	NG_011626.3	5881	T	C	178.009	0_1	208	0	186	NA	NA	NA	heterozygous	87	1	DP=87;VDB=2.48986e-17;SGB=-0.693132;RPB=0.650828;MQB=1;BQB=0.991595;MQ0F=0;AF1=0.5;AC1=1;DP4=21,0,34,0;MQ=44;FQ=158.989;PV4=1,1,1,1
194	NG_011626.3	6552	G	A	71.0074	0_1	101	0	94	NA	NA	NA	heterozygous	9	1	DP=9;VDB=0.0101127;SGB=-0.590765;RPB=0.649731;MQB=0.974597;BQB=0.89338;MQ0F=0;AF1=0.5;AC1=1;DP4=4,0,5,0;MQ=44;FQ=66.2254;PV4=1,0.203982,1,1
194	NG_011626.3	6572	G	ref	59.9942	0_0	0	NA	NA	NA	NA	NA	homozygous_ref	10	1	DP=10;MQSB=1;MQ0F=0;AF1=0;AC1=0;DP4=9,1,0,0;MQ=44;FQ=-56.9861
194	NG_011626.3	6692	C	ref	53.9942	0_0	0	NA	NA	NA	NA	NA	homozygous_ref	8	1	DP=8;MQ0F=0;AF1=0;AC1=0;DP4=0,8,0,0;MQ=44;FQ=-50.986
194	NG_011626.3	6693	G	ref	50.9942	0_0	0	NA	NA	NA	NA	NA	homozygous_ref	8	1	DP=8;MQ0F=0;AF1=0;AC1=0;DP4=0,7,0,0;MQ=44;FQ=-47.986
194	NG_011626.3	6714	G	ref	53.9942	0_0	0	NA	NA	NA	NA	NA	homozygous_ref	8	1	DP=8;MQ0F=0;AF1=0;AC1=0;DP4=0,8,0,0;MQ=44;FQ=-50.986
194	NG_011626.3	6725	G	ref	53.9942	0_0	0	NA	NA	NA	NA	NA	homozygous_ref	8	1	DP=8;MQ0F=0;AF1=0;AC1=0;DP4=0,8,0,0;MQ=44;FQ=-50.986
194	NG_011626.3	6822	G	ref	50.9942	0_0	0	NA	NA	NA	NA	NA	homozygous_ref	8	1	DP=8;MQ0F=0;AF1=0;AC1=0;DP4=0,7,0,0;MQ=44;FQ=-47.986
194	NG_011626.3	6834	G	ref	53.9942	0_0	0	NA	NA	NA	NA	NA	homozygous_ref	8	1	DP=8;MQ0F=0;AF1=0;AC1=0;DP4=0,8,0,0;MQ=44;FQ=-50.986
194	NG_011626.3	6835	G	ref	53.9942	0_0	0	NA	NA	NA	NA	NA	homozygous_ref	8	1	DP=8;MQ0F=0;AF1=0;AC1=0;DP4=0,8,0,0;MQ=44;FQ=-50.986
195	NG_011626.3	5879	T	ref	252.995	0_0	0	NA	NA	NA	NA	NA	homozygous_ref	120	1	DP=120;MQSB=1;MQ0F=0;AF1=0;AC1=0;DP4=73,1,0,0;MQ=44;FQ=-249.989
195	NG_011626.3	5881	T	ref	135.995	0_0	0	NA	NA	NA	NA	NA	homozygous_ref	121	1	DP=121;VDB=0.0221621;SGB=-0.511536;RPB=0.481621;MQB=1;MQSB=1;BQB=0.754676;MQ0F=0;AF1=0;AC1=0;DP4=69,1,3,0;MQ=44;FQ=-132.987;PV4=1,1,1,1
195	NG_011626.3	6552	G	A	85.0076	0_1	115	0	133	NA	NA	NA	heterozygous	14	1	DP=14;VDB=0.00151662;SGB=-0.616816;RPB=0.434598;MQB=1;BQB=0.434598;MQ0F=0;AF1=0.5;AC1=1;DP4=8,0,6,0;MQ=44;FQ=87.9475;PV4=1,1,1,1
195	NG_011626.3	6572	G	ref	71.9944	0_0	0	NA	NA	NA	NA	NA	homozygous_ref	16	1	DP=16;MQSB=1;MQ0F=0;AF1=0;AC1=0;DP4=11,3,0,0;MQ=44;FQ=-68.9862
195	NG_011626.3	6692	C	ref	56.9942	0_0	0	NA	NA	NA	NA	NA	homozygous_ref	9	1	DP=9;MQ0F=0;AF1=0;AC1=0;DP4=0,9,0,0;MQ=44;FQ=-53.9861
195	NG_011626.3	6693	G	ref	59.9942	0_0	0	NA	NA	NA	NA	NA	homozygous_ref	10	1	DP=10;MQ0F=0;AF1=0;AC1=0;DP4=0,10,0,0;MQ=44;FQ=-56.9861
195	NG_011626.3	6714	G	ref	62.9943	0_0	0	NA	NA	NA	NA	NA	homozygous_ref	11	1	DP=11;MQ0F=0;AF1=0;AC1=0;DP4=0,11,0,0;MQ=44;FQ=-59.9861
195	NG_011626.3	6725	G	ref	65.9943	0_0	0	NA	NA	NA	NA	NA	homozygous_ref	12	1	DP=12;MQ0F=0;AF1=0;AC1=0;DP4=0,12,0,0;MQ=44;FQ=-62.9862
195	NG_011626.3	6822	G	ref	65.9943	0_0	0	NA	NA	NA	NA	NA	homozygous_ref	13	1	DP=13;MQ0F=0;AF1=0;AC1=0;DP4=0,12,0,0;MQ=44;FQ=-62.9862
195	NG_011626.3	6834	G	ref	68.9944	0_0	0	NA	NA	NA	NA	NA	homozygous_ref	13	1	DP=13;MQ0F=0;AF1=0;AC1=0;DP4=0,13,0,0;MQ=44;FQ=-65.9862
195	NG_011626.3	6835	G	ref	62.9943	0_0	0	NA	NA	NA	NA	NA	homozygous_ref	13	1	DP=13;MQ0F=0;AF1=0;AC1=0;DP4=0,11,0,0;MQ=44;FQ=-59.9861
196	NG_011626.3	5879	T	ref	283.236	0_0	0	NA	NA	NA	NA	NA	homozygous_ref	6135	1	DP=6135;VDB=0.0195282;SGB=-0.680642;RPB=0.0833401;MQB=0.999999;MQSB=0.999995;BQB=0.154111;MQ0F=0;AF1=0;AC1=0;DP4=3743,43,9,3;MQ=44;FQ=-281.989;PV4=0.000339012,0.00654908,1,5.41428e-11
196	NG_011626.3	5881	T	C	221.999	1_1	255	255	0	NA	NA	NA	homozygous_alt	6133	1	DP=6133;VDB=0;SGB=-0.693147;RPB=0.998128;MQB=0.990379;MQSB=0.999995;BQB=0.0145315;MQ0F=0;AF1=1;AC1=2;DP4=147,2,3580,47;MQ=44;FQ=-281.989;PV4=0.719923,1,1,0.292177
196	NG_011626.3	6552	G	A	221.999	1_1	255	255	0	NA	NA	NA	homozygous_alt	679	1	DP=679;VDB=0;SGB=-0.693147;RPB=0.685359;MQB=1;BQB=0.538743;MQ0F=0;AF1=1;AC1=2;DP4=42,0,607,0;MQ=44;FQ=-281.989;PV4=1,0.0824999,1,0.271783
196	NG_011626.3	6572	G	ref	283.236	0_0	0	NA	NA	NA	NA	NA	homozygous_ref	783	1	DP=783;SGB=-0.379885;RPB=1;MQB=1;MQSB=1;BQB=1;MQ0F=0;AF1=0;AC1=0;DP4=617,134,1,0;MQ=44;FQ=-281.989;PV4=1,1,1,1
196	NG_011626.3	6692	C	ref	283.236	0_0	0	NA	NA	NA	NA	NA	homozygous_ref	642	1	DP=642;MQ0F=0;AF1=0;AC1=0;DP4=0,626,0,0;MQ=44;FQ=-281.989
196	NG_011626.3	6693	G	ref	283.236	0_0	0	NA	NA	NA	NA	NA	homozygous_ref	643	1	DP=643;SGB=-0.379885;RPB=1;MQB=1;BQB=1;MQ0F=0;AF1=0;AC1=0;DP4=0,636,0,1;MQ=44;FQ=-281.989;PV4=1,0.00897096,1,1
196	NG_011626.3	6714	G	ref	283.236	0_0	0	NA	NA	NA	NA	NA	homozygous_ref	659	1	DP=659;MQ0F=0;AF1=0;AC1=0;DP4=0,651,0,0;MQ=44;FQ=-281.989
196	NG_011626.3	6725	G	ref	283.236	0_0	0	NA	NA	NA	NA	NA	homozygous_ref	662	1	DP=662;VDB=9.34844e-08;SGB=-0.692831;RPB=0.978644;MQB=1;BQB=0.913425;MQ0F=0;AF1=0;AC1=0;DP4=0,624,0,24;MQ=44;FQ=-281.989;PV4=1,0.249712,1,1
196	NG_011626.3	6822	G	ref	283.236	0_0	0	NA	NA	NA	NA	NA	homozygous_ref	730	1	DP=730;VDB=0.392388;SGB=-0.511536;RPB=0.738636;MQB=0.999991;BQB=0.0591464;MQ0F=0;AF1=0;AC1=0;DP4=0,720,0,3;MQ=44;FQ=-281.989;PV4=1,0.000143997,1,1
196	NG_011626.3	6834	G	ref	283.236	0_0	0	NA	NA	NA	NA	NA	homozygous_ref	732	1	DP=732;SGB=-0.379885;RPB=1;MQB=1;BQB=1;MQ0F=0;AF1=0;AC1=0;DP4=0,724,0,1;MQ=44;FQ=-281.989;PV4=1,2.03333e-07,1,1
196	NG_011626.3	6835	G	ref	283.236	0_0	0	NA	NA	NA	NA	NA	homozygous_ref	734	1	DP=734;SGB=-0.379885;RPB=1;MQB=1;BQB=1;MQ0F=0;AF1=0;AC1=0;DP4=0,720,0,1;MQ=44;FQ=-281.989;PV4=1,0.480311,1,1
197	NG_011626.3	5879	T	ref	283.236	0_0	0	NA	NA	NA	NA	NA	homozygous_ref	844	1	DP=844;MQSB=1;MQ0F=0;AF1=0;AC1=0;DP4=510,3,0,0;MQ=44;FQ=-281.989
197	NG_011626.3	5881	T	C	221.999	1_1	255	255	0	NA	NA	NA	homozygous_alt	843	1	DP=843;VDB=0;SGB=-0.693147;RPB=0.957271;MQB=1;MQSB=1;BQB=0.802831;MQ0F=0;AF1=1;AC1=2;DP4=31,0,476,3;MQ=44;FQ=-281.989;PV4=1,1,1,0.312389
197	NG_011626.3	6552	G	A	221.999	1_1	255	255	0	NA	NA	NA	homozygous_alt	124	1	DP=124;VDB=0;SGB=-0.693147;MQ0F=0;AF1=1;AC1=2;DP4=0,0,116,0;MQ=44;FQ=-281.989
197	NG_011626.3	6572	G	ref	283.236	0_0	0	NA	NA	NA	NA	NA	homozygous_ref	149	1	DP=149;MQSB=1;MQ0F=0;AF1=0;AC1=0;DP4=119,25,0,0;MQ=44;FQ=-281.989
197	NG_011626.3	6692	C	ref	281.992	0_0	0	NA	NA	NA	NA	NA	homozygous_ref	108	1	DP=108;MQ0F=0;AF1=0;AC1=0;DP4=0,107,0,0;MQ=44;FQ=-281.989
197	NG_011626.3	6693	G	ref	281.992	0_0	0	NA	NA	NA	NA	NA	homozygous_ref	108	1	DP=108;MQ0F=0;AF1=0;AC1=0;DP4=0,105,0,0;MQ=44;FQ=-281.989
197	NG_011626.3	6714	G	ref	283.236	0_0	0	NA	NA	NA	NA	NA	homozygous_ref	112	1	DP=112;MQ0F=0;AF1=0;AC1=0;DP4=0,111,0,0;MQ=44;FQ=-281.989
197	NG_011626.3	6725	G	ref	8.6334	0_0	22	NA	NA	NA	NA	NA	homozygous_ref	114	1	DP=114;VDB=3.75542e-06;SGB=-0.692067;RPB=0.979183;MQB=1;BQB=0.402853;MQ0F=0;AF1=0.498418;AC1=1;DP4=0,92,0,20;MQ=44;FQ=-6.18227;PV4=1,0.0118162,1,1
197	NG_011626.3	6822	G	ref	280.24	0_0	0	NA	NA	NA	NA	NA	homozygous_ref	123	1	DP=123;VDB=0.26;SGB=-0.453602;RPB=0.904167;MQB=1;BQB=0.716667;MQ0F=0;AF1=0;AC1=0;DP4=0,120,0,2;MQ=44;FQ=-281.989;PV4=1,0.473275,1,1
197	NG_011626.3	6834	G	ref	283.236	0_0	0	NA	NA	NA	NA	NA	homozygous_ref	123	1	DP=123;MQ0F=0;AF1=0;AC1=0;DP4=0,121,0,0;MQ=44;FQ=-281.989
197	NG_011626.3	6835	G	ref	283.236	0_0	0	NA	NA	NA	NA	NA	homozygous_ref	123	1	DP=123;MQ0F=0;AF1=0;AC1=0;DP4=0,121,0,0;MQ=44;FQ=-281.989
198	NG_011626.3	5879	T	ref	283.236	0_0	0	NA	NA	NA	NA	NA	homozygous_ref	446	1	DP=446;MQSB=1;MQ0F=0;AF1=0;AC1=0;DP4=275,1,0,0;MQ=44;FQ=-281.989
198	NG_011626.3	5881	T	C	221.999	1_1	255	255	0	NA	NA	NA	homozygous_alt	444	1	DP=444;VDB=0;SGB=-0.693147;RPB=0.21836;MQB=1;MQSB=1;BQB=0.92782;MQ0F=0;AF1=1;AC1=2;DP4=27,0,242,1;MQ=44;FQ=-281.989;PV4=1,1,1,1
198	NG_011626.3	6552	G	A	104.03	0_1	134	0	20	NA	NA	NA	heterozygous	42	1	DP=42;VDB=1.67561e-18;SGB=-0.693141;RPB=0.934195;MQB=1;BQB=0.217112;MQ0F=0;AF1=0.502513;AC1=1;DP4=5,0,37,0;MQ=44;FQ=-7.77799;PV4=1,1,1,1
198	NG_011626.3	6572	G	ref	180.996	0_0	0	NA	NA	NA	NA	NA	homozygous_ref	53	1	DP=53;MQSB=1;MQ0F=0;AF1=0;AC1=0;DP4=40,10,0,0;MQ=44;FQ=-177.988
198	NG_011626.3	6692	C	ref	137.995	0_0	0	NA	NA	NA	NA	NA	homozygous_ref	36	1	DP=36;MQ0F=0;AF1=0;AC1=0;DP4=0,36,0,0;MQ=44;FQ=-134.987
198	NG_011626.3	6693	G	ref	137.995	0_0	0	NA	NA	NA	NA	NA	homozygous_ref	36	1	DP=36;MQ0F=0;AF1=0;AC1=0;DP4=0,36,0,0;MQ=44;FQ=-134.987
198	NG_011626.3	6714	G	ref	137.995	0_0	0	NA	NA	NA	NA	NA	homozygous_ref	36	1	DP=36;MQ0F=0;AF1=0;AC1=0;DP4=0,36,0,0;MQ=44;FQ=-134.987
198	NG_011626.3	6725	G	ref	134.995	0_0	0	NA	NA	NA	NA	NA	homozygous_ref	36	1	DP=36;MQ0F=0;AF1=0;AC1=0;DP4=0,35,0,0;MQ=44;FQ=-131.987
198	NG_011626.3	6822	G	ref	152.995	0_0	0	NA	NA	NA	NA	NA	homozygous_ref	41	1	DP=41;MQ0F=0;AF1=0;AC1=0;DP4=0,41,0,0;MQ=44;FQ=-149.987
198	NG_011626.3	6834	G	ref	152.995	0_0	0	NA	NA	NA	NA	NA	homozygous_ref	41	1	DP=41;MQ0F=0;AF1=0;AC1=0;DP4=0,41,0,0;MQ=44;FQ=-149.987
198	NG_011626.3	6835	G	ref	149.995	0_0	0	NA	NA	NA	NA	NA	homozygous_ref	41	1	DP=41;MQ0F=0;AF1=0;AC1=0;DP4=0,40,0,0;MQ=44;FQ=-146.987
199	NG_011626.3	5879	T	ref	283.236	0_0	0	NA	NA	NA	NA	NA	homozygous_ref	7523	1	DP=7523;VDB=0.00992398;SGB=-0.556411;RPB=0.997422;MQB=0.999999;MQSB=0.999996;BQB=0.819408;MQ0F=0;AF1=0;AC1=0;DP4=4490,15,4,0;MQ=44;FQ=-281.989;PV4=1,1,1,1
199	NG_011626.3	5881	T	C	225.009	0_1	255	0	255	NA	NA	NA	heterozygous	7554	1	DP=7554;VDB=0;SGB=-0.693147;RPB=0.431067;MQB=0.998338;MQSB=0.999994;BQB=3.86152e-06;MQ0F=0;AF1=0.5;AC1=1;DP4=2486,11,1994,8;MQ=44;FQ=225.007;PV4=1,1,0.0664029,1
199	NG_011626.3	6552	G	A	221.999	1_1	255	255	0	NA	NA	NA	homozygous_alt	1302	1	DP=1302;VDB=0;SGB=-0.693147;RPB=0.505813;MQB=1;BQB=0.555374;MQ0F=0;AF1=1;AC1=2;DP4=32,0,1234,0;MQ=44;FQ=-281.989;PV4=1,0.0849954,1,0.335728
199	NG_011626.3	6572	G	ref	283.236	0_0	0	NA	NA	NA	NA	NA	homozygous_ref	1508	1	DP=1508;VDB=0.87748;SGB=-0.590765;RPB=0.556723;MQB=1;MQSB=1;BQB=0.00340921;MQ0F=0;AF1=0;AC1=0;DP4=1218,229,4,1;MQ=44;FQ=-281.989;PV4=0.578344,1.54021e-06,1,0.0101814
199	NG_011626.3	6692	C	ref	283.236	0_0	0	NA	NA	NA	NA	NA	homozygous_ref	1116	1	DP=1116;VDB=0.0354385;SGB=-0.616816;RPB=0.642224;MQB=1;BQB=0.453004;MQ0F=0;AF1=0;AC1=0;DP4=0,1086,0,6;MQ=44;FQ=-281.989;PV4=1,0.193006,1,1
199	NG_011626.3	6693	G	ref	283.236	0_0	0	NA	NA	NA	NA	NA	homozygous_ref	1117	1	DP=1117;SGB=-0.379885;RPB=1;MQB=1;BQB=1;MQ0F=0;AF1=0;AC1=0;DP4=0,1100,0,1;MQ=44;FQ=-281.989;PV4=1,1,1,1
199	NG_011626.3	6714	G	ref	283.236	0_0	0	NA	NA	NA	NA	NA	homozygous_ref	1145	1	DP=1145;SGB=-0.379885;RPB=1;MQB=1;BQB=1;MQ0F=0;AF1=0;AC1=0;DP4=0,1126,0,1;MQ=44;FQ=-281.989;PV4=1,1,1,1
199	NG_011626.3	6725	G	A	180.009	0_1	210	0	221	NA	NA	NA	heterozygous	1164	1	DP=1164;VDB=0;SGB=-0.693147;RPB=0.998406;MQB=1;BQB=4.10833e-06;MQ0F=0;AF1=0.5;AC1=1;DP4=0,620,0,508;MQ=44;FQ=182.685;PV4=1,9.29395e-07,1,0.341052
199	NG_011626.3	6822	G	ref	283.236	0_0	0	NA	NA	NA	NA	NA	homozygous_ref	1297	1	DP=1297;VDB=0.92;SGB=-0.453602;RPB=0.555425;MQB=0.996855;BQB=0.708333;MQ0F=0;AF1=0;AC1=0;DP4=0,1272,0,2;MQ=44;FQ=-281.989;PV4=1,0.0117761,1,2.39276e-07
199	NG_011626.3	6834	G	ref	283.236	0_0	0	NA	NA	NA	NA	NA	homozygous_ref	1305	1	DP=1305;VDB=0.0544391;SGB=-0.636426;RPB=0.880806;MQB=0.999941;BQB=0.969147;MQ0F=0;AF1=0;AC1=0;DP4=0,1259,0,7;MQ=44;FQ=-281.989;PV4=1,1,1,0.0978938
199	NG_011626.3	6835	G	ref	283.236	0_0	0	NA	NA	NA	NA	NA	homozygous_ref	1306	1	DP=1306;VDB=0.56;SGB=-0.453602;RPB=0.789142;MQB=0.501574;BQB=0.745476;MQ0F=0;AF1=0;AC1=0;DP4=0,1271,0,2;MQ=44;FQ=-281.989;PV4=1,0.207001,0,1
19	NG_011626.3	5879	T	ref	155.995	0_0	0	NA	NA	NA	NA	NA	homozygous_ref	56	1	DP=56;MQSB=1;MQ0F=0;AF1=0;AC1=0;DP4=40,2,0,0;MQ=44;FQ=-152.987
19	NG_011626.3	5881	T	C	180.009	0_1	210	0	202	NA	NA	NA	heterozygous	56	1	DP=56;VDB=6.43522e-06;SGB=-0.689466;RPB=0.120039;MQB=1;MQSB=1;BQB=0.768765;MQ0F=0;AF1=0.5;AC1=1;DP4=26,0,14,2;MQ=44;FQ=174.378;PV4=0.139373,0.266994,1,0.103121
19	NG_011626.3	6552	G	A	8.64911	1_1	38	3	0	NA	NA	NA	homozygous_alt	1	1	DP=1;SGB=-0.379885;MQ0F=0;AF1=1;AC1=2;DP4=0,0,1,0;MQ=44;FQ=-29.9908
19	NG_011626.3	6572	G	ref	32.9688	0_0	0	NA	NA	NA	NA	NA	homozygous_ref	1	1	DP=1;MQ0F=0;AF1=0;AC1=0;DP4=1,0,0,0;MQ=44;FQ=-30.0174
1	NG_011626.3	5879	T	ref	283.236	0_0	0	NA	NA	NA	NA	NA	homozygous_ref	1459	1	DP=1459;VDB=0.0221621;SGB=-0.511536;RPB=0.719079;MQB=1;MQSB=1;BQB=0.911012;MQ0F=0;AF1=0;AC1=0;DP4=853,2,3,0;MQ=44;FQ=-281.989;PV4=1,0.430892,1,1
1	NG_011626.3	5881	T	C	221.999	1_1	255	255	0	NA	NA	NA	homozygous_alt	1458	1	DP=1458;VDB=0;SGB=-0.693147;RPB=0.977421;MQB=1;MQSB=1;BQB=0.00399726;MQ0F=0;AF1=1;AC1=2;DP4=54,1,802,1;MQ=44;FQ=-281.989;PV4=0.124166,1,1,1
1	NG_011626.3	6552	G	A	177.998	1_1	211	165	0	NA	NA	NA	homozygous_alt	64	1	DP=64;VDB=3.03909e-38;SGB=-0.693147;RPB=1;MQB=1;BQB=1;MQ0F=0;AF1=1;AC1=2;DP4=1,0,62,0;MQ=44;FQ=-191.988;PV4=1,1,1,0.450078
1	NG_011626.3	6572	G	ref	246.996	0_0	0	NA	NA	NA	NA	NA	homozygous_ref	74	1	DP=74;MQSB=1;MQ0F=0;AF1=0;AC1=0;DP4=61,11,0,0;MQ=44;FQ=-243.988
1	NG_011626.3	6692	C	ref	183.996	0_0	0	NA	NA	NA	NA	NA	homozygous_ref	52	1	DP=52;MQ0F=0;AF1=0;AC1=0;DP4=0,51,0,0;MQ=44;FQ=-180.988
1	NG_011626.3	6693	G	ref	186.996	0_0	0	NA	NA	NA	NA	NA	homozygous_ref	52	1	DP=52;MQ0F=0;AF1=0;AC1=0;DP4=0,52,0,0;MQ=44;FQ=-183.988
1	NG_011626.3	6714	G	ref	186.996	0_0	0	NA	NA	NA	NA	NA	homozygous_ref	52	1	DP=52;MQ0F=0;AF1=0;AC1=0;DP4=0,52,0,0;MQ=44;FQ=-183.988
1	NG_011626.3	6725	G	ref	189.996	0_0	0	NA	NA	NA	NA	NA	homozygous_ref	55	1	DP=55;MQ0F=0;AF1=0;AC1=0;DP4=0,53,0,0;MQ=44;FQ=-186.988
1	NG_011626.3	6822	G	ref	234.969	0_0	0	NA	NA	NA	NA	NA	homozygous_ref	68	1	DP=68;MQ0F=0;AF1=0;AC1=0;DP4=0,68,0,0;MQ=44;FQ=-231.988
1	NG_011626.3	6834	G	ref	228.986	0_0	0	NA	NA	NA	NA	NA	homozygous_ref	69	1	DP=69;MQ0F=0;AF1=0;AC1=0;DP4=0,66,0,0;MQ=44;FQ=-225.988
1	NG_011626.3	6835	G	ref	234.953	0_0	0	NA	NA	NA	NA	NA	homozygous_ref	69	1	DP=69;MQ0F=0;AF1=0;AC1=0;DP4=0,68,0,0;MQ=44;FQ=-231.988
200	NG_011626.3	5879	T	ref	283.236	0_0	0	NA	NA	NA	NA	NA	homozygous_ref	3875	1	DP=3875;VDB=0.0221621;SGB=-0.511536;RPB=0.687715;MQB=0.999999;MQSB=0.999997;BQB=0.997807;MQ0F=0;AF1=0;AC1=0;DP4=2297,10,3,0;MQ=44;FQ=-281.989;PV4=1,0.284682,1,1
200	NG_011626.3	5881	T	C	221.999	1_1	255	255	0	NA	NA	NA	homozygous_alt	3874	1	DP=3874;VDB=0;SGB=-0.693147;RPB=0.512398;MQB=0.999986;MQSB=0.999996;BQB=0.268215;MQ0F=0;AF1=1;AC1=2;DP4=48,0,2241,13;MQ=44;FQ=-281.989;PV4=1,1,0.441781,0.327508
200	NG_011626.3	6552	G	A	221.999	1_1	255	255	0	NA	NA	NA	homozygous_alt	887	1	DP=887;VDB=0;SGB=-0.693147;RPB=0.481469;MQB=0.999978;BQB=0.233671;MQ0F=0;AF1=1;AC1=2;DP4=11,0,854,0;MQ=44;FQ=-281.989;PV4=1,0.174566,0.43626,1
200	NG_011626.3	6572	G	ref	283.236	0_0	0	NA	NA	NA	NA	NA	homozygous_ref	974	1	DP=974;SGB=-0.379885;RPB=1;MQB=1;MQSB=0.999088;BQB=1;MQ0F=0;AF1=0;AC1=0;DP4=829,120,1,0;MQ=44;FQ=-281.989;PV4=1,1,1,1
200	NG_011626.3	6692	C	ref	283.236	0_0	0	NA	NA	NA	NA	NA	homozygous_ref	813	1	DP=813;SGB=-0.379885;RPB=1;MQB=1;BQB=1;MQ0F=0;AF1=0;AC1=0;DP4=0,800,0,1;MQ=44;FQ=-281.989;PV4=1,0.265129,1,1
200	NG_011626.3	6693	G	ref	283.236	0_0	0	NA	NA	NA	NA	NA	homozygous_ref	815	1	DP=815;VDB=0.0649539;SGB=-0.511536;RPB=0.460696;MQB=1;BQB=0.116155;MQ0F=0;AF1=0;AC1=0;DP4=0,798,0,3;MQ=44;FQ=-281.989;PV4=1,0.0139633,1,1
200	NG_011626.3	6714	G	ref	283.236	0_0	0	NA	NA	NA	NA	NA	homozygous_ref	825	1	DP=825;VDB=0.14;SGB=-0.453602;RPB=0.690271;MQB=1;BQB=0.166872;MQ0F=0;AF1=0;AC1=0;DP4=0,812,0,2;MQ=44;FQ=-281.989;PV4=1,0.000317931,1,1
200	NG_011626.3	6725	G	ref	283.236	0_0	0	NA	NA	NA	NA	NA	homozygous_ref	833	1	DP=833;SGB=-0.379885;RPB=1;MQB=1;BQB=1;MQ0F=0;AF1=0;AC1=0;DP4=0,819,0,1;MQ=44;FQ=-281.989;PV4=1,1,1,1
200	NG_011626.3	6822	G	ref	283.236	0_0	0	NA	NA	NA	NA	NA	homozygous_ref	904	1	DP=904;VDB=0.06;SGB=-0.453602;RPB=0.91648;MQB=0.998879;BQB=0.293722;MQ0F=0;AF1=0;AC1=0;DP4=0,892,0,2;MQ=44;FQ=-281.989;PV4=1,0.186956,1,1
200	NG_011626.3	6834	G	ref	283.236	0_0	0	NA	NA	NA	NA	NA	homozygous_ref	910	1	DP=910;SGB=-0.379885;RPB=1;MQB=1;BQB=1;MQ0F=0;AF1=0;AC1=0;DP4=0,885,0,1;MQ=44;FQ=-281.989;PV4=1,1,1,1
200	NG_011626.3	6835	G	ref	283.236	0_0	0	NA	NA	NA	NA	NA	homozygous_ref	910	1	DP=910;SGB=-0.379885;RPB=1;MQB=1;BQB=1;MQ0F=0;AF1=0;AC1=0;DP4=0,898,0,1;MQ=44;FQ=-281.989;PV4=1,1,1,1
201	NG_011626.3	5879	T	ref	283.236	0_0	0	NA	NA	NA	NA	NA	homozygous_ref	1857	1	DP=1857;VDB=0.0389723;SGB=-0.511536;RPB=0.965372;MQB=1;MQSB=1;BQB=0.996833;MQ0F=0;AF1=0;AC1=0;DP4=1126,2,3,0;MQ=44;FQ=-281.989;PV4=1,0.179696,1,1
201	NG_011626.3	5881	T	C	221.999	1_1	255	255	0	NA	NA	NA	homozygous_alt	1856	1	DP=1856;VDB=0;SGB=-0.693147;RPB=0.978082;MQB=1;MQSB=1;BQB=0.432148;MQ0F=0;AF1=1;AC1=2;DP4=20,0,1094,3;MQ=44;FQ=-281.989;PV4=1,1,1,0.38384
201	NG_011626.3	6552	G	A	221.999	1_1	255	255	0	NA	NA	NA	homozygous_alt	345	1	DP=345;VDB=0;SGB=-0.693147;RPB=0.721557;MQB=1;BQB=0.526946;MQ0F=0;AF1=1;AC1=2;DP4=2,0,334,0;MQ=44;FQ=-281.989;PV4=1,1,1,0.402593
201	NG_011626.3	6572	G	ref	283.236	0_0	0	NA	NA	NA	NA	NA	homozygous_ref	379	1	DP=379;VDB=0.18;SGB=-0.453602;RPB=0.412807;MQB=1;MQSB=1;BQB=0.400545;MQ0F=0;AF1=0;AC1=0;DP4=324,43,2,0;MQ=44;FQ=-281.989;PV4=1,0.0221053,1,1
201	NG_011626.3	6692	C	ref	283.236	0_0	0	NA	NA	NA	NA	NA	homozygous_ref	293	1	DP=293;MQ0F=0;AF1=0;AC1=0;DP4=0,281,0,0;MQ=44;FQ=-281.989
201	NG_011626.3	6693	G	ref	283.236	0_0	0	NA	NA	NA	NA	NA	homozygous_ref	293	1	DP=293;MQ0F=0;AF1=0;AC1=0;DP4=0,286,0,0;MQ=44;FQ=-281.989
201	NG_011626.3	6714	G	ref	283.236	0_0	0	NA	NA	NA	NA	NA	homozygous_ref	302	1	DP=302;MQ0F=0;AF1=0;AC1=0;DP4=0,299,0,0;MQ=44;FQ=-281.989
201	NG_011626.3	6725	G	ref	283.236	0_0	0	NA	NA	NA	NA	NA	homozygous_ref	307	1	DP=307;MQ0F=0;AF1=0;AC1=0;DP4=0,297,0,0;MQ=44;FQ=-281.989
201	NG_011626.3	6822	G	ref	283.236	0_0	0	NA	NA	NA	NA	NA	homozygous_ref	343	1	DP=343;VDB=0.02;SGB=-0.453602;RPB=0.825373;MQB=0.997015;BQB=0.877612;MQ0F=0;AF1=0;AC1=0;DP4=0,335,0,2;MQ=44;FQ=-281.989;PV4=1,1,1,1
201	NG_011626.3	6834	G	ref	283.236	0_0	0	NA	NA	NA	NA	NA	homozygous_ref	344	1	DP=344;MQ0F=0;AF1=0;AC1=0;DP4=0,338,0,0;MQ=44;FQ=-281.989
201	NG_011626.3	6835	G	ref	283.236	0_0	0	NA	NA	NA	NA	NA	homozygous_ref	344	1	DP=344;SGB=-0.379885;RPB=1;MQB=1;BQB=1;MQ0F=0;AF1=0;AC1=0;DP4=0,333,0,1;MQ=44;FQ=-281.989;PV4=1,8.32042e-05,1,1
202	NG_011626.3	5879	T	ref	283.236	0_0	0	NA	NA	NA	NA	NA	homozygous_ref	1959	1	DP=1959;MQSB=1;MQ0F=0;AF1=0;AC1=0;DP4=1208,1,0,0;MQ=44;FQ=-281.989
202	NG_011626.3	5881	T	C	221.999	1_1	255	255	0	NA	NA	NA	homozygous_alt	1959	1	DP=1959;VDB=0;SGB=-0.693147;RPB=0.913624;MQB=1;MQSB=1;BQB=0.283202;MQ0F=0;AF1=1;AC1=2;DP4=20,0,1184,1;MQ=44;FQ=-281.989;PV4=1,1,1,0.428902
202	NG_011626.3	6552	G	A	221.999	1_1	255	255	0	NA	NA	NA	homozygous_alt	353	1	DP=353;VDB=0;SGB=-0.693147;RPB=0.685131;MQB=1;BQB=0.400875;MQ0F=0;AF1=1;AC1=2;DP4=2,0,343,0;MQ=44;FQ=-281.989;PV4=1,1,1,1
202	NG_011626.3	6572	G	ref	283.236	0_0	0	NA	NA	NA	NA	NA	homozygous_ref	376	1	DP=376;MQSB=1;MQ0F=0;AF1=0;AC1=0;DP4=332,34,0,0;MQ=44;FQ=-281.989
202	NG_011626.3	6692	C	ref	283.236	0_0	0	NA	NA	NA	NA	NA	homozygous_ref	279	1	DP=279;MQ0F=0;AF1=0;AC1=0;DP4=0,270,0,0;MQ=44;FQ=-281.989
202	NG_011626.3	6693	G	ref	283.236	0_0	0	NA	NA	NA	NA	NA	homozygous_ref	280	1	DP=280;MQ0F=0;AF1=0;AC1=0;DP4=0,276,0,0;MQ=44;FQ=-281.989
202	NG_011626.3	6714	G	ref	283.236	0_0	0	NA	NA	NA	NA	NA	homozygous_ref	291	1	DP=291;MQ0F=0;AF1=0;AC1=0;DP4=0,287,0,0;MQ=44;FQ=-281.989
202	NG_011626.3	6725	G	ref	283.236	0_0	0	NA	NA	NA	NA	NA	homozygous_ref	300	1	DP=300;MQ0F=0;AF1=0;AC1=0;DP4=0,289,0,0;MQ=44;FQ=-281.989
202	NG_011626.3	6822	G	ref	283.236	0_0	0	NA	NA	NA	NA	NA	homozygous_ref	346	1	DP=346;SGB=-0.379885;RPB=1;MQB=1;BQB=1;MQ0F=0;AF1=0;AC1=0;DP4=0,338,0,1;MQ=44;FQ=-281.989;PV4=1,1.14094e-07,1,1
202	NG_011626.3	6834	G	ref	283.236	0_0	0	NA	NA	NA	NA	NA	homozygous_ref	347	1	DP=347;MQ0F=0;AF1=0;AC1=0;DP4=0,331,0,0;MQ=44;FQ=-281.989
202	NG_011626.3	6835	G	ref	283.236	0_0	0	NA	NA	NA	NA	NA	homozygous_ref	347	1	DP=347;MQ0F=0;AF1=0;AC1=0;DP4=0,333,0,0;MQ=44;FQ=-281.989
203	NG_011626.3	5879	T	ref	283.236	0_0	0	NA	NA	NA	NA	NA	homozygous_ref	251	1	DP=251;MQSB=1;MQ0F=0;AF1=0;AC1=0;DP4=154,1,0,0;MQ=44;FQ=-281.989
203	NG_011626.3	5881	T	C	225.009	0_1	255	0	243	NA	NA	NA	heterozygous	251	1	DP=251;VDB=2.97707e-38;SGB=-0.693147;RPB=0.452578;MQB=1;MQSB=1;BQB=0.0848756;MQ0F=0;AF1=0.5;AC1=1;DP4=73,1,80,1;MQ=44;FQ=215.752;PV4=1,1,1,1
203	NG_011626.3	6552	G	A	182.999	1_1	216	181	0	NA	NA	NA	homozygous_alt	60	1	DP=60;VDB=3.72235e-37;SGB=-0.693147;MQ0F=0;AF1=1;AC1=2;DP4=0,0,60,0;MQ=44;FQ=-207.988
203	NG_011626.3	6572	G	ref	231.996	0_0	0	NA	NA	NA	NA	NA	homozygous_ref	69	1	DP=69;MQSB=1;MQ0F=0;AF1=0;AC1=0;DP4=58,9,0,0;MQ=44;FQ=-228.988
203	NG_011626.3	6692	C	ref	173.996	0_0	0	NA	NA	NA	NA	NA	homozygous_ref	49	1	DP=49;MQ0F=0;AF1=0;AC1=0;DP4=0,48,0,0;MQ=44;FQ=-170.988
203	NG_011626.3	6693	G	ref	148.995	0_0	0	NA	NA	NA	NA	NA	homozygous_ref	49	1	DP=49;SGB=-0.379885;RPB=1;MQB=1;BQB=1;MQ0F=0;AF1=0;AC1=0;DP4=0,46,0,1;MQ=44;FQ=-145.987;PV4=1,0.000177554,1,1
203	NG_011626.3	6714	G	ref	177.996	0_0	0	NA	NA	NA	NA	NA	homozygous_ref	50	1	DP=50;MQ0F=0;AF1=0;AC1=0;DP4=0,49,0,0;MQ=44;FQ=-174.988
203	NG_011626.3	6725	G	A	130.008	0_1	160	0	170	NA	NA	NA	heterozygous	50	1	DP=50;VDB=9.58263e-09;SGB=-0.692352;RPB=0.994293;MQB=1;BQB=0.743264;MQ0F=0;AF1=0.5;AC1=1;DP4=0,26,0,21;MQ=44;FQ=132.602;PV4=1,0.114492,1,1
203	NG_011626.3	6822	G	ref	201.996	0_0	0	NA	NA	NA	NA	NA	homozygous_ref	59	1	DP=59;MQ0F=0;AF1=0;AC1=0;DP4=0,57,0,0;MQ=44;FQ=-198.988
203	NG_011626.3	6834	G	ref	201.996	0_0	0	NA	NA	NA	NA	NA	homozygous_ref	59	1	DP=59;MQ0F=0;AF1=0;AC1=0;DP4=0,57,0,0;MQ=44;FQ=-198.988
203	NG_011626.3	6835	G	ref	201.996	0_0	0	NA	NA	NA	NA	NA	homozygous_ref	59	1	DP=59;MQ0F=0;AF1=0;AC1=0;DP4=0,57,0,0;MQ=44;FQ=-198.988
204	NG_011626.3	5879	T	ref	283.236	0_0	0	NA	NA	NA	NA	NA	homozygous_ref	2514	1	DP=2514;SGB=-0.379885;RPB=1;MQB=1;MQSB=1;BQB=1;MQ0F=0;AF1=0;AC1=0;DP4=1534,11,1,0;MQ=44;FQ=-281.989;PV4=1,0.152148,1,1
204	NG_011626.3	5881	T	C	225.009	0_1	255	0	255	NA	NA	NA	heterozygous	2526	1	DP=2526;VDB=0;SGB=-0.693147;RPB=0.689252;MQB=1;MQSB=1;BQB=0.00120319;MQ0F=0;AF1=0.5;AC1=1;DP4=823,9,700,6;MQ=44;FQ=225.007;PV4=0.79632,1,1,1
204	NG_011626.3	6552	G	A	166.009	0_1	196	0	220	NA	NA	NA	heterozygous	599	1	DP=599;VDB=0;SGB=-0.693147;RPB=0.694456;MQB=1;BQB=0.340141;MQ0F=0;AF1=0.5;AC1=1;DP4=275,0,294,0;MQ=44;FQ=169;PV4=1,0.138246,1,0.359325
204	NG_011626.3	6572	G	ref	283.236	0_0	0	NA	NA	NA	NA	NA	homozygous_ref	647	1	DP=647;MQSB=1;MQ0F=0;AF1=0;AC1=0;DP4=538,82,0,0;MQ=44;FQ=-281.989
204	NG_011626.3	6692	C	ref	283.236	0_0	0	NA	NA	NA	NA	NA	homozygous_ref	533	1	DP=533;SGB=-0.379885;RPB=1;MQB=1;BQB=1;MQ0F=0;AF1=0;AC1=0;DP4=0,525,0,1;MQ=44;FQ=-281.989;PV4=1,0.00630136,1,2.85879e-06
204	NG_011626.3	6693	G	ref	283.236	0_0	0	NA	NA	NA	NA	NA	homozygous_ref	534	1	DP=534;SGB=-0.379885;RPB=1;MQB=1;BQB=1;MQ0F=0;AF1=0;AC1=0;DP4=0,527,0,1;MQ=44;FQ=-281.989;PV4=1,0.0221204,1,1
204	NG_011626.3	6714	G	ref	283.236	0_0	0	NA	NA	NA	NA	NA	homozygous_ref	555	1	DP=555;SGB=-0.379885;RPB=1;MQB=1;BQB=1;MQ0F=0;AF1=0;AC1=0;DP4=0,549,0,1;MQ=44;FQ=-281.989;PV4=1,1.11735e-06,1,1
204	NG_011626.3	6725	G	ref	283.236	0_0	0	NA	NA	NA	NA	NA	homozygous_ref	565	1	DP=565;VDB=4.26304e-08;SGB=-0.692831;RPB=0.324497;MQB=1;BQB=0.0161747;MQ0F=0;AF1=0;AC1=0;DP4=0,532,0,24;MQ=44;FQ=-281.989;PV4=1,0.0177603,1,1
204	NG_011626.3	6822	G	ref	283.236	0_0	0	NA	NA	NA	NA	NA	homozygous_ref	619	1	DP=619;MQ0F=0;AF1=0;AC1=0;DP4=0,610,0,0;MQ=44;FQ=-281.989
204	NG_011626.3	6834	G	ref	283.236	0_0	0	NA	NA	NA	NA	NA	homozygous_ref	621	1	DP=621;MQ0F=0;AF1=0;AC1=0;DP4=0,612,0,0;MQ=44;FQ=-281.989
204	NG_011626.3	6835	G	ref	283.236	0_0	0	NA	NA	NA	NA	NA	homozygous_ref	622	1	DP=622;MQ0F=0;AF1=0;AC1=0;DP4=0,606,0,0;MQ=44;FQ=-281.989
205	NG_011626.3	5879	T	ref	283.236	0_0	0	NA	NA	NA	NA	NA	homozygous_ref	1566	1	DP=1566;VDB=0.14;SGB=-0.453602;RPB=0.727651;MQB=1;MQSB=1;BQB=0.79262;MQ0F=0;AF1=0;AC1=0;DP4=958,4,2,0;MQ=44;FQ=-281.989;PV4=1,0.35282,1,1
205	NG_011626.3	5881	T	ref	283.236	0_0	0	NA	NA	NA	NA	NA	homozygous_ref	1579	1	DP=1579;VDB=1.09229e-13;SGB=-0.692914;RPB=0.988042;MQB=1;MQSB=1;BQB=0.936395;MQ0F=0;AF1=0;AC1=0;DP4=932,2,25,0;MQ=44;FQ=-281.989;PV4=1,0.414021,1,1
205	NG_011626.3	6552	G	A	195.009	0_1	225	0	194	NA	NA	NA	heterozygous	342	1	DP=342;VDB=0;SGB=-0.693147;RPB=0.95305;MQB=1;BQB=0.999298;MQ0F=0;AF1=0.5;AC1=1;DP4=148,0,187,0;MQ=44;FQ=167.013;PV4=1,0.0897801,1,1
205	NG_011626.3	6572	G	ref	283.236	0_0	0	NA	NA	NA	NA	NA	homozygous_ref	391	1	DP=391;MQSB=1;MQ0F=0;AF1=0;AC1=0;DP4=329,61,0,0;MQ=44;FQ=-281.989
205	NG_011626.3	6692	C	ref	283.236	0_0	0	NA	NA	NA	NA	NA	homozygous_ref	303	1	DP=303;SGB=-0.379885;RPB=1;MQB=1;BQB=1;MQ0F=0;AF1=0;AC1=0;DP4=0,296,0,1;MQ=44;FQ=-281.989;PV4=1,0.422272,1,1
205	NG_011626.3	6693	G	ref	283.236	0_0	0	NA	NA	NA	NA	NA	homozygous_ref	304	1	DP=304;MQ0F=0;AF1=0;AC1=0;DP4=0,301,0,0;MQ=44;FQ=-281.989
205	NG_011626.3	6714	G	ref	283.236	0_0	0	NA	NA	NA	NA	NA	homozygous_ref	313	1	DP=313;MQ0F=0;AF1=0;AC1=0;DP4=0,312,0,0;MQ=44;FQ=-281.989
205	NG_011626.3	6725	G	ref	259.993	0_0	0	NA	NA	NA	NA	NA	homozygous_ref	317	1	DP=317;VDB=2.38348e-10;SGB=-0.693021;RPB=0.868506;MQB=1;BQB=0.298646;MQ0F=0;AF1=0;AC1=0;DP4=0,282,0,27;MQ=44;FQ=-281.989;PV4=1,0.0377836,1,1
205	NG_011626.3	6822	G	ref	283.236	0_0	0	NA	NA	NA	NA	NA	homozygous_ref	352	1	DP=352;SGB=-0.379885;RPB=1;MQB=1;BQB=1;MQ0F=0;AF1=0;AC1=0;DP4=0,336,0,1;MQ=44;FQ=-281.989;PV4=1,1,1,1
205	NG_011626.3	6834	G	ref	283.236	0_0	0	NA	NA	NA	NA	NA	homozygous_ref	356	1	DP=356;MQ0F=0;AF1=0;AC1=0;DP4=0,346,0,0;MQ=44;FQ=-281.989
205	NG_011626.3	6835	G	ref	283.236	0_0	0	NA	NA	NA	NA	NA	homozygous_ref	356	1	DP=356;MQ0F=0;AF1=0;AC1=0;DP4=0,349,0,0;MQ=44;FQ=-281.989
206	NG_011626.3	5879	T	ref	283.236	0_0	0	NA	NA	NA	NA	NA	homozygous_ref	1180	1	DP=1180;MQSB=1;MQ0F=0;AF1=0;AC1=0;DP4=712,1,0,0;MQ=44;FQ=-281.989
206	NG_011626.3	5881	T	C	221.999	1_1	255	255	0	NA	NA	NA	homozygous_alt	1179	1	DP=1179;VDB=0;SGB=-0.693147;RPB=0.814752;MQB=1;MQSB=1;BQB=0.437604;MQ0F=0;AF1=1;AC1=2;DP4=42,0,667,2;MQ=44;FQ=-281.989;PV4=1,1,1,0.358157
206	NG_011626.3	6552	G	A	157.998	1_1	191	247	0	NA	NA	NA	homozygous_alt	158	1	DP=158;VDB=0;SGB=-0.693147;RPB=0.698119;MQB=1;BQB=0.792602;MQ0F=0;AF1=1;AC1=2;DP4=7,0,142,0;MQ=44;FQ=-273.989;PV4=1,1,1,0.255099
206	NG_011626.3	6572	G	ref	283.236	0_0	0	NA	NA	NA	NA	NA	homozygous_ref	181	1	DP=181;MQSB=1;MQ0F=0;AF1=0;AC1=0;DP4=145,32,0,0;MQ=44;FQ=-281.989
206	NG_011626.3	6572	GCCCCC	ref	250.548	0_0	0	NA	NA	NA	NA	NA	homozygous_ref	INDEL	1	INDEL;IDV=1;IMF=0.00552486;DP=181;VDB=0.83392;SGB=-0.379885;MQSB=1;MQ0F=0;AF1=0;AC1=0;DP4=147,33,1,0;MQ=44;FQ=-289.528;PV4=1,0.430666,1,1
206	NG_011626.3	6692	C	ref	283.236	0_0	0	NA	NA	NA	NA	NA	homozygous_ref	140	1	DP=140;MQ0F=0;AF1=0;AC1=0;DP4=0,137,0,0;MQ=44;FQ=-281.989
206	NG_011626.3	6693	G	ref	283.236	0_0	0	NA	NA	NA	NA	NA	homozygous_ref	140	1	DP=140;MQ0F=0;AF1=0;AC1=0;DP4=0,140,0,0;MQ=44;FQ=-281.989
206	NG_011626.3	6714	G	ref	283.236	0_0	0	NA	NA	NA	NA	NA	homozygous_ref	148	1	DP=148;MQ0F=0;AF1=0;AC1=0;DP4=0,143,0,0;MQ=44;FQ=-281.989
206	NG_011626.3	6725	G	ref	283.236	0_0	0	NA	NA	NA	NA	NA	homozygous_ref	150	1	DP=150;MQ0F=0;AF1=0;AC1=0;DP4=0,146,0,0;MQ=44;FQ=-281.989
206	NG_011626.3	6822	G	ref	283.236	0_0	0	NA	NA	NA	NA	NA	homozygous_ref	159	1	DP=159;MQ0F=0;AF1=0;AC1=0;DP4=0,159,0,0;MQ=44;FQ=-281.989
206	NG_011626.3	6834	G	ref	283.236	0_0	0	NA	NA	NA	NA	NA	homozygous_ref	160	1	DP=160;MQ0F=0;AF1=0;AC1=0;DP4=0,158,0,0;MQ=44;FQ=-281.989
206	NG_011626.3	6835	G	ref	283.236	0_0	0	NA	NA	NA	NA	NA	homozygous_ref	161	1	DP=161;MQ0F=0;AF1=0;AC1=0;DP4=0,158,0,0;MQ=44;FQ=-281.989
207	NG_011626.3	5879	T	ref	283.236	0_0	0	NA	NA	NA	NA	NA	homozygous_ref	6696	1	DP=6696;VDB=0.000157941;SGB=-0.636426;RPB=0.862294;MQB=0.999999;MQSB=0.999998;BQB=0.57805;MQ0F=0;AF1=0;AC1=0;DP4=3989,25,7,0;MQ=44;FQ=-281.989;PV4=1,0.179974,1,1
207	NG_011626.3	5881	T	C	225.009	0_1	255	0	220	NA	NA	NA	heterozygous	6719	1	DP=6719;VDB=0;SGB=-0.693147;RPB=0.908769;MQB=0.999783;MQSB=0.999997;BQB=4.22259e-08;MQ0F=0;AF1=0.5;AC1=1;DP4=1459,10,2519,17;MQ=44;FQ=193.016;PV4=1,1,-nan,1
207	NG_011626.3	6552	G	A	171.009	0_1	201	0	187	NA	NA	NA	heterozygous	198	1	DP=198;VDB=0;SGB=-0.693147;RPB=0.416527;MQB=1;BQB=0.436765;MQ0F=0;AF1=0.5;AC1=1;DP4=91,0,106,0;MQ=44;FQ=159.847;PV4=1,0.160978,1,0.143026
207	NG_011626.3	6572	G	ref	283.236	0_0	0	NA	NA	NA	NA	NA	homozygous_ref	229	1	DP=229;SGB=-0.379885;RPB=1;MQB=1;MQSB=1;BQB=1;MQ0F=0;AF1=0;AC1=0;DP4=183,36,1,0;MQ=44;FQ=-281.989;PV4=1,1,1,1
207	NG_011626.3	6572	GCCCCC	ref	266.537	0_0	0	NA	NA	NA	NA	NA	homozygous_ref	INDEL	1	INDEL;IDV=2;IMF=0.00873362;DP=229;VDB=0.374908;SGB=-0.453602;MQSB=1;MQ0F=0;AF1=0;AC1=0;DP4=189,38,2,0;MQ=44;FQ=-289.528;PV4=1,0.259289,1,0.353885
207	NG_011626.3	6692	C	ref	283.236	0_0	0	NA	NA	NA	NA	NA	homozygous_ref	173	1	DP=173;MQ0F=0;AF1=0;AC1=0;DP4=0,164,0,0;MQ=44;FQ=-281.989
207	NG_011626.3	6693	G	ref	283.236	0_0	0	NA	NA	NA	NA	NA	homozygous_ref	173	1	DP=173;MQ0F=0;AF1=0;AC1=0;DP4=0,170,0,0;MQ=44;FQ=-281.989
207	NG_011626.3	6714	G	ref	283.236	0_0	0	NA	NA	NA	NA	NA	homozygous_ref	177	1	DP=177;MQ0F=0;AF1=0;AC1=0;DP4=0,174,0,0;MQ=44;FQ=-281.989
207	NG_011626.3	6725	G	ref	283.236	0_0	0	NA	NA	NA	NA	NA	homozygous_ref	180	1	DP=180;VDB=0.275636;SGB=-0.511536;RPB=0.579095;MQB=1;BQB=0.678111;MQ0F=0;AF1=0;AC1=0;DP4=0,175,0,3;MQ=44;FQ=-281.989;PV4=1,1,1,1
207	NG_011626.3	6822	G	ref	283.236	0_0	0	NA	NA	NA	NA	NA	homozygous_ref	198	1	DP=198;MQ0F=0;AF1=0;AC1=0;DP4=0,197,0,0;MQ=44;FQ=-281.989
207	NG_011626.3	6834	G	ref	283.236	0_0	0	NA	NA	NA	NA	NA	homozygous_ref	198	1	DP=198;MQ0F=0;AF1=0;AC1=0;DP4=0,197,0,0;MQ=44;FQ=-281.989
207	NG_011626.3	6835	G	ref	283.236	0_0	0	NA	NA	NA	NA	NA	homozygous_ref	198	1	DP=198;MQ0F=0;AF1=0;AC1=0;DP4=0,194,0,0;MQ=44;FQ=-281.989
208	NG_011626.3	5879	T	ref	283.236	0_0	0	NA	NA	NA	NA	NA	homozygous_ref	9999	1	DP=9999;VDB=8.21798e-06;SGB=-0.686358;RPB=0.855755;MQB=0.999999;MQSB=0.999999;BQB=0.982741;MQ0F=0;AF1=0;AC1=0;DP4=9835,11,14,0;MQ=44;FQ=-281.989;PV4=1,1,1,1
208	NG_011626.3	5881	T	C	193.009	0_1	223	0	135	NA	NA	NA	heterozygous	9997	1	DP=9997;VDB=0;SGB=-0.693147;RPB=0.340677;MQB=0.999682;MQSB=1;BQB=0.00410146;MQ0F=0;AF1=0.5;AC1=1;DP4=3182,1,6592,10;MQ=44;FQ=108.016;PV4=0.116781,1,1,0.326042
208	NG_011626.3	6552	G	A	221.999	1_1	255	255	0	NA	NA	NA	homozygous_alt	2415	1	DP=2415;VDB=0;SGB=-0.693147;RPB=0.957761;MQB=1;BQB=0.948313;MQ0F=0;AF1=1;AC1=2;DP4=8,0,2330,0;MQ=44;FQ=-281.989;PV4=1,1,1,1
208	NG_011626.3	6572	G	ref	283.236	0_0	0	NA	NA	NA	NA	NA	homozygous_ref	2790	1	DP=2790;VDB=0.939765;SGB=-0.556411;RPB=0.927827;MQB=1;MQSB=1;BQB=0.512406;MQ0F=0;AF1=0;AC1=0;DP4=2272,435,3,1;MQ=44;FQ=-281.989;PV4=0.504295,0.0140944,1,0.422557
208	NG_011626.3	6692	C	ref	283.236	0_0	0	NA	NA	NA	NA	NA	homozygous_ref	2273	1	DP=2273;VDB=0.0411132;SGB=-0.511536;RPB=0.412091;MQB=0.999999;BQB=0.175014;MQ0F=0;AF1=0;AC1=0;DP4=0,2239,0,3;MQ=44;FQ=-281.989;PV4=1,0.00446186,1,1
208	NG_011626.3	6693	G	ref	283.236	0_0	0	NA	NA	NA	NA	NA	homozygous_ref	2274	1	DP=2274;SGB=-0.379885;RPB=1;MQB=1;BQB=1;MQ0F=0;AF1=0;AC1=0;DP4=0,2254,0,1;MQ=44;FQ=-281.989;PV4=1,0.00160858,1,1
208	NG_011626.3	6714	G	ref	283.236	0_0	0	NA	NA	NA	NA	NA	homozygous_ref	2301	1	DP=2301;MQ0F=0;AF1=0;AC1=0;DP4=0,2278,0,0;MQ=44;FQ=-281.989
208	NG_011626.3	6725	G	ref	283.236	0_0	0	NA	NA	NA	NA	NA	homozygous_ref	2330	1	DP=2330;VDB=0.378793;SGB=-0.556411;RPB=0.987497;MQB=1;BQB=0.947437;MQ0F=0;AF1=0;AC1=0;DP4=0,2285,0,4;MQ=44;FQ=-281.989;PV4=1,1,1,9.77106e-10
208	NG_011626.3	6822	G	ref	283.236	0_0	0	NA	NA	NA	NA	NA	homozygous_ref	2491	1	DP=2491;VDB=0.0001897;SGB=-0.688148;RPB=0.35302;MQB=0.912226;BQB=0.979127;MQ0F=0;AF1=0;AC1=0;DP4=0,2448,0,15;MQ=44;FQ=-281.989;PV4=1,1,0.0289429,0.485411
208	NG_011626.3	6834	G	ref	283.236	0_0	0	NA	NA	NA	NA	NA	homozygous_ref	2503	1	DP=2503;VDB=0.02;SGB=-0.453602;RPB=0.917345;MQB=0.997557;BQB=0.848941;MQ0F=0;AF1=0;AC1=0;DP4=0,2456,0,2;MQ=44;FQ=-281.989;PV4=1,1,1,1
208	NG_011626.3	6835	G	ref	283.236	0_0	0	NA	NA	NA	NA	NA	homozygous_ref	2503	1	DP=2503;VDB=0.357605;SGB=-0.590765;RPB=0.0211166;MQB=0.999921;BQB=0.2241;MQ0F=0;AF1=0;AC1=0;DP4=0,2458,0,5;MQ=44;FQ=-281.989;PV4=1,1.99591e-05,1,6.5543e-09
209	NG_011626.3	5879	T	ref	283.236	0_0	0	NA	NA	NA	NA	NA	homozygous_ref	3155	1	DP=3155;SGB=-0.379885;RPB=1;MQB=1;MQSB=1;BQB=1;MQ0F=0;AF1=0;AC1=0;DP4=1936,8,1,0;MQ=44;FQ=-281.989;PV4=1,1,1,1
209	NG_011626.3	5881	T	C	221.999	1_1	255	255	0	NA	NA	NA	homozygous_alt	3153	1	DP=3153;VDB=0;SGB=-0.693147;RPB=0.826513;MQB=1;MQSB=1;BQB=0.00479937;MQ0F=0;AF1=1;AC1=2;DP4=51,0,1877,7;MQ=44;FQ=-281.989;PV4=1,1,1,0.314618
209	NG_011626.3	6552	G	A	221.999	1_1	255	255	0	NA	NA	NA	homozygous_alt	154	1	DP=154;VDB=0;SGB=-0.693147;MQ0F=0;AF1=1;AC1=2;DP4=0,0,147,0;MQ=44;FQ=-281.989
209	NG_011626.3	6572	G	ref	283.236	0_0	0	NA	NA	NA	NA	NA	homozygous_ref	170	1	DP=170;MQSB=1;MQ0F=0;AF1=0;AC1=0;DP4=142,22,0,0;MQ=44;FQ=-281.989
209	NG_011626.3	6692	C	ref	277.215	0_0	0	NA	NA	NA	NA	NA	homozygous_ref	128	1	DP=128;SGB=-0.379885;RPB=1;MQB=1;BQB=1;MQ0F=0;AF1=0;AC1=0;DP4=0,123,0,1;MQ=44;FQ=-281.989;PV4=1,1,1,1
209	NG_011626.3	6693	G	ref	283.236	0_0	0	NA	NA	NA	NA	NA	homozygous_ref	128	1	DP=128;MQ0F=0;AF1=0;AC1=0;DP4=0,126,0,0;MQ=44;FQ=-281.989
209	NG_011626.3	6714	G	ref	283.236	0_0	0	NA	NA	NA	NA	NA	homozygous_ref	134	1	DP=134;MQ0F=0;AF1=0;AC1=0;DP4=0,131,0,0;MQ=44;FQ=-281.989
209	NG_011626.3	6725	G	ref	283.236	0_0	0	NA	NA	NA	NA	NA	homozygous_ref	134	1	DP=134;SGB=-0.379885;RPB=1;MQB=1;BQB=1;MQ0F=0;AF1=0;AC1=0;DP4=0,132,0,1;MQ=44;FQ=-281.989;PV4=1,1,1,1
209	NG_011626.3	6822	G	ref	283.236	0_0	0	NA	NA	NA	NA	NA	homozygous_ref	152	1	DP=152;MQ0F=0;AF1=0;AC1=0;DP4=0,149,0,0;MQ=44;FQ=-281.989
209	NG_011626.3	6834	G	ref	283.236	0_0	0	NA	NA	NA	NA	NA	homozygous_ref	152	1	DP=152;SGB=-0.379885;RPB=1;MQB=1;BQB=1;MQ0F=0;AF1=0;AC1=0;DP4=0,147,0,1;MQ=44;FQ=-281.989;PV4=1,1.47783e-10,1,1
209	NG_011626.3	6835	G	ref	283.236	0_0	0	NA	NA	NA	NA	NA	homozygous_ref	152	1	DP=152;SGB=-0.379885;RPB=1;MQB=1;BQB=1;MQ0F=0;AF1=0;AC1=0;DP4=0,150,0,1;MQ=44;FQ=-281.989;PV4=1,1,1,1
20	NG_011626.3	5879	T	ref	283.236	0_0	0	NA	NA	NA	NA	NA	homozygous_ref	178	1	DP=178;MQSB=1;MQ0F=0;AF1=0;AC1=0;DP4=113,2,0,0;MQ=44;FQ=-281.989
20	NG_011626.3	5881	T	C	153.008	0_1	183	0	126	NA	NA	NA	heterozygous	178	1	DP=178;VDB=1.21638e-33;SGB=-0.693147;RPB=0.180508;MQB=1;MQSB=1;BQB=0.0840992;MQ0F=0;AF1=0.5;AC1=1;DP4=25,1,88,0;MQ=44;FQ=99.0159;PV4=0.22807,1,1,1
20	NG_011626.3	6552	G	A	113.066	1_1	146	21	0	NA	NA	NA	homozygous_alt	7	1	DP=7;VDB=0.00010357;SGB=-0.636426;MQ0F=0;AF1=1;AC1=2;DP4=0,0,7,0;MQ=44;FQ=-47.986
20	NG_011626.3	6572	G	ref	59.9942	0_0	0	NA	NA	NA	NA	NA	homozygous_ref	10	1	DP=10;MQSB=0.916482;MQ0F=0;AF1=0;AC1=0;DP4=7,3,0,0;MQ=44;FQ=-56.9861
20	NG_011626.3	6692	C	ref	44.9942	0_0	0	NA	NA	NA	NA	NA	homozygous_ref	5	1	DP=5;MQ0F=0;AF1=0;AC1=0;DP4=0,5,0,0;MQ=44;FQ=-41.9862
20	NG_011626.3	6693	G	ref	44.9942	0_0	0	NA	NA	NA	NA	NA	homozygous_ref	5	1	DP=5;MQ0F=0;AF1=0;AC1=0;DP4=0,5,0,0;MQ=44;FQ=-41.9862
20	NG_011626.3	6714	G	ref	44.9942	0_0	0	NA	NA	NA	NA	NA	homozygous_ref	5	1	DP=5;MQ0F=0;AF1=0;AC1=0;DP4=0,5,0,0;MQ=44;FQ=-41.9862
20	NG_011626.3	6725	G	ref	44.9942	0_0	0	NA	NA	NA	NA	NA	homozygous_ref	5	1	DP=5;MQ0F=0;AF1=0;AC1=0;DP4=0,5,0,0;MQ=44;FQ=-41.9862
20	NG_011626.3	6822	G	ref	44.9942	0_0	0	NA	NA	NA	NA	NA	homozygous_ref	5	1	DP=5;MQ0F=0;AF1=0;AC1=0;DP4=0,5,0,0;MQ=44;FQ=-41.9862
20	NG_011626.3	6834	G	ref	44.9942	0_0	0	NA	NA	NA	NA	NA	homozygous_ref	5	1	DP=5;MQ0F=0;AF1=0;AC1=0;DP4=0,5,0,0;MQ=44;FQ=-41.9862
20	NG_011626.3	6835	G	ref	44.9942	0_0	0	NA	NA	NA	NA	NA	homozygous_ref	5	1	DP=5;MQ0F=0;AF1=0;AC1=0;DP4=0,5,0,0;MQ=44;FQ=-41.9862
210	NG_011626.3	5879	T	ref	283.236	0_0	0	NA	NA	NA	NA	NA	homozygous_ref	768	1	DP=768;MQSB=1;MQ0F=0;AF1=0;AC1=0;DP4=474,2,0,0;MQ=44;FQ=-281.989
210	NG_011626.3	5881	T	C	221.999	1_1	255	255	0	NA	NA	NA	homozygous_alt	769	1	DP=769;VDB=0;SGB=-0.693147;RPB=0.0101075;MQB=1;MQSB=1;BQB=0.139521;MQ0F=0;AF1=1;AC1=2;DP4=45,0,430,2;MQ=44;FQ=-281.989;PV4=1,1,1,1
210	NG_011626.3	6552	G	A	166.998	1_1	200	66	0	NA	NA	NA	homozygous_alt	23	1	DP=23;VDB=3.85132e-13;SGB=-0.692562;MQ0F=0;AF1=1;AC1=2;DP4=0,0,22,0;MQ=44;FQ=-92.9865
210	NG_011626.3	6572	G	ref	110.995	0_0	0	NA	NA	NA	NA	NA	homozygous_ref	27	1	DP=27;MQSB=1;MQ0F=0;AF1=0;AC1=0;DP4=22,5,0,0;MQ=44;FQ=-107.987
210	NG_011626.3	6692	C	ref	89.9946	0_0	0	NA	NA	NA	NA	NA	homozygous_ref	20	1	DP=20;MQ0F=0;AF1=0;AC1=0;DP4=0,20,0,0;MQ=44;FQ=-86.9865
210	NG_011626.3	6693	G	ref	89.9946	0_0	0	NA	NA	NA	NA	NA	homozygous_ref	20	1	DP=20;MQ0F=0;AF1=0;AC1=0;DP4=0,20,0,0;MQ=44;FQ=-86.9865
210	NG_011626.3	6714	G	ref	89.9946	0_0	0	NA	NA	NA	NA	NA	homozygous_ref	20	1	DP=20;MQ0F=0;AF1=0;AC1=0;DP4=0,20,0,0;MQ=44;FQ=-86.9865
210	NG_011626.3	6725	G	ref	89.9946	0_0	0	NA	NA	NA	NA	NA	homozygous_ref	20	1	DP=20;MQ0F=0;AF1=0;AC1=0;DP4=0,20,0,0;MQ=44;FQ=-86.9865
210	NG_011626.3	6822	G	ref	95.9947	0_0	0	NA	NA	NA	NA	NA	homozygous_ref	22	1	DP=22;MQ0F=0;AF1=0;AC1=0;DP4=0,22,0,0;MQ=44;FQ=-92.9865
210	NG_011626.3	6834	G	ref	95.9947	0_0	0	NA	NA	NA	NA	NA	homozygous_ref	22	1	DP=22;MQ0F=0;AF1=0;AC1=0;DP4=0,22,0,0;MQ=44;FQ=-92.9865
210	NG_011626.3	6835	G	ref	95.9947	0_0	0	NA	NA	NA	NA	NA	homozygous_ref	22	1	DP=22;MQ0F=0;AF1=0;AC1=0;DP4=0,22,0,0;MQ=44;FQ=-92.9865
211	NG_011626.3	5879	T	ref	283.236	0_0	0	NA	NA	NA	NA	NA	homozygous_ref	2916	1	DP=2916;VDB=0.00151662;SGB=-0.616816;RPB=0.962526;MQB=1;MQSB=1;BQB=0.98515;MQ0F=0;AF1=0;AC1=0;DP4=1828,8,6,0;MQ=44;FQ=-281.989;PV4=1,0.363335,1,1
211	NG_011626.3	5881	T	ref	283.236	0_0	0	NA	NA	NA	NA	NA	homozygous_ref	2945	1	DP=2945;VDB=1.61908e-34;SGB=-0.693147;RPB=0.972748;MQB=1;MQSB=1;BQB=0.939398;MQ0F=0;AF1=0;AC1=0;DP4=1767,6,59,2;MQ=44;FQ=-281.989;PV4=0.026783,1,1,0.171262
211	NG_011626.3	6552	G	A	144.008	0_1	174	0	186	NA	NA	NA	heterozygous	159	1	DP=159;VDB=2.63435e-32;SGB=-0.693147;RPB=0.944642;MQB=1;BQB=0.77259;MQ0F=0;AF1=0.5;AC1=1;DP4=81,0,69,0;MQ=44;FQ=146.751;PV4=1,1,1,0.264456
211	NG_011626.3	6572	G	ref	283.236	0_0	0	NA	NA	NA	NA	NA	homozygous_ref	182	1	DP=182;MQSB=1;MQ0F=0;AF1=0;AC1=0;DP4=148,28,0,0;MQ=44;FQ=-281.989
211	NG_011626.3	6692	C	ref	283.236	0_0	0	NA	NA	NA	NA	NA	homozygous_ref	133	1	DP=133;MQ0F=0;AF1=0;AC1=0;DP4=0,129,0,0;MQ=44;FQ=-281.989
211	NG_011626.3	6693	G	ref	283.236	0_0	0	NA	NA	NA	NA	NA	homozygous_ref	133	1	DP=133;SGB=-0.379885;RPB=1;MQB=1;BQB=1;MQ0F=0;AF1=0;AC1=0;DP4=0,128,0,1;MQ=44;FQ=-281.989;PV4=1,0.00119354,1,1
211	NG_011626.3	6714	G	ref	283.236	0_0	0	NA	NA	NA	NA	NA	homozygous_ref	137	1	DP=137;MQ0F=0;AF1=0;AC1=0;DP4=0,134,0,0;MQ=44;FQ=-281.989
211	NG_011626.3	6725	G	A	110.008	0_1	140	0	179	NA	NA	NA	heterozygous	141	1	DP=141;VDB=7.53377e-15;SGB=-0.693147;RPB=0.743125;MQB=1;BQB=0.337231;MQ0F=0;AF1=0.5;AC1=1;DP4=0,84,0,50;MQ=44;FQ=113.016;PV4=1,0.0147187,1,1
211	NG_011626.3	6822	G	ref	283.236	0_0	0	NA	NA	NA	NA	NA	homozygous_ref	163	1	DP=163;MQ0F=0;AF1=0;AC1=0;DP4=0,159,0,0;MQ=44;FQ=-281.989
211	NG_011626.3	6834	G	ref	283.236	0_0	0	NA	NA	NA	NA	NA	homozygous_ref	164	1	DP=164;MQ0F=0;AF1=0;AC1=0;DP4=0,157,0,0;MQ=44;FQ=-281.989
211	NG_011626.3	6835	G	ref	283.236	0_0	0	NA	NA	NA	NA	NA	homozygous_ref	164	1	DP=164;MQ0F=0;AF1=0;AC1=0;DP4=0,159,0,0;MQ=44;FQ=-281.989
212	NG_011626.3	5879	T	ref	283.236	0_0	0	NA	NA	NA	NA	NA	homozygous_ref	9996	1	DP=9996;VDB=1.81444e-10;SGB=-0.692067;RPB=0.881848;MQB=1;MQSB=1;BQB=0.58262;MQ0F=0;AF1=0;AC1=0;DP4=9740,21,20,0;MQ=44;FQ=-281.989;PV4=1,0.253648,1,1
212	NG_011626.3	5881	T	C	197.009	0_1	227	0	241	NA	NA	NA	heterozygous	9996	1	DP=9996;VDB=0;SGB=-0.693147;RPB=0.141922;MQB=1;MQSB=1;BQB=5.70006e-05;MQ0F=0;AF1=0.5;AC1=1;DP4=5462,9,4176,13;MQ=44;FQ=199.848;PV4=0.195109,1,1,0.0922809
212	NG_011626.3	6552	G	A	181.009	0_1	211	0	213	NA	NA	NA	heterozygous	2153	1	DP=2153;VDB=0;SGB=-0.693147;RPB=0.391737;MQB=1;BQB=0.971937;MQ0F=0;AF1=0.5;AC1=1;DP4=1016,0,1032,0;MQ=44;FQ=181.893;PV4=1,0.418937,1,1
212	NG_011626.3	6572	G	ref	283.236	0_0	0	NA	NA	NA	NA	NA	homozygous_ref	2411	1	DP=2411;VDB=0.998352;SGB=-0.590765;RPB=0.599059;MQB=1;MQSB=1;BQB=0.12373;MQ0F=0;AF1=0;AC1=0;DP4=1968,349,3,2;MQ=44;FQ=-281.989;PV4=0.166778,0.00803508,1,0.0534052
212	NG_011626.3	6692	C	ref	283.236	0_0	0	NA	NA	NA	NA	NA	homozygous_ref	1987	1	DP=1987;SGB=-0.379885;RPB=1;MQB=1;BQB=1;MQ0F=0;AF1=0;AC1=0;DP4=0,1941,0,1;MQ=44;FQ=-281.989;PV4=1,1,1,1
212	NG_011626.3	6693	G	ref	283.236	0_0	0	NA	NA	NA	NA	NA	homozygous_ref	1991	1	DP=1991;VDB=0.107235;SGB=-0.511536;RPB=0.992003;MQB=1;BQB=0.0165703;MQ0F=0;AF1=0;AC1=0;DP4=0,1963,0,3;MQ=44;FQ=-281.989;PV4=1,2.57439e-11,1,1
212	NG_011626.3	6714	G	ref	283.236	0_0	0	NA	NA	NA	NA	NA	homozygous_ref	2046	1	DP=2046;VDB=0.02;SGB=-0.453602;RPB=0.302657;MQB=1;BQB=0.156004;MQ0F=0;AF1=0;AC1=0;DP4=0,2032,0,2;MQ=44;FQ=-281.989;PV4=1,0.0057345,1,1
212	NG_011626.3	6725	G	ref	283.236	0_0	0	NA	NA	NA	NA	NA	homozygous_ref	2081	1	DP=2081;VDB=7.96133e-19;SGB=-0.693147;RPB=0.406027;MQB=1;BQB=0.00252005;MQ0F=0;AF1=0;AC1=0;DP4=0,1967,0,61;MQ=44;FQ=-281.989;PV4=1,7.52646e-06,1,0.0459687
212	NG_011626.3	6822	G	ref	283.236	0_0	0	NA	NA	NA	NA	NA	homozygous_ref	2273	1	DP=2273;VDB=1.4278e-05;SGB=-0.670168;RPB=0.65779;MQB=0.999952;BQB=0.257625;MQ0F=0;AF1=0;AC1=0;DP4=0,2232,0,10;MQ=44;FQ=-281.989;PV4=1,0.242817,1,1
212	NG_011626.3	6834	G	ref	283.236	0_0	0	NA	NA	NA	NA	NA	homozygous_ref	2280	1	DP=2280;VDB=0.0277561;SGB=-0.590765;RPB=0.870893;MQB=0.999994;BQB=0.844934;MQ0F=0;AF1=0;AC1=0;DP4=0,2220,0,5;MQ=44;FQ=-281.989;PV4=1,1,1,1
212	NG_011626.3	6835	G	ref	283.236	0_0	0	NA	NA	NA	NA	NA	homozygous_ref	2282	1	DP=2282;SGB=-0.379885;RPB=1;MQB=1;BQB=1;MQ0F=0;AF1=0;AC1=0;DP4=0,2225,0,1;MQ=44;FQ=-281.989;PV4=1,1,1,1
213	NG_011626.3	5879	T	ref	283.236	0_0	0	NA	NA	NA	NA	NA	homozygous_ref	3960	1	DP=3960;VDB=0.0221621;SGB=-0.511536;RPB=0.699986;MQB=1;MQSB=1;BQB=0.958229;MQ0F=0;AF1=0;AC1=0;DP4=2354,6,3,0;MQ=44;FQ=-281.989;PV4=1,0.496625,1,1
213	NG_011626.3	5881	T	C	221.999	1_1	255	255	0	NA	NA	NA	homozygous_alt	3962	1	DP=3962;VDB=0;SGB=-0.693147;RPB=0.0400658;MQB=1;MQSB=1;BQB=0.170677;MQ0F=0;AF1=1;AC1=2;DP4=187,0,2162,6;MQ=44;FQ=-281.989;PV4=1,1,1,0.195616
213	NG_011626.3	6552	G	A	221.999	1_1	255	255	0	NA	NA	NA	homozygous_alt	344	1	DP=344;VDB=0;SGB=-0.693147;RPB=1;MQB=1;BQB=1;MQ0F=0;AF1=1;AC1=2;DP4=1,0,334,0;MQ=44;FQ=-281.989;PV4=1,1,1,1
213	NG_011626.3	6572	G	ref	283.236	0_0	0	NA	NA	NA	NA	NA	homozygous_ref	394	1	DP=394;MQSB=1;MQ0F=0;AF1=0;AC1=0;DP4=327,60,0,0;MQ=44;FQ=-281.989
213	NG_011626.3	6692	C	ref	283.236	0_0	0	NA	NA	NA	NA	NA	homozygous_ref	311	1	DP=311;SGB=-0.379885;RPB=1;MQB=1;BQB=1;MQ0F=0;AF1=0;AC1=0;DP4=0,306,0,1;MQ=44;FQ=-281.989;PV4=1,1,1,1
213	NG_011626.3	6693	G	ref	283.236	0_0	0	NA	NA	NA	NA	NA	homozygous_ref	311	1	DP=311;MQ0F=0;AF1=0;AC1=0;DP4=0,303,0,0;MQ=44;FQ=-281.989
213	NG_011626.3	6714	G	ref	283.236	0_0	0	NA	NA	NA	NA	NA	homozygous_ref	320	1	DP=320;MQ0F=0;AF1=0;AC1=0;DP4=0,314,0,0;MQ=44;FQ=-281.989
213	NG_011626.3	6725	G	ref	202.979	0_0	0	NA	NA	NA	NA	NA	homozygous_ref	324	1	DP=324;VDB=4.50313e-11;SGB=-0.693147;RPB=0.707597;MQB=1;BQB=0.225029;MQ0F=0;AF1=0;AC1=0;DP4=0,263,0,48;MQ=44;FQ=-199.988;PV4=1,0.0967047,1,1
213	NG_011626.3	6822	G	ref	283.236	0_0	0	NA	NA	NA	NA	NA	homozygous_ref	355	1	DP=355;MQ0F=0;AF1=0;AC1=0;DP4=0,350,0,0;MQ=44;FQ=-281.989
213	NG_011626.3	6834	G	ref	283.236	0_0	0	NA	NA	NA	NA	NA	homozygous_ref	359	1	DP=359;MQ0F=0;AF1=0;AC1=0;DP4=0,353,0,0;MQ=44;FQ=-281.989
213	NG_011626.3	6835	G	ref	283.236	0_0	0	NA	NA	NA	NA	NA	homozygous_ref	359	1	DP=359;SGB=-0.379885;RPB=1;MQB=1;BQB=1;MQ0F=0;AF1=0;AC1=0;DP4=0,347,0,1;MQ=44;FQ=-281.989;PV4=1,1,1,1
214	NG_011626.3	5879	T	ref	283.236	0_0	0	NA	NA	NA	NA	NA	homozygous_ref	10005	1	DP=10005;VDB=1.13605e-05;SGB=-0.680642;RPB=0.537217;MQB=1;MQSB=0.999999;BQB=0.598067;MQ0F=0;AF1=0;AC1=0;DP4=6678,16,11,1;MQ=44;FQ=-281.989;PV4=0.0300242,1,1,1
214	NG_011626.3	5881	T	ref	283.236	0_0	0	NA	NA	NA	NA	NA	homozygous_ref	10006	1	DP=10006;VDB=0;SGB=-0.693147;RPB=0.991156;MQB=1;MQSB=1;BQB=0.355966;MQ0F=0;AF1=0;AC1=0;DP4=6466,15,168,3;MQ=44;FQ=-281.989;PV4=0.0102513,1,1,1
214	NG_011626.3	6552	G	A	195.999	1_1	229	255	0	NA	NA	NA	homozygous_alt	325	1	DP=325;VDB=0;SGB=-0.693147;RPB=0.866334;MQB=1;BQB=0.971478;MQ0F=0;AF1=1;AC1=2;DP4=21,0,294,0;MQ=44;FQ=-281.989;PV4=1,1,1,1
214	NG_011626.3	6572	G	ref	283.236	0_0	0	NA	NA	NA	NA	NA	homozygous_ref	379	1	DP=379;SGB=-0.379885;RPB=1;MQB=1;MQSB=1;BQB=1;MQ0F=0;AF1=0;AC1=0;DP4=307,60,1,0;MQ=44;FQ=-281.989;PV4=1,1,1,1
214	NG_011626.3	6692	C	ref	283.236	0_0	0	NA	NA	NA	NA	NA	homozygous_ref	297	1	DP=297;SGB=-0.379885;RPB=1;MQB=1;BQB=1;MQ0F=0;AF1=0;AC1=0;DP4=0,294,0,1;MQ=44;FQ=-281.989;PV4=1,1,1,1
214	NG_011626.3	6693	G	ref	283.236	0_0	0	NA	NA	NA	NA	NA	homozygous_ref	297	1	DP=297;MQ0F=0;AF1=0;AC1=0;DP4=0,296,0,0;MQ=44;FQ=-281.989
214	NG_011626.3	6714	G	ref	283.236	0_0	0	NA	NA	NA	NA	NA	homozygous_ref	299	1	DP=299;MQ0F=0;AF1=0;AC1=0;DP4=0,294,0,0;MQ=44;FQ=-281.989
214	NG_011626.3	6725	G	ref	283.236	0_0	0	NA	NA	NA	NA	NA	homozygous_ref	301	1	DP=301;MQ0F=0;AF1=0;AC1=0;DP4=0,298,0,0;MQ=44;FQ=-281.989
214	NG_011626.3	6822	G	ref	283.236	0_0	0	NA	NA	NA	NA	NA	homozygous_ref	330	1	DP=330;MQ0F=0;AF1=0;AC1=0;DP4=0,322,0,0;MQ=44;FQ=-281.989
214	NG_011626.3	6834	G	ref	283.236	0_0	0	NA	NA	NA	NA	NA	homozygous_ref	330	1	DP=330;VDB=0.48;SGB=-0.453602;RPB=0.871914;MQB=1;BQB=0.893519;MQ0F=0;AF1=0;AC1=0;DP4=0,324,0,2;MQ=44;FQ=-281.989;PV4=1,1,1,1
214	NG_011626.3	6835	G	ref	283.236	0_0	0	NA	NA	NA	NA	NA	homozygous_ref	330	1	DP=330;MQ0F=0;AF1=0;AC1=0;DP4=0,326,0,0;MQ=44;FQ=-281.989
215	NG_011626.3	5879	T	ref	283.236	0_0	0	NA	NA	NA	NA	NA	homozygous_ref	2613	1	DP=2613;VDB=0.0221621;SGB=-0.511536;RPB=0.687692;MQB=1;MQSB=1;BQB=0.93533;MQ0F=0;AF1=0;AC1=0;DP4=1555,10,3,0;MQ=44;FQ=-281.989;PV4=1,0.239059,1,1
215	NG_011626.3	5881	T	ref	283.236	0_0	0	NA	NA	NA	NA	NA	homozygous_ref	2635	1	DP=2635;VDB=1.57674e-39;SGB=-0.693147;RPB=0.996189;MQB=1;MQSB=1;BQB=0.85463;MQ0F=0;AF1=0;AC1=0;DP4=1491,8,63,1;MQ=44;FQ=-281.989;PV4=0.314267,0.436314,1,0.433306
215	NG_011626.3	6552	G	A	202.999	1_1	236	255	0	NA	NA	NA	homozygous_alt	218	1	DP=218;VDB=0;SGB=-0.693147;RPB=0.849937;MQB=1;BQB=0.725275;MQ0F=0;AF1=1;AC1=2;DP4=10,0,203,0;MQ=44;FQ=-281.989;PV4=1,0.480632,1,1
215	NG_011626.3	6572	G	ref	283.236	0_0	0	NA	NA	NA	NA	NA	homozygous_ref	254	1	DP=254;VDB=0.96;SGB=-0.453602;RPB=0.524793;MQB=1;MQSB=1;BQB=0.853306;MQ0F=0;AF1=0;AC1=0;DP4=200,42,1,1;MQ=44;FQ=-281.989;PV4=0.322,0.264377,1,0.196482
215	NG_011626.3	6692	C	ref	283.236	0_0	0	NA	NA	NA	NA	NA	homozygous_ref	198	1	DP=198;MQ0F=0;AF1=0;AC1=0;DP4=0,195,0,0;MQ=44;FQ=-281.989
215	NG_011626.3	6693	G	ref	283.236	0_0	0	NA	NA	NA	NA	NA	homozygous_ref	198	1	DP=198;MQ0F=0;AF1=0;AC1=0;DP4=0,196,0,0;MQ=44;FQ=-281.989
215	NG_011626.3	6714	G	ref	283.236	0_0	0	NA	NA	NA	NA	NA	homozygous_ref	202	1	DP=202;MQ0F=0;AF1=0;AC1=0;DP4=0,201,0,0;MQ=44;FQ=-281.989
215	NG_011626.3	6725	G	ref	283.236	0_0	0	NA	NA	NA	NA	NA	homozygous_ref	205	1	DP=205;VDB=0.00513213;SGB=-0.616816;RPB=0.793386;MQB=1;BQB=0.988754;MQ0F=0;AF1=0;AC1=0;DP4=0,194,0,6;MQ=44;FQ=-281.989;PV4=1,1,1,1
215	NG_011626.3	6822	G	ref	283.236	0_0	0	NA	NA	NA	NA	NA	homozygous_ref	214	1	DP=214;MQ0F=0;AF1=0;AC1=0;DP4=0,212,0,0;MQ=44;FQ=-281.989
215	NG_011626.3	6834	G	ref	283.236	0_0	0	NA	NA	NA	NA	NA	homozygous_ref	214	1	DP=214;MQ0F=0;AF1=0;AC1=0;DP4=0,213,0,0;MQ=44;FQ=-281.989
215	NG_011626.3	6835	G	ref	283.236	0_0	0	NA	NA	NA	NA	NA	homozygous_ref	214	1	DP=214;MQ0F=0;AF1=0;AC1=0;DP4=0,212,0,0;MQ=44;FQ=-281.989
216	NG_011626.3	5879	T	ref	283.236	0_0	0	NA	NA	NA	NA	NA	homozygous_ref	8986	1	DP=8986;VDB=0.00097798;SGB=-0.636426;RPB=0.417222;MQB=1;MQSB=1;BQB=0.296319;MQ0F=0;AF1=0;AC1=0;DP4=5343,26,7,0;MQ=44;FQ=-281.989;PV4=1,0.0591498,1,1
216	NG_011626.3	5881	T	C	225.009	0_1	255	0	255	NA	NA	NA	heterozygous	9014	1	DP=9014;VDB=0;SGB=-0.693147;RPB=0.448764;MQB=1;MQSB=1;BQB=4.67393e-08;MQ0F=0;AF1=0.5;AC1=1;DP4=2438,15,2880,14;MQ=44;FQ=225.007;PV4=0.577758,1,1,1
216	NG_011626.3	6552	G	A	221.999	1_1	255	255	0	NA	NA	NA	homozygous_alt	1091	1	DP=1091;VDB=0;SGB=-0.693147;RPB=0.683523;MQB=0.999984;BQB=0.865383;MQ0F=0;AF1=1;AC1=2;DP4=12,0,1047,0;MQ=44;FQ=-281.989;PV4=1,1,0.457295,0.259382
216	NG_011626.3	6572	G	ref	283.236	0_0	0	NA	NA	NA	NA	NA	homozygous_ref	1271	1	DP=1271;VDB=0.0249187;SGB=-0.511536;RPB=0.996935;MQB=1;MQSB=1;BQB=0.991158;MQ0F=0;AF1=0;AC1=0;DP4=1023,213,3,0;MQ=44;FQ=-281.989;PV4=1,1,1,1
216	NG_011626.3	6692	C	ref	283.236	0_0	0	NA	NA	NA	NA	NA	homozygous_ref	1021	1	DP=1021;SGB=-0.379885;RPB=1;MQB=1;BQB=1;MQ0F=0;AF1=0;AC1=0;DP4=0,1011,0,1;MQ=44;FQ=-281.989;PV4=1,0.00100855,1,3.34093e-05
216	NG_011626.3	6693	G	ref	283.236	0_0	0	NA	NA	NA	NA	NA	homozygous_ref	1021	1	DP=1021;SGB=-0.379885;RPB=1;MQB=1;BQB=1;MQ0F=0;AF1=0;AC1=0;DP4=0,1000,0,1;MQ=44;FQ=-281.989;PV4=1,0.206606,1,1
216	NG_011626.3	6714	G	ref	283.236	0_0	0	NA	NA	NA	NA	NA	homozygous_ref	1031	1	DP=1031;MQ0F=0;AF1=0;AC1=0;DP4=0,1024,0,0;MQ=44;FQ=-281.989
216	NG_011626.3	6725	G	ref	283.236	0_0	0	NA	NA	NA	NA	NA	homozygous_ref	1040	1	DP=1040;VDB=0.0532881;SGB=-0.511536;RPB=0.836353;MQB=0.999996;BQB=0.801261;MQ0F=0;AF1=0;AC1=0;DP4=0,1015,0,3;MQ=44;FQ=-281.989;PV4=1,1,1,1
216	NG_011626.3	6822	G	ref	283.236	0_0	0	NA	NA	NA	NA	NA	homozygous_ref	1116	1	DP=1116;SGB=-0.379885;RPB=1;MQB=1;BQB=1;MQ0F=0;AF1=0;AC1=0;DP4=0,1095,0,1;MQ=44;FQ=-281.989;PV4=1,1,1,1
216	NG_011626.3	6834	G	ref	283.236	0_0	0	NA	NA	NA	NA	NA	homozygous_ref	1120	1	DP=1120;VDB=0.02;SGB=-0.453602;RPB=0.937101;MQB=0.998177;BQB=0.727438;MQ0F=0;AF1=0;AC1=0;DP4=0,1097,0,2;MQ=44;FQ=-281.989;PV4=1,1,1,1
216	NG_011626.3	6835	G	ref	283.236	0_0	0	NA	NA	NA	NA	NA	homozygous_ref	1121	1	DP=1121;VDB=0.42;SGB=-0.453602;RPB=0.210335;MQB=0.99728;BQB=0.237987;MQ0F=0;AF1=0;AC1=0;DP4=0,1103,0,2;MQ=44;FQ=-281.989;PV4=1,0.00503598,1,1
217	NG_011626.3	5879	T	ref	283.236	0_0	0	NA	NA	NA	NA	NA	homozygous_ref	10003	1	DP=10003;VDB=4.22197e-13;SGB=-0.692717;RPB=0.517827;MQB=0.999993;MQSB=0.999998;BQB=0.619028;MQ0F=0;AF1=0;AC1=0;DP4=8768,6,23,0;MQ=44;FQ=-281.989;PV4=1,0.49403,1,1
217	NG_011626.3	5881	T	C	221.999	1_1	255	255	0	NA	NA	NA	homozygous_alt	9999	1	DP=9999;VDB=0;SGB=-0.693147;RPB=0.575147;MQB=0.999948;MQSB=0.999997;BQB=0.325954;MQ0F=0;AF1=1;AC1=2;DP4=163,0,8592,9;MQ=44;FQ=-281.989;PV4=1,1,-nan,1
217	NG_011626.3	6552	G	A	221.999	1_1	255	255	0	NA	NA	NA	homozygous_alt	1564	1	DP=1564;VDB=0;SGB=-0.693147;RPB=0.802313;MQB=1;BQB=0.966693;MQ0F=0;AF1=1;AC1=2;DP4=12,0,1513,0;MQ=44;FQ=-281.989;PV4=1,1,1,1
217	NG_011626.3	6572	G	ref	283.236	0_0	0	NA	NA	NA	NA	NA	homozygous_ref	1774	1	DP=1774;VDB=0.96;SGB=-0.453602;RPB=0.497959;MQB=1;MQSB=1;BQB=0.773469;MQ0F=0;AF1=0;AC1=0;DP4=1467,248,1,1;MQ=44;FQ=-281.989;PV4=0.269082,0.0814733,1,0.119656
217	NG_011626.3	6692	C	ref	283.236	0_0	0	NA	NA	NA	NA	NA	homozygous_ref	1368	1	DP=1368;VDB=0.0205346;SGB=-0.556411;RPB=0.998373;MQB=1;BQB=0.805041;MQ0F=0;AF1=0;AC1=0;DP4=0,1348,0,4;MQ=44;FQ=-281.989;PV4=1,0.469538,1,1
217	NG_011626.3	6693	G	ref	283.236	0_0	0	NA	NA	NA	NA	NA	homozygous_ref	1369	1	DP=1369;SGB=-0.379885;RPB=1;MQB=1;BQB=1;MQ0F=0;AF1=0;AC1=0;DP4=0,1342,0,1;MQ=44;FQ=-281.989;PV4=1,3.37898e-08,1,1
217	NG_011626.3	6714	G	ref	283.236	0_0	0	NA	NA	NA	NA	NA	homozygous_ref	1399	1	DP=1399;SGB=-0.379885;RPB=1;MQB=1;BQB=1;MQ0F=0;AF1=0;AC1=0;DP4=0,1377,0,1;MQ=44;FQ=-281.989;PV4=1,2.88877e-07,1,1
217	NG_011626.3	6725	G	ref	283.236	0_0	0	NA	NA	NA	NA	NA	homozygous_ref	1417	1	DP=1417;VDB=2.11023e-07;SGB=-0.688148;RPB=0.128346;MQB=1;BQB=0.536517;MQ0F=0;AF1=0;AC1=0;DP4=0,1365,0,15;MQ=44;FQ=-281.989;PV4=1,0.0853761,1,1
217	NG_011626.3	6822	G	ref	283.236	0_0	0	NA	NA	NA	NA	NA	homozygous_ref	1571	1	DP=1571;VDB=0.0349627;SGB=-0.511536;RPB=0.999114;MQB=0.999992;BQB=0.986873;MQ0F=0;AF1=0;AC1=0;DP4=0,1542,0,3;MQ=44;FQ=-281.989;PV4=1,0.437707,1,1
217	NG_011626.3	6834	G	ref	283.236	0_0	0	NA	NA	NA	NA	NA	homozygous_ref	1582	1	DP=1582;MQ0F=0;AF1=0;AC1=0;DP4=0,1535,0,0;MQ=44;FQ=-281.989
217	NG_011626.3	6835	G	ref	283.236	0_0	0	NA	NA	NA	NA	NA	homozygous_ref	1583	1	DP=1583;SGB=-0.379885;RPB=1;MQB=1;BQB=1;MQ0F=0;AF1=0;AC1=0;DP4=0,1544,0,1;MQ=44;FQ=-281.989;PV4=1,1,1,1
218	NG_011626.3	5879	T	ref	283.236	0_0	0	NA	NA	NA	NA	NA	homozygous_ref	773	1	DP=773;MQSB=1;MQ0F=0;AF1=0;AC1=0;DP4=472,3,0,0;MQ=44;FQ=-281.989
218	NG_011626.3	5881	T	C	221.999	1_1	255	255	0	NA	NA	NA	homozygous_alt	773	1	DP=773;VDB=0;SGB=-0.693147;RPB=0.356387;MQB=1;MQSB=1;BQB=0.999999;MQ0F=0;AF1=1;AC1=2;DP4=10,0,461,1;MQ=44;FQ=-281.989;PV4=1,1,1,0.424232
218	NG_011626.3	6552	G	A	184.999	1_1	218	196	0	NA	NA	NA	homozygous_alt	68	1	DP=68;VDB=9.29841e-36;SGB=-0.693147;MQ0F=0;AF1=1;AC1=2;DP4=0,0,65,0;MQ=44;FQ=-222.988
218	NG_011626.3	6572	G	ref	215.996	0_0	0	NA	NA	NA	NA	NA	homozygous_ref	75	1	DP=75;SGB=-0.379885;RPB=1;MQB=1;MQSB=1;BQB=1;MQ0F=0;AF1=0;AC1=0;DP4=63,10,1,0;MQ=44;FQ=-212.988;PV4=1,1,1,1
218	NG_011626.3	6572	GCCCCC	ref	195.547	0_0	0	NA	NA	NA	NA	NA	homozygous_ref	INDEL	1	INDEL;IDV=1;IMF=0.0133333;DP=75;VDB=0.005491;SGB=-0.379885;MQSB=1;MQ0F=0;AF1=0;AC1=0;DP4=64,10,1,0;MQ=44;FQ=-238.528;PV4=1,1,1,1
218	NG_011626.3	6692	C	ref	219.992	0_0	0	NA	NA	NA	NA	NA	homozygous_ref	63	1	DP=63;MQ0F=0;AF1=0;AC1=0;DP4=0,63,0,0;MQ=44;FQ=-216.988
218	NG_011626.3	6693	G	ref	219.993	0_0	0	NA	NA	NA	NA	NA	homozygous_ref	63	1	DP=63;MQ0F=0;AF1=0;AC1=0;DP4=0,63,0,0;MQ=44;FQ=-216.988
218	NG_011626.3	6714	G	ref	222.993	0_0	0	NA	NA	NA	NA	NA	homozygous_ref	64	1	DP=64;MQ0F=0;AF1=0;AC1=0;DP4=0,64,0,0;MQ=44;FQ=-219.988
218	NG_011626.3	6725	G	ref	210.995	0_0	0	NA	NA	NA	NA	NA	homozygous_ref	64	1	DP=64;MQ0F=0;AF1=0;AC1=0;DP4=0,60,0,0;MQ=44;FQ=-207.988
218	NG_011626.3	6822	G	ref	237.953	0_0	0	NA	NA	NA	NA	NA	homozygous_ref	69	1	DP=69;MQ0F=0;AF1=0;AC1=0;DP4=0,69,0,0;MQ=44;FQ=-234.988
218	NG_011626.3	6834	G	ref	231.979	0_0	0	NA	NA	NA	NA	NA	homozygous_ref	71	1	DP=71;MQ0F=0;AF1=0;AC1=0;DP4=0,67,0,0;MQ=44;FQ=-228.988
218	NG_011626.3	6835	G	ref	237.953	0_0	0	NA	NA	NA	NA	NA	homozygous_ref	71	1	DP=71;MQ0F=0;AF1=0;AC1=0;DP4=0,69,0,0;MQ=44;FQ=-234.988
219	NG_011626.3	5879	T	ref	283.236	0_0	0	NA	NA	NA	NA	NA	homozygous_ref	3502	1	DP=3502;VDB=0.000474404;SGB=-0.651104;RPB=0.999959;MQB=1;MQSB=1;BQB=0.291524;MQ0F=0;AF1=0;AC1=0;DP4=2160,4,8,0;MQ=44;FQ=-281.989;PV4=1,0.0254149,1,1
219	NG_011626.3	5881	T	C	221.999	1_1	255	255	0	NA	NA	NA	homozygous_alt	3500	1	DP=3500;VDB=0;SGB=-0.693147;RPB=0.328059;MQB=1;MQSB=1;BQB=0.254767;MQ0F=0;AF1=1;AC1=2;DP4=24,0,2132,5;MQ=44;FQ=-281.989;PV4=1,1,1,0.395106
219	NG_011626.3	6552	G	A	221.999	1_1	255	255	0	NA	NA	NA	homozygous_alt	619	1	DP=619;VDB=0;SGB=-0.693147;RPB=0.961756;MQB=1;BQB=0.878783;MQ0F=0;AF1=1;AC1=2;DP4=3,0,596,0;MQ=44;FQ=-281.989;PV4=1,1,1,0.371317
219	NG_011626.3	6572	G	ref	283.236	0_0	0	NA	NA	NA	NA	NA	homozygous_ref	728	1	DP=728;MQSB=1;MQ0F=0;AF1=0;AC1=0;DP4=583,129,0,0;MQ=44;FQ=-281.989
219	NG_011626.3	6692	C	ref	283.236	0_0	0	NA	NA	NA	NA	NA	homozygous_ref	540	1	DP=540;MQ0F=0;AF1=0;AC1=0;DP4=0,526,0,0;MQ=44;FQ=-281.989
219	NG_011626.3	6693	G	ref	283.236	0_0	0	NA	NA	NA	NA	NA	homozygous_ref	542	1	DP=542;MQ0F=0;AF1=0;AC1=0;DP4=0,531,0,0;MQ=44;FQ=-281.989
219	NG_011626.3	6714	G	ref	283.236	0_0	0	NA	NA	NA	NA	NA	homozygous_ref	553	1	DP=553;VDB=0.38;SGB=-0.453602;RPB=0.985294;MQB=1;BQB=0.189338;MQ0F=0;AF1=0;AC1=0;DP4=0,544,0,2;MQ=44;FQ=-281.989;PV4=1,0.0664331,1,1
219	NG_011626.3	6725	G	ref	283.236	0_0	0	NA	NA	NA	NA	NA	homozygous_ref	559	1	DP=559;VDB=0.00179277;SGB=-0.616816;RPB=0.371232;MQB=1;BQB=0.847127;MQ0F=0;AF1=0;AC1=0;DP4=0,544,0,6;MQ=44;FQ=-281.989;PV4=1,1,1,1
219	NG_011626.3	6822	G	ref	283.236	0_0	0	NA	NA	NA	NA	NA	homozygous_ref	620	1	DP=620;SGB=-0.379885;RPB=1;MQB=1;BQB=1;MQ0F=0;AF1=0;AC1=0;DP4=0,607,0,1;MQ=44;FQ=-281.989;PV4=1,0.375899,1,1
219	NG_011626.3	6834	G	ref	283.236	0_0	0	NA	NA	NA	NA	NA	homozygous_ref	623	1	DP=623;MQ0F=0;AF1=0;AC1=0;DP4=0,606,0,0;MQ=44;FQ=-281.989
219	NG_011626.3	6835	G	ref	283.236	0_0	0	NA	NA	NA	NA	NA	homozygous_ref	623	1	DP=623;SGB=-0.379885;RPB=1;MQB=1;BQB=1;MQ0F=0;AF1=0;AC1=0;DP4=0,610,0,1;MQ=44;FQ=-281.989;PV4=1,1.44492e-08,1,1
21	NG_011626.3	5879	T	ref	98.9947	0_0	0	NA	NA	NA	NA	NA	homozygous_ref	32	1	DP=32;MQ0F=0;AF1=0;AC1=0;DP4=23,0,0,0;MQ=44;FQ=-95.9866
21	NG_011626.3	5881	T	C	166.009	0_1	196	0	70	NA	NA	NA	heterozygous	32	1	DP=32;VDB=1.61002e-09;SGB=-0.691153;RPB=0.818162;MQB=1;BQB=0.0442738;MQ0F=0;AF1=0.5;AC1=1;DP4=5,0,18,0;MQ=44;FQ=43.0154;PV4=1,1,1,1
21	NG_011626.3	6552	G	A	23.7825	1_1	55	6	0	NA	NA	NA	homozygous_alt	2	1	DP=2;VDB=0.02;SGB=-0.453602;MQ0F=0;AF1=1;AC1=2;DP4=0,0,2,0;MQ=44;FQ=-32.988
21	NG_011626.3	6572	G	ref	35.995	0_0	0	NA	NA	NA	NA	NA	homozygous_ref	2	1	DP=2;MQ0F=0;AF1=0;AC1=0;DP4=2,0,0,0;MQ=44;FQ=-32.988
21	NG_011626.3	6692	C	ref	35.995	0_0	0	NA	NA	NA	NA	NA	homozygous_ref	2	1	DP=2;MQ0F=0;AF1=0;AC1=0;DP4=0,2,0,0;MQ=44;FQ=-32.988
21	NG_011626.3	6693	G	ref	35.995	0_0	0	NA	NA	NA	NA	NA	homozygous_ref	2	1	DP=2;MQ0F=0;AF1=0;AC1=0;DP4=0,2,0,0;MQ=44;FQ=-32.988
21	NG_011626.3	6714	G	ref	35.995	0_0	0	NA	NA	NA	NA	NA	homozygous_ref	2	1	DP=2;MQ0F=0;AF1=0;AC1=0;DP4=0,2,0,0;MQ=44;FQ=-32.988
21	NG_011626.3	6725	G	ref	35.995	0_0	0	NA	NA	NA	NA	NA	homozygous_ref	2	1	DP=2;MQ0F=0;AF1=0;AC1=0;DP4=0,2,0,0;MQ=44;FQ=-32.988
[truncated: 13,291 more rows]
