# Supplementary material for: Amplicon-based DNA sequencing to characterize Duffy antigen polymorphisms and analysis of Duffy blood system and glucose-6-phosphate dehydrogenase deficiency in Mauritania
Source: PLoS Negl Trop Dis. 2025 Dec 26;19(12):e0013882. doi: 10.1371/journal.pntd.0013882 (PMC12768377; doi:10.1371/journal.pntd.0013882)
Supplement: S2 File — The file provides code lines used to analyze the experimental data and perform data visualization and takes S1 File and S3 File as input files. This is an R Markdown file created using RStudio, an open-source Integrated Development Environment (IDE) for the R programming language. It contains YAML metadata, markdown-formatted plain text, and chunks of R code that can be rendered using RStudio. (TXT) [file pntd.0013882.s005.txt]

---
title: "S2 File: analysis of Duffy blood group system expression and its isoforms using an amplicon-based approach"
output: html_document
---

```{r setup, include=FALSE}
knitr::opts_chunk$set(echo = TRUE)

library(plyr)
library(dplyr)
library(ggplot2)
library(ggalluvial)
library(stringr)
library(tidyverse)
library(magrittr)
library(reshape2)
library(RColorBrewer)
library(DT)


```


### Import concatenated variant calling file for Duffy promoter and gene
```{r, echo=TRUE, fig.height=8, fig.width=10}

data.vcf <- read.table("Supplementary file 2.vcf", header=T)


```

### Discard positions outside amplicons ranges
```{r, echo=TRUE, fig.height=8, fig.width=10}

data.vcf.coordinates <- subset(data.vcf, (POS >= 5782 & POS <= 6129) | (POS >= 6351 & POS <= 6846) )

```

### Remove variant with mapping quality < 60
```{r, echo=TRUE, fig.height=8, fig.width=10}

data.vcf.coordinates.qual <- subset(data.vcf.coordinates, QUAL > 60)

```


### Remove variant with depth < 10

```{r, echo=TRUE, fig.height=8, fig.width=10}

data.vcf.coordinates.qual.depth <- subset(data.vcf.coordinates.qual, Depth > 10)

DT::datatable(data.vcf.coordinates.qual.depth, filter = 'top', caption = 'A view of the data')

```

### Alleles description

```{r, echo=TRUE, fig.height=8, fig.width=10}

Annotation <- data.frame(Allele=c("nt 125", "nt -67", "nt 408", "nt 287", "nt 395", "nt 407", "nt 266", "nt 265", "nt -69", "nt 298", "nt 145"),
           Description = c("FY01/FY02 (Fya/Fyb)", "FY01N_01(GATAmutation)/FY02N_01", "FY01N_03", "FY01N_04", "FY01N_06", "FY02N_02", "FY02W_03", "FY01W_01(Arg89Cys)", "FY01N_08", "FY01W_02part2", "FY02W_02part1"),
           Gene=rep("ACKR1",11),
           Chromosome=rep(1,11),
           NG_011626_Position=c(6552, 5881, 6835, 6714, 6822, 6834, 6693, 6692, 5879, 6725, 6572),
           GRC38_Position=c(159205564,159204893,159205847,159205726,159205834,159205846,159205705,159205704,159204891,159205737,159205584))
Annotation <- arrange(Annotation, NG_011626_Position)

DT::datatable(Annotation, filter = 'top', caption = 'A view of known variants')


```


### Data transformation

```{r, echo=TRUE, fig.height=8, fig.width=10}

#Discard indels (none of the indels in our dataset are referenced)
data_parsed <- subset(data.vcf.coordinates.qual.depth, Depth != "INDEL")


```


# Encoding genotypes and phenotypes

```{r, echo=TRUE, fig.height=8, fig.width=10}
#Encode genotype
data_parsed2 <- ddply(data_parsed, .(POS), mutate, Genotype_raw= ifelse(ALT!="ref" & Genotype== "heterozygous", paste(REF,ALT, sep="/"), ifelse(ALT!="ref" & Genotype== "homozygous_alt", paste(ALT,ALT, sep="/"), ifelse(ALT=="ref", paste(REF,REF, sep="/"), NA))))


#Translate position
data_parsed3 <- ddply(data_parsed2, .(POS), mutate, POS2= ifelse(POS==5879, "nt_min69",
                                                                ifelse(POS==5881, "nt_min67",
                                                                       ifelse(POS==6552, "nt_125",
                                                                              ifelse(POS==6572, "nt_145",
                                                                                     ifelse(POS==6692, "nt_265",
                                                                                            ifelse(POS==6693, "nt_266",
                                                                                                 ifelse(POS==6714, "nt_287",
                                                                                                        ifelse(POS==6725, "nt_298",
                                                                                                               ifelse(POS==6822, "nt_395",
                                                                                                                     ifelse(POS==6834,"nt_407", ifelse(POS==6835, "nt_408", NA))))))))))))


#Sort according to sample and position
data_parsed3 <- arrange(data_parsed3, Sample, POS)


ddply(data_parsed3, .(POS2, Genotype_raw), summarise, length(Genotype_raw))


#Few individuals are a/C or A/T at position nt_125. We recode them:

data_parsed3$Genotype_raw <- stringr::str_replace(data_parsed3$Genotype_raw, "A,C/A,C", "A/C")
data_parsed3$Genotype_raw <- stringr::str_replace(data_parsed3$Genotype_raw, "A,T/A,T", "A/T")

ddply(data_parsed3, .(POS2, Genotype_raw), summarise, length(Genotype_raw))

```


Positions nt_min69, nt_145, nt_266, nt_287, nt_395, nt_407 and nt_408 have fixed reference alleles.
We now discard controls used in sequencing from the analysis:


```{r, echo=TRUE, fig.height=8, fig.width=10}

#Removal of NTC
# Discard No Template Controls
data_parsed3 <- data_parsed3[-grep("NTC", x = data_parsed3$Sample),]
data_parsed3 <- data_parsed3[-grep("Undetermined", x = data_parsed3$Sample),]


```


# Determine allele name and phenotypes

```{r, echo=TRUE, fig.height=8, fig.width=10}

data_parsed4 <- subset(data_parsed3, POS2!="nt_min69" & POS2!="nt_145" & POS2!="nt_266" & POS2!="nt_287" & POS2!="nt_395" & POS2!="nt_407" & POS2!="nt_408" )


#cast data (long to wide format)
data_cast <- dcast(data_parsed4, Sample ~ POS2, value.var = "Genotype_raw" )


# Determine all possible genotypes

ftable(data_cast[,-1])


```

We got 18 different genotypes with the 4 variable positions:

## Encoding predicted Duffy genotypes and phenotypes based on sequencing data

```{r, echo=TRUE, fig.height=8, fig.width=10}

subset(data_cast, nt_125=="A/T" | nt_125=="A/C" )

data_allele <- ddply(data_cast, .(Sample), mutate, Allele= 
                       
                       ifelse((nt_125== "A/A" & nt_min67 == "T/T" & nt_265 == "C/C" & nt_298 == "A/A"), "FY*02/FY*02",
                       ifelse((nt_125== "A/A" & nt_min67 == "T/C" & nt_265 == "C/C" & nt_298 == "G/A"), "FY*02/FY*02N.01",
                       ifelse((nt_125== "A/A" & nt_min67 == "T/T" & nt_265 == "C/C" & nt_298 == "G/A"), "FY*02/FY*02",
                       ifelse((nt_125== "A/A" & nt_min67 == "C/C" & nt_265 == "C/C" & nt_298 == "G/G"), "FY*02N.01/FY*02N.01",
                       ifelse((nt_125== "A/A" & nt_min67 == "T/C" & nt_265 == "C/C" & nt_298 == "G/G"), "FY*02/FY*02N.01",
                       ifelse((nt_125== "A/A" & nt_min67 == "T/T" & nt_265 == "C/C" & nt_298 == "G/G"), "FY*02/FY*02",
                       ifelse((nt_125== "A/A" & nt_min67 == "T/T" & nt_265 == "C/T" & nt_298 == "G/A"), "FY*02/FY*02W.01",
                              
                       ifelse((nt_125== "A/C" & nt_min67 == "C/C" & nt_265 == "C/C" & nt_298 == "G/G"), "FY*02N.01/FY*02N.01/UKN",
                       ifelse((nt_125== "A/C" & nt_min67 == "T/C" & nt_265 == "C/C" & nt_298 == "G/G"), "FY*02/FY*02N.01/UKN",
                          
                       ifelse((nt_125== "A/T" & nt_min67 == "C/C" & nt_265 == "C/C" & nt_298 == "G/G"), "FY*02N.01/FY*02N.01/UKN",
                       ifelse((nt_125== "A/T" & nt_min67 == "T/C" & nt_265 == "C/C" & nt_298 == "G/G"), "FY*02/FY*02N.01/UKN",
                       ifelse((nt_125== "A/T" & nt_min67 == "T/T" & nt_265 == "C/C" & nt_298 == "G/G"), "FY*02/FY*02/UKN",
                              
                       ifelse((nt_125== "G/A" & nt_min67 == "T/C" & nt_265 == "C/C" & nt_298 == "G/A"), "FY*01/FY*02N.01",
                       ifelse((nt_125== "G/A" & nt_min67 == "T/T" & nt_265 == "C/C" & nt_298 == "G/A"), "FY*01/FY*02",
                              
                              
                       ifelse((nt_125== "G/A" & nt_min67 == "C/C" & nt_265 == "C/C" & nt_298 == "G/G"), "FY*01N.01/FY*02N.01",
                       ifelse((nt_125== "G/A" & nt_min67 == "T/C" & nt_265 == "C/C" & nt_298 == "G/G"), "FY*01/FY*02N.01",
                       ifelse((nt_125== "G/A" & nt_min67 == "T/T" & nt_265 == "C/C" & nt_298 == "G/G"), "FY*01/FY*02",
                        
                       ifelse((nt_125== "G/G" & nt_min67 == "T/T" & nt_265 == "C/C" & nt_298 == "G/G"), "FY*01/FY*01", "Other" )))))))))))))))))) )
                       
                       
                       

data_allele_pheno <- ddply(data_allele, .(Sample), mutate, Phenotype= 
                             
                       ifelse((nt_125== "A/A" & nt_min67 == "T/T" & nt_265 == "C/C" & nt_298 == "A/A"), "Fy(a-b+)",
                       ifelse((nt_125== "A/A" & nt_min67 == "T/C" & nt_265 == "C/C" & nt_298 == "G/A"), "Fy(a-b+)",
                       ifelse((nt_125== "A/A" & nt_min67 == "T/T" & nt_265 == "C/C" & nt_298 == "G/A"), "Fy(a-b+)",
                       ifelse((nt_125== "A/A" & nt_min67 == "C/C" & nt_265 == "C/C" & nt_298 == "G/G"), "Fy(a-b-)",
                       ifelse((nt_125== "A/A" & nt_min67 == "T/C" & nt_265 == "C/C" & nt_298 == "G/G"), "Fy(a-b+)",
                       ifelse((nt_125== "A/A" & nt_min67 == "T/T" & nt_265 == "C/C" & nt_298 == "G/G"), "Fy(a-b+)",
                       ifelse((nt_125== "A/A" & nt_min67 == "T/T" & nt_265 == "C/T" & nt_298 == "G/A"), "Fy(a-b+)",
                              
                       ifelse((nt_125== "A/C" & nt_min67 == "C/C" & nt_265 == "C/C" & nt_298 == "G/G"), "UKN",
                       ifelse((nt_125== "A/C" & nt_min67 == "T/C" & nt_265 == "C/C" & nt_298 == "G/G"), "UKN",
                          
                       ifelse((nt_125== "A/T" & nt_min67 == "C/C" & nt_265 == "C/C" & nt_298 == "G/G"), "UKN",
                       ifelse((nt_125== "A/T" & nt_min67 == "T/C" & nt_265 == "C/C" & nt_298 == "G/G"), "UKN",
                       ifelse((nt_125== "A/T" & nt_min67 == "T/T" & nt_265 == "C/C" & nt_298 == "G/G"), "UKN",
                              
                       ifelse((nt_125== "G/A" & nt_min67 == "T/C" & nt_265 == "C/C" & nt_298 == "G/A"), "Fy(a+b-)",
                       ifelse((nt_125== "G/A" & nt_min67 == "T/T" & nt_265 == "C/C" & nt_298 == "G/A"), "Fy(a+b+)",
                              
                              
                       ifelse((nt_125== "G/A" & nt_min67 == "C/C" & nt_265 == "C/C" & nt_298 == "G/G"), "Fy(a-b-)",
                       ifelse((nt_125== "G/A" & nt_min67 == "T/C" & nt_265 == "C/C" & nt_298 == "G/G"), "Fy(a+b-)",
                       ifelse((nt_125== "G/A" & nt_min67 == "T/T" & nt_265 == "C/C" & nt_298 == "G/G"), "Fy(a+b+)",
                        
                       ifelse((nt_125== "G/G" & nt_min67 == "T/T" & nt_265 == "C/C" & nt_298 == "G/G"), "Fy(a+b-)", "Other" )))))))))))))))))) )  
                             
                             
                             
                             
#Sort according to sample and position
data_allele_pheno <- arrange(data_allele_pheno, Sample)

#Some genotype are missing due to missing genotypes. We can infer several of them:

data_allele_pheno[which(is.na(data_allele_pheno$Allele)),]
nrow(data_allele_pheno[which(is.na(data_allele_pheno$Allele)),])


data_allele_pheno[which(is.na(data_allele_pheno$Allele) & data_allele_pheno$nt_125=="G/A" & data_allele_pheno$nt_min67== "T/C"),"Allele"] <- "FY*01/FY*02N.01"
data_allele_pheno[which(is.na(data_allele_pheno$Allele) & data_allele_pheno$nt_125=="G/A" & data_allele_pheno$nt_min67== "T/C"),"Phenotype"] <- "Fy(a+b-)"


DT::datatable(data_allele_pheno, filter = 'top', caption = 'A view of the Duffy genotypes and Phenotypes ')

```


### Merge with G6PD data

```{r, echo=TRUE, fig.height=8, fig.width=20}

data_allele_pheno$Sample <- do.call(rbind,strsplit(x = data_allele_pheno$Sample, ".vcf" ))

g6pd <- read.table(file = "Supplementary file 5.txt", h=T)

#Merged data
data <- merge(data_allele_pheno, g6pd, by.x = "Sample", by.y = "ID2", all.x = T )

```


### Coding g6pd phenotypes

```{r, echo=TRUE, fig.height=8, fig.width=20}


data2 <- ddply(data, .(Sample), mutate, g6pd_variant =
                 ifelse((A376G=="G" | A376G=="G_G"), "Africain_g6pd",
                 ifelse((A376G=="A" | A376G=="A_A"), "European_g6pd", "Africain_European"
                        ) ) )


data3 <- ddply(data2, .(Sample), mutate, g6pd_genotype =
                 ifelse((G202A=="A" | G202A=="A_A" | T968C=="C" | T968C=="C_C" | A542T=="T" | A542T=="T_T"), "g6pd -",
                 ifelse(( G202A=="G_A" | T968C=="T_C" | A542T=="A_T"), "heterozygous_+_-",
                 "g6pd +"       
                        
                        ) ) )


DT::datatable(data3, filter = 'top', caption = 'A view of the data with g6pd "coded" genotypes')

```

### Statistics

#### How many individuals ?

```{r, echo=TRUE, fig.height=8, fig.width=10}

#Remove individuals not native to Mauritania
data3 <- subset(data3, ETHNICITY!="Palestinienne" & ETHNICITY!="Malien" & ETHNICITY!="Palestine" & ETHNICITY!="Marocaine" & ETHNICITY!="BMB" & ETHNICITY!="Casablanca" )


unique(data3$ETHNICITY)

#Check for the presence of NTC
length(data3[-grep("NTC", x = data3$Sample),"Sample"])

#Check for duplicates, K498 was found in duplicate
data3[duplicated(data3$Sample),]

#Remove one duplicate
data3 <- data3[-which(duplicated(data3$Sample)==T),]


ddply(data3, .(SEXE), summarise, length(SEXE))


write_csv(x =data3, file = "G6PD_Duffy_merged_dataset.csv", quote = "none")


```
There are `r length(unique(data_cast[-grep("NTC", x = data_cast$Sample),"Sample"]))`  individuals in the cohort.


### How many individuals with Duffy expression ?

```{r, echo=TRUE, fig.height=8, fig.width=10}

geno1 <- subset(data3, Allele=="FY*01/FY*02" | Allele=="FY*01/FY*02W.01" | Allele== "FY*01/FY*02N.01"  )
length(unique(geno1$Sample))
nrow(geno1)


geno2 <- subset(data3,  Allele== "FY*01/FY*02N.01"  )
length(unique(geno2$Sample))
nrow(geno2)

geno3 <- subset(data3,  Allele== "FY*01/FY*02W.01"  )
length(unique(geno3$Sample))
nrow(geno3)


geno4 <- subset(data3,  Allele== "FY*01/FY*02"  )
length(unique(geno4$Sample))
nrow(geno4)

geno5 <- subset(data3,  Allele== "FY*01/FY*01"  )
length(unique(geno5$Sample))
nrow(geno5)


geno6 <- subset(data3,  is.na(Allele) )
length(unique(geno6$Sample))
nrow(geno6)

                        
subset(data3,  is.na(nt_125) | is.na(nt_min67) )

nrow(subset(data3,  is.na(nt_125) ))
nrow(subset(data3,  is.na(nt_125) | is.na(nt_min67) ))


#Association between Duffy expression and SEXE

#Without UKN genotypes
temp <- subset(data3[,c(6, 12)], Allele!= "FY*02/FY*02/UKN" & Allele!= "FY*02/FY*02N.01/UKN" & Allele!= "FY*02N.01/FY*02N.01/UKN" )
table(temp)
fisher.test(table(temp), simulate.p.value=TRUE)
chisq.test(table(temp), simulate.p.value=TRUE)


# load packages
library(ggstatsplot)

temp$Allele <- factor(temp$Allele, levels = c("FY*01N.01/FY*02N.01","FY*02N.01/FY*02N.01", "FY*01/FY*01", "FY*01/FY*02N.01", "FY*01/FY*02", "FY*02/FY*02", "FY*02/FY*02N.01","FY*02/FY*02W.01"))


library(svglite)
#Save in svg:
svglite("SupplementaryA.svg", width = 10,height = 6)
# plot
ggbarstats(
  data = temp,
  x = Allele,
  y = SEXE
) +
  labs(caption = NULL) # remove caption

dev.off()

#Association between Duffy expression and ethnicity
dat <- subset(data3, ETHNICITY!="MN/PL" & ETHNICITY!="MN/WF" & ETHNICITY!="SNK/PL" & Allele!= "FY*02/FY*02/UKN" & Allele!= "FY*02/FY*02N.01/UKN" & Allele!= "FY*02N.01/FY*02N.01/UKN" )
table(dat[,c(6, 14)])
fisher.test(table(dat[,c(6, 14)]), simulate.p.value=TRUE)
chisq.test(table(dat[,c(6, 14)]))


library(svglite)

dat$Allele <- factor(dat$Allele, levels = c("FY*01N.01/FY*02N.01","FY*02N.01/FY*02N.01", "FY*01/FY*01", "FY*01/FY*02N.01", "FY*01/FY*02", "FY*02/FY*02", "FY*02/FY*02N.01","FY*02/FY*02W.01"))

                            

#Save in svg:
svglite("SupplementaryB.svg", width = 10,height = 6)
# plot
ggbarstats(
  data = dat,
  x = Allele,
  y = ETHNICITY
) +
  labs(caption = NULL) # remove caption

dev.off()


```


## Plot all data


```{r, echo=TRUE, fig.height=28, fig.width=28}


data_plot <- subset(data3[,c(1:7, 12,13,14,24, 25 )], !is.na(Allele))
data_plot <- subset(data_plot, Phenotype!= "UKN" & Phenotype!= "Other") #Other is an A/T at position 125

data_plot2 <- ddply(data_plot, c("Allele", "Phenotype","SEXE", "ETHNICITY"),summarise, Freq=length(Allele) )

#data_plot3[-which(is.na(data_plot3$SEXE)),]

p <- ggplot(data = data_plot2, aes(axis1 = Allele, axis2=ETHNICITY, y = Freq))
p <- p + scale_x_discrete(limits = c("FY allele", "ETHNICITY"), expand = c(0.4, .05))
p <- p +  geom_alluvium(aes(fill = Phenotype), color = "darkgray", width=0.1)
#p <- p + facet_grid(SEXE~ETHNICITY)
p <- p + facet_wrap(~SEXE)
p <- p +  geom_stratum(width=0.1)
p <- p +  geom_text(stat = "stratum", aes(label = after_stat(stratum)), size=10, hjust = 1)
p <- p +  theme_minimal(base_size = 40)
p <- p +  theme(legend.position="bottom")
#p <- p + guides(fill = "none")
#p <- p + scale_y_continuous(labels = scales::percent_format(accuracy = 1))
p <- p + theme(panel.background = element_blank(),axis.text.y = element_blank(),axis.text.x = element_text(size = 15, face = "bold"), axis.title = element_blank(), axis.ticks = element_blank())
p <- p +  scale_fill_viridis_d()
p


ggsave(filename = "Figure1.svg", plot = p, width = 30, height = 24)

#vignette(topic = "ggalluvial", package = "ggalluvial")


ddply(na.omit(data_plot), .(SEXE) ,summarise, N=length(Allele))

#Females
ddply(subset(na.omit(data_plot), SEXE=="F"), .(Allele, SEXE) ,summarise, N=length(Allele), prop=(length(Allele)/565)*100)
#Males
ddply(subset(na.omit(data_plot), SEXE=="M"), .(Allele, SEXE) ,summarise, N=length(Allele), prop=(length(Allele)/358)*100)


```


```{r, echo=TRUE, fig.height=28, fig.width=28}

data_plot <- subset(data3[,c(1:7, 12,13,14,33, 34 )], !is.na(Allele))
data_plot <- subset(data_plot, Phenotype!= "UKN" & Phenotype!= "Other") #Other is an A/T at position 125


ddply(data_plot, .(g6pd_genotype), summarise, N=length(g6pd_genotype))
ddply(data_plot, .(Phenotype,g6pd_genotype), summarise, N=length(g6pd_genotype))
ddply(data_plot, .(Phenotype), summarise, N=length(g6pd_genotype))


datemp <- subset(data_plot, ETHNICITY!="MN/PL" & ETHNICITY!="MN/WF" & ETHNICITY!="SNK/PL")
ftable(datemp[,c(7, 12, 10)])

#WM
dat <- table(datemp[,c(12, 7, 10)])[1:2,,1]
chisq.test(dat)
#p-value = 0.1981

#BM
dat <- table(datemp[,c(12, 7, 10)])[1:2,,2]
chisq.test(dat)
#p-value = 0.7717

#PL
dat <- table(datemp[,c(12, 7, 10)])[1:2,,3]
chisq.test(dat)
#p-value = 0.8186

#SNK
dat <- table(datemp[,c(12, 7, 10)])[1:2,1:3,4]
chisq.test(dat)
#p-value = 0.949

#WF
dat <- table(datemp[,c(12, 7, 10)])[1:2,1:3,5]
chisq.test(dat)
#p-value = 0.8326


ftable(datemp[,c(12, 8)])

chisq.test(table(datemp[,c(12, 8)])[1:2,]) #yes but a part of G6PD deficiency in unknown in females.


library(formattable)

ftable(data_plot[,c(7, 12, 8, 10)])

tab <- as.data.frame(ftable(data_plot[,c(7, 12, 8, 10)]))
tabcast <- dcast(tab, Phenotype + g6pd_genotype + SEXE ~ ETHNICITY)

#Remove empty row and dual ethnicities
tabcast2 <- subset(tabcast, !(g6pd_genotype=="heterozygous_+_-" & SEXE=="M"))[,c(1:5, 7,8, 10)]

#Rename labels
colnames(tabcast2)[3] <- "Gender"
colnames(tabcast2)[4] <- "WM"
colnames(tabcast2)[5] <- "BM"

library(stringr)
tabcast2$g6pd_genotype <- str_replace(tabcast2$g6pd_genotype, "g6pd", "G6PD"  )
tabcast2$g6pd_genotype <- str_replace(tabcast2$g6pd_genotype, "_+_-", ""  )


library(gt)


tabcast2 %>% 
  group_by(Phenotype) %>% 
  gt(rowname_col = "g6pd_genotype") %>% 
  row_group_order(
    groups = c("Fy(a-b-)",
               "Fy(a-b+)", 
               "Fy(a+b-)", 
               "Fy(a+b+)")
            ) %>%
  tab_spanner(label = "Ethnic background", 
              columns = matches("WM|BM|WF|PL|SNK")) %>%
  tab_stubhead(label = "Predicted Duffy phenotypes") %>%
   cols_align(
    align = "center",
    columns = c(Gender,WM,BM,WF,PL,SNK)
  ) %>%
   tab_style(
    style = cell_text(weight = "bold"),
    locations = cells_row_groups())   %>%
  tab_style(
    style = cell_text(align = "center", style = "italic", weight = "bold"),
    locations = cells_column_labels(
      columns = c(Gender,WM,BM,WF,PL,SNK)
    )) %>% cols_width(
    WM ~ px(80),
    BM ~ px(80),
    PL ~ px(80),
    SNK ~ px(80),
    WF ~ px(80)
    
  ) %>%
  gtsave(
    "Figure 2.pdf"
  )


library(formattable)


formattable(tabcast2,
         list(
  WM = color_tile("transparent", "lightblue"),
  BM = color_tile("transparent", "lightblue"), 
  PL = color_tile("transparent", "lightblue"), 
  SNK = color_tile("transparent", "lightblue"),
  WF= color_tile("transparent", "lightblue")
            
            ))

#Uniform colors
formattable(tabcast2, list(area(col = WM:WF) ~ color_tile("transparent", "lightblue")))


```
